# Supplementary material for: Overdeepenings in the Swiss plateau: U-shaped geometries underlain by inner gorges
Source: Swiss J Geosci. 2023 Dec 5;116(1):19. doi: 10.1186/s00015-023-00447-y (PMC10698152; doi:10.1186/s00015-023-00447-y)
Supplement: Supplementary file 1 — Additional file 1: Appendix A. Gravity data used as initial input for each profile upon modelling with the PRISMA routine. Gravity data used to calculate the Bouguer anomaly, and gravity stations that we considered to determine the uncertainties associated with the measurements of the gravity. Elevation and bedrock data for each gravity profile. This data was used as constraint for the modelling with the PRISMA routine. [file 15_2023_447_MOESM1_ESM.xlsx]

## Sheet: Coor and BA
APPENDIX A
This appendix contains information used for the plots and for the initial input of the models: on the first sheet, the gravity stations coordinates, Bouguer, regional and residual gravity values and all the information concerning the gravity profile (start, end, LCS origin coordinates).
The second and third sheets contain information on the data used to calculate the Bouguer anomaly and the uncertainty of the gravity measurements, respectively.
The remaining sheets have the data extracted in QGIS to plot the SwissAlti3D 2m DEM profile (© swisstopo) and the bedrock model (Reber and Schlunegger, 2016) profile, one sheet for each profile.
PROFILES THAT WERE MODELLED - From North to South (Bümpliz, Bremgarten, Bern 1, Bern 2, Kehrsatz and Airport)
Bümpliz								Bümpliz					Angle (°) counterclockwise			If the angle is clockwise	If the angle is counterclockwise
MP	E	N	Z	Bouguer anomaly (mGal)	Regional gravity (mGal)	Residual anomaly (mGal)		Profile's starting coordinates	E (m)	N (m)	Elev. (m)		for the projection	28.303		-90	90
1001	2.59429e+06	1.19877e+06	584.449	-89.6741	-89.4	-0.27415		And plot origin	2.59625e+06	1.19562e+06	565.876		for the rotation	-36
1002	2.59453e+06	1.19878e+06	574.742	-89.4574	-89.4574	0
1003	2.59465e+06	1.19854e+06	578.977	-89.6544	-89.56	-0.09437		Profile's ending coordinates	E (m)	N (m)	Elev. (m)
1004	2.59471e+06	1.19846e+06	575.799	-89.6313	-89.6313	0			2.59449e+06	1.19889e+06	565.876
1005	2.59484e+06	1.19827e+06	570.819	-90.2171	-89.84	-0.37707
1006	2.59486e+06	1.19814e+06	571.307	-90.3231	-89.82	-0.50307		Maximum amplitude coordinates	E (m)	N (m)	Elev. (m)		Distance perp. from profile start	Distance from profile start		Distance perp. from the gravity profile	Distance along the gravity profile
1007	2.59497e+06	1.198e+06	570.874	-90.9379	-89.94	-0.99792		MP 9000	2.59515e+06	1.19762e+06	580.526		-1104.29	1997.91		-24.9964	2282.65
1008	2.59503e+06	1.19784e+06	573.683	-91.3978	-90.06	-1.33779		LCS origin	2.59517e+06	1.19763e+06	565.876		-1082.28	2009.76		0	2282.65
1009	2.59509e+06	1.19771e+06	579.27	-91.7565	-90.16	-1.5965
1010	2.59519e+06	1.19759e+06	583.327	-91.8159	-90.27	-1.54592			Station	Elev. (m)
1011	2.59524e+06	1.19751e+06	578.891	-91.5695	-90.36	-1.20946		zmin	MP 1015	565.876
1012	2.59529e+06	1.19735e+06	578.339	-91.0275	-90.5	-0.5275		Profile total length (m)	3710.18
1013	2.59528e+06	1.19742e+06	575.739	-91.1911	-90.44	-0.75108
1014	2.59536e+06	1.19734e+06	569.468	-90.7227	-90.53	-0.19274
1015	2.59536e+06	1.19723e+06	565.876	-90.6281	-90.6281	0		Map corner coordinates
1016	2.59539e+06	1.19723e+06	566.981	-90.6594	-90.62	-0.03936		xmin (m)	xmax (m)	ymin (m)	ymax (m)
1017	2.59541e+06	1.19719e+06	568.422	-90.6803	-90.6803	0		2.59291e+06	2.59733e+06	1.19527e+06	1.19916e+06
1018	2.59543e+06	1.19715e+06	571.763	-90.7645	-90.71	-0.05454		xmin (km)	xmax (km)	ymin (km)	ymax (km)
1019	2.59546e+06	1.19711e+06	581.466	-90.959	-90.76	-0.19895		2592.91	2597.33	1195.27	1199.16
1020	2.5955e+06	1.19706e+06	595.171	-91.1556	-90.81	-0.34564
1021	2.5955e+06	1.19697e+06	607.101	-91.3207	-90.89	-0.43067
1022	2.59558e+06	1.19693e+06	614.017	-91.3491	-90.96	-0.38905
1023	2.59561e+06	1.19686e+06	624.244	-91.4519	-91.04	-0.41186
1024	2.59563e+06	1.19668e+06	659.61	-91.8683	-91.21	-0.65826
10110	2.59524e+06	1.19751e+06	578.864	-91.5668	-90.36	-1.2068
10220	2.59558e+06	1.19693e+06	613.766	-91.2902	-90.96	-0.33023
10230	2.5956e+06	1.19686e+06	624.647	-91.4151	-91.03	-0.38507
1025	2.59564e+06	1.19643e+06	669.575	-92.0823	-91.43	-0.65227
1026	2.59561e+06	1.19623e+06	676.893	-92.2415	-91.61	-0.6315
1027	2.59581e+06	1.196e+06	654.044	-92.2113	-91.97	-0.24134
1028	2.59565e+06	1.19578e+06	649.842	-92.1447	-92.1	-0.04467
1029	2.59603e+06	1.19551e+06	680.578	-92.6899	-92.6899	0
1400	2.59528e+06	1.19763e+06	575.743	-91.7847	-90.28	-1.50473
1401	2.59536e+06	1.19734e+06	569.473	-90.7795	-90.53	-0.2495
1032	2.59486e+06	1.19827e+06	570.767	-90.2279	-89.85	-0.37794
10090	2.59509e+06	1.19771e+06	579.324	-91.7577	-90.16	-1.59767
1030	2.59511e+06	1.19765e+06	580.368	-91.8431	-90.21	-1.63311
14000	2.59528e+06	1.19763e+06	575.763	-91.7549	-90.28	-1.47492
10040	2.59468e+06	1.19845e+06	576.141	-89.6469	-89.61	-0.0369
1033	2.59465e+06	1.19835e+06	574.014	-89.7552	-89.65	-0.1052
9000	2.59515e+06	1.19762e+06	580.526	-91.94	-90.25	-1.69	Not a station, but the possible position of the maximum anomaly between two measured stations. Indicated as a broken black line on the plots in the figures of the main text and of appendices C and D.
Bremgarten								Bremgarten (Main anomaly)					Angle (°) clockwise			If the angle is clockwise	If the angle is counterclockwise
MP	E	N	Z	Bouguer anomaly (mGal)	Regional gravity (mGal)	Residual anomaly (mGal)		Profile's starting coordinates	E (m)	N (m)	Elev. (m)		for the projection	-54.3562		-90	90
4001	2.59928e+06	1.20181e+06	562.694	-89.7754	-88.75	-1.02544		And plot origin	2.5946e+06	1.19834e+06	546.213		for the rotation	36
4003	2.59907e+06	1.20163e+06	565.058	-89.6383	-88.85	-0.78827
4004	2.599e+06	1.20144e+06	565.058	-89.6539	-88.92	-0.73391		Profile's ending coordinates	E (m)	N (m)	Elev. (m)
4005	2.59873e+06	1.20141e+06	558.605	-89.2698	-88.99	-0.27982			2.59989e+06	1.20213e+06	546.213
4006	2.59857e+06	1.20121e+06	551.904	-89.2481	-89.05	-0.19813
4007	2.59841e+06	1.2012e+06	550.671	-89.1837	-89.09	-0.09372		Maximum amplitude coordinates	E (m)	N (m)	Elev. (m)		Distance perp. from profile start	Distance from profile start		Distance perp. from the gravity profile	Distance along the gravity profile
4008	2.59831e+06	1.20105e+06	550.019	-89.7616	-89.12	-0.64162		MP 4016	2.59729e+06	1.19984e+06	549.658		2685.02	1498.61		346.829	3055.31
4009	2.59816e+06	1.20089e+06	550.113	-90.1641	-89.16	-1.0041		LCS origin	2.59709e+06	1.20012e+06	546.213		2482.91	1780.46		0	3055.31
4010	2.59795e+06	1.20084e+06	549.819	-90.4955	-89.19	-1.30554
4011	2.59789e+06	1.20061e+06	549.246	-91.0292	-89.22	-1.80916			Station	Elev. (m)
4012	2.59772e+06	1.20046e+06	549.308	-91.21	-89.25	-1.96		zmin	MP 4030	546.213
4013	2.59761e+06	1.2004e+06	549.581	-91.3114	-89.26	-2.05139		Profile total length (m)	6506.5
4015	2.59736e+06	1.20008e+06	550.165	-91.6783	-89.29	-2.38827
4016	2.59729e+06	1.19984e+06	549.658	-91.7634	-89.3	-2.46343
4017	2.59706e+06	1.19972e+06	547.601	-91.1655	-89.31	-1.85548		Map corner coordinates
4018	2.59688e+06	1.19967e+06	549.811	-90.7567	-89.32	-1.43672		xmin (m)	xmax (m)	ymin (m)	ymax (m)
4019	2.59665e+06	1.19948e+06	554.149	-90.432	-89.33	-1.102		2.59367e+06	2.60043e+06	1.19732e+06	1.20268e+06
4020	2.59643e+06	1.19942e+06	553.401	-90.4271	-89.33	-1.09707		xmin (km)	xmax (km)	ymin (km)	ymax (km)
4021	2.59621e+06	1.1992e+06	558.285	-90.3706	-89.33	-1.04058		2593.67	2600.43	1197.32	1202.68
4022	2.59606e+06	1.19912e+06	558.577	-90.2403	-89.34	-0.90029
4023	2.5958e+06	1.19912e+06	560.115	-89.6315	-89.34	-0.29146			SW side anomaly stations
4024	2.59567e+06	1.19905e+06	564.427	-89.4694	-89.34	-0.12936			NE side anomaly stations
4025	2.59542e+06	1.19903e+06	584.472	-89.7729	-89.34	-0.43289			Stations far to the NE
4026	2.5952e+06	1.19893e+06	586.1	-89.8397	-89.35	-0.48971				Elev. (m)
4027	2.59496e+06	1.19876e+06	584.178	-89.8357	-89.35	-0.48566		zmin SW side anomaly	MP 4030	564.427
4028	2.59485e+06	1.19855e+06	575.684	-89.7671	-89.36	-0.40713		zmin NE side anomaly	MP 4001	562.694
4029	2.59429e+06	1.19877e+06	584.405	-89.6617	-89.38	-0.28172
4030	2.59717e+06	1.19982e+06	546.213	-91.3026	-89.31	-1.99258
4031	2.59991e+06	1.2021e+06	495.068	-88.7576	-88.41	-0.34758
40010	2.59928e+06	1.20181e+06	563.047	-89.7596	-88.75	-1.00961
40160	2.59729e+06	1.19984e+06	549.504	-91.7365	-89.3	-2.43654
40070	2.59842e+06	1.2012e+06	550.661	-89.1841	-89.1	-0.08413
4036	2.59826e+06	1.20117e+06	550.062	-89.4142	-89.12	-0.29415
40080	2.59831e+06	1.20105e+06	549.988	-89.6874	-89.12	-0.56738
40310	2.59991e+06	1.2021e+06	495.075	-88.7252	-88.41	-0.31523
4039	2.59986e+06	1.20203e+06	485.887	-88.6104	-88.46	-0.15036
4040	2.59977e+06	1.20199e+06	484.777	-88.5127	-88.51	-0.00272
40400	2.59977e+06	1.20199e+06	484.799	-88.5217	-88.51	-0.01172
4041	2.5995e+06	1.20198e+06	569.282	-89.8336	-88.62	-1.2136
4045	2.59681e+06	1.19961e+06	549.811	-90.5419	-89.32	-1.2219
4044	2.59673e+06	1.19957e+06	555.07	-90.4449	-89.32	-1.1249
4043	2.596e+06	1.19915e+06	559.083	-90.1093	-89.34	-0.7693
4042	2.5959e+06	1.19914e+06	559.434	-89.8136	-89.34	-0.4736
40230	2.5958e+06	1.19912e+06	560.038	-89.5918	-89.34	-0.2518
Bern 1								Bern 1					Angle (°) clockwise			If the angle is clockwise	If the angle is counterclockwise
MP	E	N	Z	Bouguer anomaly (mGal)	Regional gravity (mGal)	Residual anomaly (mGal)		Profile's starting coordinates	E (m)	N (m)	Elev. (m)		for the projection	-37.6372		-90	90
1101	2.59818e+06	1.19832e+06	558.397	-92.1368	-91.97	-0.16682		And plot origin	2.59767e+06	1.19763e+06	531.306		for the rotation	54
1102	2.59823e+06	1.19837e+06	556.207	-92.2874	-91.96	-0.32738
1103	2.59829e+06	1.1985e+06	550.568	-92.2196	-91.95	-0.26957		Profile's ending coordinates	E (m)	N (m)	Elev. (m)
1104	2.59836e+06	1.19857e+06	549.34	-92.4149	-91.96	-0.45486			2.59993e+06	1.20056e+06	531.306
1105	2.59843e+06	1.19864e+06	551.425	-92.5779	-91.94	-0.63786
1106	2.59849e+06	1.19874e+06	551.771	-92.7844	-91.93	-0.85437		Maximum amplitude coordinates	E (m)	N (m)	Elev. (m)		Distance perp. from profile start	Distance from profile start		Distance perp. from the gravity profile	Distance along the gravity profile
1107	2.59851e+06	1.19885e+06	544.747	-92.7646	-91.92	-0.84463		MP 11110	2.5988e+06	1.19907e+06	553.813		1136.86	1444.27		18.314	1837.94
1108	2.59862e+06	1.19889e+06	547.631	-93.1551	-91.91	-1.24511		LCS origin	2.59879e+06	1.19909e+06	531.306		1122.35	1455.45		0	1837.94
1109	2.59869e+06	1.19898e+06	551.264	-93.7486	-91.9	-1.84857
1110	2.59876e+06	1.19904e+06	552.841	-94.1273	-91.88	-2.24729			Station	Elev. (m)
1111	2.59879e+06	1.1991e+06	553.822	-94.2536	-91.87	-2.38364		zmin	MP 1114	531.306
1112	2.59887e+06	1.19917e+06	542.488	-93.8254	-91.85	-1.97536		Profile total length (m)	3702.35
1113	2.59892e+06	1.19927e+06	533.969	-93.6381	-91.83	-1.80811
1114	2.59903e+06	1.19938e+06	531.306	-93.4799	-91.79	-1.68991
1115	2.5991e+06	1.19952e+06	535.868	-92.9749	-91.75	-1.22491		Map corner coordinates
1116	2.59901e+06	1.19945e+06	534.365	-93.261	-91.78	-1.48096		xmin (m)	xmax (m)	ymin (m)	ymax (m)
1117	2.59913e+06	1.19964e+06	543.484	-92.8147	-91.71	-1.10466		2.59607e+06	2.60125e+06	1.19674e+06	1.20175e+06
1120	2.59951e+06	1.19995e+06	565.129	-92.1062	-91.51	-0.59621		xmin (km)	xmax (km)	ymin (km)	ymax (km)
1123	2.59956e+06	1.20007e+06	558.031	-91.651	-91.43	-0.22097		2596.07	2601.25	1196.74	1201.75
1124	2.59934e+06	1.19979e+06	559.783	-92.5261	-91.62	-0.90614
1125	2.5994e+06	1.19989e+06	560.281	-92.2414	-91.56	-0.68138
1201	2.59818e+06	1.19832e+06	558.502	-92.0884	-91.97	-0.11845
1202	2.59823e+06	1.19816e+06	558.286	-92.0646	-91.97	-0.0946
1203	2.59821e+06	1.19799e+06	561.337	-92.2366	-91.97	-0.26664
1204	2.59815e+06	1.19792e+06	569.249	-92.2551	-91.97	-0.2851
1205	2.5982e+06	1.19778e+06	568.199	-92.4736	-91.97	-0.50355
1206	2.59821e+06	1.19764e+06	574.677	-92.5322	-91.96	-0.57217
1207	2.5981e+06	1.19752e+06	581.563	-92.5512	-91.96	-0.59124
1126	2.59995e+06	1.20054e+06	554.438	-90.9098	-90.9098	0
1133	2.5975e+06	1.19779e+06	628.639	-92.0887	-91.95	-0.13866
1129	2.59767e+06	1.19763e+06	609.233	-92.0073	-91.95	-0.05734
1130	2.59775e+06	1.19767e+06	609.236	-92.0721	-91.96	-0.11205
11110	2.5988e+06	1.19907e+06	553.813	-94.322	-91.87	-2.45201
1131	2.59885e+06	1.19912e+06	553.282	-94.2094	-91.86	-2.34935
11120	2.59887e+06	1.19917e+06	542.098	-93.8591	-91.85	-2.0091
1132	2.59891e+06	1.19921e+06	536.522	-93.8631	-91.84	-2.02308
11240	2.59933e+06	1.19979e+06	559.683	-92.5334	-91.62	-0.91337
1134	2.59919e+06	1.19966e+06	543.851	-92.6981	-91.69	-1.00813
11170	2.59913e+06	1.19964e+06	543.526	-92.7648	-91.71	-1.05479
11230	2.59957e+06	1.20007e+06	558.107	-91.6371	-91.43	-0.20714
Bern 2								Bern 2					Angle (°) clockwise			If the angle is clockwise	If the angle is counterclockwise
MP	E	N	Z	Bouguer anomaly (mGal)	Regional gravity (mGal)	Residual anomaly (mGal)		Profile's starting coordinates	E (m)	N (m)	Elev. (m)		for the projection	-21.3913		-90	90
1602	2.60015e+06	1.19969e+06	541.394	-91.809	-91.79	-0.019		And plot origin	2.59926e+06	1.19743e+06	520.642		for the rotation	67.2
1604	2.60006e+06	1.19942e+06	539.015	-92.669	-91.97	-0.699
1605	2.59993e+06	1.19921e+06	529.518	-93.556	-92.29	-1.266		Profile's ending coordinates	E (m)	N (m)	Elev. (m)
1606	2.59991e+06	1.19906e+06	525.237	-93.955	-92.41	-1.545			2.60029e+06	1.20006e+06	520.642
1607	2.59987e+06	1.19902e+06	522.492	-94.065	-92.45	-1.615
1613	2.59955e+06	1.19816e+06	546.059	-94.125	-93.03	-1.095		Maximum amplitude coordinates	E (m)	N (m)	Elev. (m)		Distance perp. from profile start	Distance from profile start		Distance perp. from the gravity profile	Distance along the gravity profile
1612	2.59963e+06	1.19841e+06	541.121	-94.473	-92.88	-1.593		MP 1607	2.59987e+06	1.19902e+06	522.492		608.918	1585.91		-11.468	1698.76
1610	2.59973e+06	1.1986e+06	522.6	-94.231	-92.75	-1.481		LCS origin	2.59988e+06	1.19901e+06	520.642		619.596	1581.73		0	1698.76
1614	2.59947e+06	1.19794e+06	572.086	-94.052	-93.17	-0.882
1615	2.59938e+06	1.19778e+06	565.616	-93.383	-93.28	-0.103			Station	Elev. (m)
1617	2.59933e+06	1.19756e+06	594.515	-93.812	-93.42	-0.392		zmin	MP 1620	520.642
1600	2.60034e+06	1.20004e+06	529.235	-91.349	-91.349	0		Profile total length (m)	2825.7
1601	2.60018e+06	1.19988e+06	538.268	-91.585	-91.585	0
1619	2.60002e+06	1.19925e+06	532.987	-93.473	-92.23	-1.243
1608	2.59976e+06	1.19892e+06	520.852	-94.071	-92.54	-1.531		Map corner coordinates
1620	2.59973e+06	1.19868e+06	520.642	-94.215	-92.7	-1.515		xmin (m)	xmax (m)	ymin (m)	ymax (m)
1611	2.5997e+06	1.19851e+06	531.373	-94.382	-92.81	-1.572		2.59607e+06	2.60125e+06	1.19674e+06	1.20175e+06
1621	2.59956e+06	1.19827e+06	542.028	-94.086	-92.97	-1.116		xmin (km)	xmax (km)	ymin (km)	ymax (km)
1622	2.59949e+06	1.19807e+06	550.959	-93.976	-93.09	-0.886		2596.07	2601.25	1196.74	1201.75
1616	2.59935e+06	1.19767e+06	573.842	-93.407	-93.35	-0.057
1618	2.59922e+06	1.19745e+06	602.151	-93.75	-93.52	-0.23
1650	2.59956e+06	1.19828e+06	542.106	-94.113	-92.97	-1.143
1651	2.5996e+06	1.19836e+06	542.571	-94.355	-92.92	-1.435
1652	2.59961e+06	1.1984e+06	541.672	-94.528	-92.89	-1.638
1653	2.59962e+06	1.19845e+06	539.754	-94.403	-92.86	-1.543
1654	2.59969e+06	1.19848e+06	534.436	-94.383	-92.83	-1.553
1656	2.59975e+06	1.19859e+06	521.935	-94.147	-92.76	-1.387
1657	2.59973e+06	1.19864e+06	521.117	-94.137	-92.73	-1.407
1658	2.59972e+06	1.1987e+06	520.905	-94.126	-92.7	-1.426
1659	2.59971e+06	1.19873e+06	520.809	-94.121	-92.68	-1.441
1660	2.59969e+06	1.19877e+06	521.259	-94.113	-92.64	-1.473
1661	2.59967e+06	1.19887e+06	520.822	-94.07	-92.61	-1.46
1662	2.59969e+06	1.19892e+06	522.798	-94.062	-92.57	-1.492
1663	2.59973e+06	1.19894e+06	521.245	-93.992	-92.54	-1.452
16550	2.59972e+06	1.19853e+06	529.202	-94.3632	-92.8093	-1.55394
Kehrsatz								Kehrsatz					Angle (°) clockwise			If the angle is clockwise	If the angle is counterclockwise
MP	E	N	Z	Bouguer anomaly (mGal)	Regional gravity (mGal)	Residual anomaly (mGal)		Profile's starting coordinates	E (m)	N (m)	Elev. (m)		for the projection	-49.0196		-90	90
5200	2.60224e+06	1.19536e+06	577.786	-96.4874	-96.44	-0.04744		And plot origin	2.60224e+06	1.19535e+06	506.854		for the rotation	42.1
5201	2.60239e+06	1.19544e+06	570.955	-96.5429	-96.45	-0.09293
5202	2.60253e+06	1.19552e+06	564.51	-96.7575	-96.46	-0.29749		Profile's ending coordinates	E (m)	N (m)	Elev. (m)
5203	2.60272e+06	1.19568e+06	542.594	-97.0421	-96.48	-0.56208			2.60445e+06	1.19728e+06	506.854
5204	2.60285e+06	1.19568e+06	531.808	-97.3286	-96.5	-0.8286
5205	2.60305e+06	1.19578e+06	511.374	-97.3602	-96.51	-0.85017		Maximum amplitude coordinates	E (m)	N (m)	Elev. (m)		Distance perp. from profile start	Distance from profile start		Distance perp. from the gravity profile	Distance along the gravity profile
5206	2.60322e+06	1.19598e+06	507.43	-96.9448	-96.53	-0.41477		MP 5210	2.60365e+06	1.19656e+06	509.349		1413.11	1207.02		15.4939	1858.37
5207	2.6033e+06	1.1961e+06	507.537	-97.2239	-96.54	-0.68393		LCS origin	2.60364e+06	1.19657e+06	506.854		1402.95	1218.72		0	1858.37
5208	2.6034e+06	1.19627e+06	507.503	-97.5626	-96.55	-1.01258
5209	2.6035e+06	1.1964e+06	507.036	-98.0111	-96.55	-1.46108			Station	Elev. (m)
5210	2.60365e+06	1.19656e+06	509.349	-98.2951	-96.56	-1.73505		zmin	MP 5224	506.854
5211	2.60385e+06	1.19671e+06	507.904	-98.0941	-96.56	-1.53407		Profile total length (m)	2934.83
5212	2.60396e+06	1.19685e+06	509.274	-97.1327	-96.56	-0.57268
5213	2.60388e+06	1.19675e+06	507.926	-97.8516	-96.56	-1.29163
5214	2.60404e+06	1.19696e+06	520.397	-96.7133	-96.56	-0.1533		Map corner coordinates
5215	2.60414e+06	1.19711e+06	536.797	-96.5824	-96.56	-0.02236		xmin (m)	xmax (m)	ymin (m)	ymax (m)
5216	2.60426e+06	1.19715e+06	543.907	-96.7105	-96.56	-0.15055		2.60057e+06	2.60576e+06	1.1936e+06	1.19862e+06
5217	2.60437e+06	1.19725e+06	560.779	-97.1067	-96.55	-0.55667		xmin (km)	xmax (km)	ymin (km)	ymax (km)
5218	2.60375e+06	1.19666e+06	507.524	-98.272	-96.56	-1.712		2600.57	2605.76	1193.6	1198.62
5219	2.60314e+06	1.19587e+06	507.786	-97.1427	-96.52	-0.6227
52060	2.60322e+06	1.19598e+06	507.195	-96.9274	-96.53	-0.3974
52050	2.60305e+06	1.19579e+06	511.36	-97.3444	-96.51	-0.8344
5220	2.60293e+06	1.19564e+06	518.189	-97.0411	-96.5	-0.5411
5221	2.60259e+06	1.19561e+06	563.459	-96.7829	-96.47	-0.3129
5222	2.60368e+06	1.19663e+06	507.446	-98.2309	-96.56	-1.67089
5223	2.60358e+06	1.19652e+06	507.211	-98.1418	-96.56	-1.58179
5224	2.60353e+06	1.19646e+06	506.854	-98.0659	-96.56	-1.50591
5225	2.60303e+06	1.19574e+06	512.016	-97.3162	-96.51	-0.8062
5226	2.60298e+06	1.19567e+06	514.594	-97.2273	-96.5	-0.72734
52200	2.60292e+06	1.19564e+06	518.576	-97.01	-96.5	-0.51
Airport								Airport					Angle (°) clockwise			If the angle is clockwise	If the angle is counterclockwise
MP	E	N	Z	Bouguer anomaly (mGal)	Regional gravity (mGal)	Residual anomaly (mGal)		Profile's starting coordinates	E (m)	N (m)	zmin		for the projection	-56.3955		-90	90
6000	2.60346e+06	1.19457e+06	553.75	-97.6062	-97.42	-0.18618		And plot origin	2.60252e+06	1.1936e+06	508.796		for the rotation	35.3
6001	2.60371e+06	1.19463e+06	508.852	-98.0623	-97.48	-0.58227
6002	2.60396e+06	1.19463e+06	509.852	-99.1146	-97.52	-1.5946		Profile's ending coordinates	E (m)	N (m)	zmin
6003	2.60415e+06	1.19475e+06	511.216	-99.7394	-97.56	-2.17942			2.60623e+06	1.19607e+06	508.796
6004	2.60442e+06	1.1948e+06	511.804	-100.135	-97.61	-2.52477
6005	2.60469e+06	1.19489e+06	511.305	-100.529	-97.66	-2.86868		Maximum amplitude coordinates	E (m)	N (m)	zmin		Distance perp. from profile start	Distance from profile start		Distance perp. from the gravity profile	Distance along the gravity profile
6006	2.60498e+06	1.1948e+06	511.923	-100.892	-97.69	-3.20219		MP 60080	2.60528e+06	1.19507e+06	511.729		2756.54	1466.66		304.078	3107.59
6007	2.60512e+06	1.1949e+06	510.782	-101.02	-97.72	-3.29993		LCS origin	2.60511e+06	1.19532e+06	508.796		2588.24	1719.92		0	3107.59
6008	2.60528e+06	1.19507e+06	511.75	-101.053	-97.74	-3.31267
6009	2.60536e+06	1.19519e+06	510.771	-100.785	-97.76	-3.02529			Station	Elev. (m)
6010	2.6055e+06	1.19531e+06	511.377	-100.02	-97.77	-2.25002		zmin	MP 6018	508.796
6011	2.60572e+06	1.19548e+06	525.753	-98.665	-97.78	-0.88495		Profile total length (m)	4461.17
6012	2.60579e+06	1.19568e+06	557.335	-98.1925	-97.79	-0.40249
6013	2.60579e+06	1.19595e+06	580.832	-98.0092	-97.79	-0.21922
6014	2.60596e+06	1.19605e+06	578.777	-97.9266	-97.78	-0.14664		Map corner coordinates
6015	2.60617e+06	1.19614e+06	585.724	-97.8959	-97.76	-0.13593		xmin (m)	xmax (m)	ymin (m)	ymax (m)
60080	2.60528e+06	1.19507e+06	511.729	-101.098	-97.74	-3.35813		2.60204e+06	2.60723e+06	1.19225e+06	1.19727e+06
6017	2.60228e+06	1.19416e+06	818.662	-98.3976	-97.18	-1.2176		xmin (km)	xmax (km)	ymin (km)	ymax (km)
6016	2.60308e+06	1.19423e+06	683.004	-98.2295	-97.31	-0.9195		2602.04	2607.23	1192.25	1197.27
60000	2.60345e+06	1.19458e+06	553.903	-97.5073	-97.43	-0.0773
6018	2.6036e+06	1.19471e+06	508.796	-97.8259	-97.47	-0.3559
6019	2.60354e+06	1.19467e+06	514.57	-97.4519	-97.4519	0
PROFILES THAT WERE NOT MODELLED - From North to South (Bern 3, Bern 4, Wabern 1 and Wabern 2)
Bern 3	(Shares some stations with Bern 4)							Bern 3					Angle (°) clockwise			If the angle is clockwise	If the angle is counterclockwise
MP	E	N	Z	Bouguer anomaly (mGal)	Regional gravity (mGal)	Residual anomaly (mGal)		Profile's starting coordinates	E (m)	N (m)	zmin		for the projection	-34.8555		-90	90
1450	2.60062e+06	1.19931e+06	502.13	-92.161	-92.1586	-0.00236		And plot origin	2.5995e+06	1.1977e+06	502.014
1451	2.60057e+06	1.19921e+06	503.383	-92.416	-92.23	-0.16395
1452	2.60049e+06	1.19918e+06	502.014	-92.624	-92.2752	-0.31967		Profile's ending coordinates	E (m)	N (m)	zmin
1454	2.60048e+06	1.19908e+06	502.027	-93.224	-92.3364	-0.84884			2.60062e+06	1.19932e+06	502.014
1456	2.60047e+06	1.19897e+06	502.451	-93.67	-92.3991	-1.22302
1426	2.60021e+06	1.19879e+06	502.919	-94.229	-92.5987	-1.56681		Maximum amplitude coordinates	E (m)	N (m)	zmin		Distance perp. from profile start	Distance from profile start		Distance perp. from the gravity profile	Distance along the gravity profile
1429	2.60027e+06	1.19892e+06	502.949	-93.942	-92.5054	-1.37673		MP 1715	2.59995e+06	1.19843e+06	529.475		450.599	728.57		-46.6245	855.384
1411	2.6002e+06	1.19857e+06	503.346	-94.388	-92.724	-1.59684		LCS origin	2.59999e+06	1.1984e+06	502.014		488.859	701.924		0	855.384
1436	2.60009e+06	1.19851e+06	517.721	-94.611	-92.7924	-1.75325
1716	2.60002e+06	1.19852e+06	520.565	-94.604	-92.8181	-1.72537			Station	Elev. (m)
1717	2.60006e+06	1.19845e+06	519.797	-94.614	-92.8419	-1.71403		zmin	MP 1452	502.014
1712	2.59995e+06	1.19826e+06	534.479	-94.594	-92.9906	-1.56353		Profile total length (m)	1972.46
1713	2.59995e+06	1.19832e+06	532.079	-94.673	-92.9558	-1.66816
1714	2.59995e+06	1.19837e+06	530.042	-94.753	-92.9264	-1.77913
1715	2.59995e+06	1.19843e+06	529.475	-94.746	-92.897	-1.79348		Map corner coordinates
1721	2.59991e+06	1.19817e+06	537.821	-94.451	-93.0547	-1.36567		xmin (m)	xmax (m)	ymin (m)	ymax (m)
1722	2.59984e+06	1.19819e+06	539.736	-94.382	-93.0678	-1.28644		2.59607e+06	2.60125e+06	1.19674e+06	1.20175e+06
1706	2.59983e+06	1.1981e+06	541.994	-94.33	-93.1246	-1.1886		xmin (km)	xmax (km)	ymin (km)	ymax (km)
1723	2.59973e+06	1.19799e+06	547.822	-94.059	-93.2223	-0.84252		2596.07	2601.25	1196.74	1201.75
1708	2.59967e+06	1.19794e+06	554.277	-93.923	-93.2703	-0.67172
1709	2.59959e+06	1.19787e+06	555.82	-93.742	-93.3403	-0.44333
1700	2.59962e+06	1.19769e+06	563.013	-93.544	-93.4277	-0.18507
1615	2.59938e+06	1.19778e+06	565.616	-93.383	-93.4729	0.0018
Bern 4	(Shares some stations with Bern 3)							Bern 4					Angle (°) clockwise			If the angle is clockwise	If the angle is counterclockwise
MP	E	N	Z	Bouguer anomaly (mGal)	Regional gravity (mGal)	Residual anomaly (mGal)		Profile's starting coordinates	E (m)	N (m)	zmin		for the projection	-20.5545		-90	90
1450	2.60062e+06	1.19931e+06	502.13	-92.161	-92.1572	-0.00385		And plot origin	2.59993e+06	1.19748e+06	502.014
1451	2.60057e+06	1.19921e+06	503.383	-92.416	-92.3016	-0.11436
1452	2.60049e+06	1.19918e+06	502.014	-92.624	-92.3714	-0.25265		Profile's ending coordinates	E (m)	N (m)	zmin
1454	2.60048e+06	1.19908e+06	502.027	-93.224	-92.4968	-0.72717			2.60062e+06	1.19932e+06	502.014
1456	2.60047e+06	1.19897e+06	502.451	-93.67	-92.621	-1.04896
1458	2.60044e+06	1.1988e+06	502.491	-94.207	-92.8289	-1.3781		Maximum amplitude coordinates	E (m)	N (m)	zmin		Distance perp. from profile start	Distance from profile start		Distance perp. from the gravity profile	Distance along the gravity profile
1460	2.60034e+06	1.19844e+06	503.596	-94.636	-93.2548	-1.38124		MP 1607	2.60038e+06	1.19858e+06	503.28		442.855	1106.88		26.037	1191.9
1459	2.60031e+06	1.19852e+06	502.801	-94.472	-93.1774	-1.29456		LCS origin	2.60035e+06	1.19859e+06	502.014		418.475	1116.03		0	1191.9
1461	2.60021e+06	1.19845e+06	506.191	-94.491	-93.2953	-1.19568
1453	2.60055e+06	1.19911e+06	502.683	-92.948	-92.4347	-0.51328			Station	Elev. (m)
1455	2.60054e+06	1.19901e+06	502.719	-93.561	-92.5539	-1.00714		zmin	MP 1452	502.014
1457	2.60052e+06	1.19889e+06	502.793	-93.97	-92.6946	-1.27545		Profile total length (m)	1966.41
1462	2.60017e+06	1.19818e+06	519.449	-94.608	-93.5716	-1.03638
1463	2.60015e+06	1.19798e+06	539.341	-94.646	-93.7795	-0.86652
1464	2.60011e+06	1.19794e+06	543.812	-94.623	-93.8327	-0.79029		Map corner coordinates
1465	2.60004e+06	1.1978e+06	549.037	-94.333	-93.9873	-0.34566		xmin (m)	xmax (m)	ymin (m)	ymax (m)
1466	2.59997e+06	1.19766e+06	560.712	-94.139	-94.142	0.00297		2.59607e+06	2.60125e+06	1.19674e+06	1.20175e+06
1467	2.59998e+06	1.19747e+06	585.504	-94.376	-94.3169	-0.05912		xmin (km)	xmax (km)	ymin (km)	ymax (km)
1702	2.59995e+06	1.19777e+06	553.117	-94.193	-94.0469	-0.14609		2596.07	2601.25	1196.74	1201.75
1703	2.60001e+06	1.19793e+06	546.861	-94.61	-93.8707	-0.73926
1425	2.60025e+06	1.19835e+06	515.574	-94.715	-93.3828	-1.33223
1413	2.60034e+06	1.19838e+06	503.694	-94.56	-93.3194	-1.2406
1408	2.60033e+06	1.19848e+06	502.705	-94.493	-93.2104	-1.2826
1400	2.60032e+06	1.19856e+06	503.026	-94.393	-93.1331	-1.25992
14000	2.60034e+06	1.19856e+06	503.119	-94.425	-93.1255	-1.29952
1407	2.60029e+06	1.19853e+06	503.372	-94.363	-93.1813	-1.18175
1402	2.60038e+06	1.19858e+06	503.28	-94.482	-93.0913	-1.39074
1403	2.60041e+06	1.19864e+06	503.469	-94.388	-93.0165	-1.37152
Wabern 1								Wabern 1					Angle (°) clockwise			If the angle is clockwise	If the angle is counterclockwise
MP	E	N	Z	Bouguer anomaly (mGal)	Regional gravity (mGal)	Residual anomaly (mGal)		Profile's starting coordinates	E (m)	N (m)	zmin		for the projection	-28.582		-90	90
5050	2.60069e+06	1.19723e+06	633.64	-95.5255	-95.0447	-0.48075		And plot origin	2.60069e+06	1.19719e+06	504.824
5051	2.60071e+06	1.19739e+06	585.203	-95.1066	-95.0187	-0.08787
5052	2.60083e+06	1.19743e+06	554.839	-95	-94.9965	-0.00353		Profile's ending coordinates	E (m)	N (m)	zmin
5053	2.60085e+06	1.1975e+06	553.365	-95.1902	-94.9835	-0.20673			2.60178e+06	1.19918e+06	504.824
5054	2.60097e+06	1.19757e+06	550.084	-95.697	-94.9575	-0.73951
5061	2.60115e+06	1.19807e+06	504.893	-95.3332	-94.8545	-0.47868		Maximum amplitude coordinates	E (m)	N (m)	zmin		Distance perp. from profile start	Distance from profile start		Distance perp. from the gravity profile	Distance along the gravity profile
5062	2.60124e+06	1.19813e+06	505.145	-95.3824	-94.837	-0.54543		MP 5057	2.60107e+06	1.19785e+06	532.718		379.711	656.313		19.4465	757.99
5063	2.6013e+06	1.19816e+06	505.242	-95.3364	-94.8241	-0.51229		LCS origin	2.60106e+06	1.19786e+06	504.824		362.634	665.617		0	757.99
5064	2.6013e+06	1.19826e+06	521.813	-95.522	-94.8077	-0.71427
5065	2.60131e+06	1.19835e+06	525.342	-95.4097	-94.7902	-0.61951			Station	Elev. (m)
5066	2.60147e+06	1.19849e+06	535.618	-95.3675	-94.7504	-0.61709		zmin	MP 5058	504.824
5067	2.60151e+06	1.19855e+06	540.564	-95.2635	-94.7364	-0.52712		Profile total length (m)	2267.34
5068	2.60137e+06	1.1985e+06	533.95	-95.3231	-94.7586	-0.5645
5069	2.60156e+06	1.19873e+06	553.136	-94.9706	-94.7013	-0.26932
5070	2.60162e+06	1.19885e+06	553.687	-94.7488	-94.6744	-0.07443		Map corner coordinates
5060	2.60127e+06	1.19806e+06	505.083	-95.4201	-94.844	-0.57611		xmin (m)	xmax (m)	ymin (m)	ymax (m)
5058	2.60111e+06	1.19798e+06	504.824	-95.313	-94.8751	-0.43794		2.59607e+06	2.60125e+06	1.19674e+06	1.20175e+06
5057	2.60107e+06	1.19785e+06	532.718	-95.6734	-94.9001	-0.77328		xmin (km)	xmax (km)	ymin (km)	ymax (km)
5056	2.60102e+06	1.19776e+06	537.411	-95.594	-94.9208	-0.67324		2596.07	2601.25	1196.74	1201.75
5055	2.60097e+06	1.19765e+06	547.124	-95.6926	-94.9463	-0.74627
5004	2.60092e+06	1.1977e+06	543.868	-95.6289	-94.9408	-0.68811
5005	2.601e+06	1.19785e+06	534.318	-95.5633	-94.9075	-0.65587
5006	2.60117e+06	1.19795e+06	507.185	-95.4357	-94.8736	-0.56214
5007	2.6013e+06	1.19804e+06	505.894	-95.4993	-94.8463	-0.653
5016	2.60191e+06	1.19899e+06	552.369	-95.1332	-94.6217	-0.51143
1310	2.6017e+06	1.19919e+06	553.336	-94.9602	-94.6077	-0.35254
Wabern 2 (Wabern)								Wabern 2 (Wabern)					Angle (°) clockwise			If the angle is clockwise	If the angle is counterclockwise
MP	E	N	Z	Bouguer anomaly (mGal)	Regional gravity (mGal)	Residual anomaly (mGal)		Profile's starting coordinates	E (m)	N (m)	zmin		for the projection	-52.0127		-90	90
5100	2.60151e+06	1.19681e+06	561.855	-95.6718	-95.6461	-0.02577		And plot origin	2.60145e+06	1.19672e+06	507.349
5101	2.60173e+06	1.19691e+06	559.455	-96.5192	-95.6823	-0.8369
999	2.60193e+06	1.19701e+06	550.402	-97.0481	-95.7146	-1.33347		Profile's ending coordinates	E (m)	N (m)	zmin
5104	2.60241e+06	1.19747e+06	526.45	-96.7438	-95.7991	-0.94462			2.60465e+06	1.19922e+06	507.349
5105	2.60252e+06	1.19756e+06	536.757	-96.9423	-95.8132	-1.12905
5106	2.60263e+06	1.19765e+06	536.978	-96.8444	-95.8293	-1.0151		Maximum amplitude coordinates	E (m)	N (m)	zmin		Distance perp. from profile start	Distance from profile start		Distance perp. from the gravity profile	Distance along the gravity profile
5107	2.60277e+06	1.1978e+06	539.065	-96.7098	-95.8463	-0.86351		MP 999	2.60193e+06	1.19701e+06	550.402		481.735	289.318		68.4763	557.75
5108	2.60292e+06	1.1979e+06	540.912	-96.6069	-95.8595	-0.7474		LCS origin	2.60189e+06	1.19707e+06	507.349		439.589	343.287		0	557.75
5109	2.60295e+06	1.198e+06	546.128	-96.6931	-95.8675	-0.82556
5110	2.60313e+06	1.19808e+06	549.325	-96.4965	-95.8802	-0.61631			Station	Elev. (m)
5111	2.6032e+06	1.19828e+06	553.717	-96.5057	-95.8961	-0.60957		zmin	MP 5113	507.349
5112	2.60221e+06	1.19721e+06	534.527	-97.0829	-95.7629	-1.31994		Profile total length (m)	4064.12
5113	2.60227e+06	1.1974e+06	507.349	-96.4828	-95.781	-0.70173
51040	2.60241e+06	1.19747e+06	526.476	-96.6985	-95.8012	-0.89737
5165	2.60182e+06	1.19698e+06	551.196	-96.784	-95.7025	-1.08148		Map corner coordinates
5164	2.60163e+06	1.19677e+06	561.314	-96.195	-95.6561	-0.53886		xmin (m)	xmax (m)	ymin (m)	ymax (m)
5162	2.60145e+06	1.19673e+06	584.506	-95.625	-95.6299	0.00493		2.60057e+06	2.60576e+06	1.1936e+06	1.19862e+06
5166	2.60211e+06	1.197e+06	538.127	-96.997	-95.7347	-1.26226		xmin (km)	xmax (km)	ymin (km)	ymax (km)
5151	2.60351e+06	1.19837e+06	555.653	-96.186	-95.9013	-0.28475		2600.57	2605.76	1193.6	1198.62
5150	2.60343e+06	1.19825e+06	562.718	-96.34	-95.8975	-0.44246
5152	2.60369e+06	1.19841e+06	560.101	-96.279	-95.9062	-0.3728
5153	2.60371e+06	1.19851e+06	556.526	-96.236	-95.9087	-0.32732			Gravity base station METAS
5154	2.6039e+06	1.19858e+06	556.786	-96.489	-95.9098	-0.57923
5155	2.60406e+06	1.19872e+06	561.988	-96.611	-95.9083	-0.70272
5156	2.60412e+06	1.19881e+06	555.874	-96.485	-95.9082	-0.57682
5157	2.60425e+06	1.19891e+06	556.069	-96.33	-95.9042	-0.42582
5158	2.60432e+06	1.19892e+06	560.78	-96.253	-95.9016	-0.35143
5159	2.60442e+06	1.19903e+06	568.42	-96.293	-95.8989	-0.39413
5161	2.60444e+06	1.19936e+06	626.509	-95.8873	-95.8881	0.00077

## Sheet: BA corrections
Bümpliz					Measured	CG-5 instrument	Topography correction [up to 167 km]
Point	E (m)	N (m)	Latitude	Longitude	H (m)	g obs (Ground)	Rock surface (mGal)	Lake bathymetry (mGal)	Bouguer plate (mGal)	Free air correction (mGal)	Normal gravity (mGal)	Bouguer anomaly (mGal)
1001	2.59429e+06	1.19877e+06			584.449	980591	0.6423	0.0045	66.1763	-180.304	980795	-89.6741
1002	2.59453e+06	1.19878e+06			574.742	980593	0.6275	0.0043	65.0791	-177.31	980795	-89.4574
1003	2.59465e+06	1.19854e+06			578.977	980592	0.6249	0.0043	65.5579	-178.616	980795	-89.6544
1004	2.59471e+06	1.19846e+06			575.799	980592	0.6456	0.0042	65.1986	-177.636	980795	-89.6313
1005	2.59484e+06	1.19827e+06			570.819	980593	0.6708	0.0041	64.6358	-176.1	980795	-90.2171
1006	2.59486e+06	1.19814e+06			571.307	980592	0.646	0.0041	64.6909	-176.25	980795	-90.3231
1007	2.59497e+06	1.198e+06			570.874	980592	0.6749	0.0041	64.6419	-176.117	980795	-90.9379
1008	2.59503e+06	1.19784e+06			573.683	980591	0.7007	0.0041	64.9594	-176.983	980795	-91.3978
1009	2.59509e+06	1.19771e+06			579.27	980589	0.6972	0.0041	65.591	-178.707	980795	-91.7565
1010	2.59519e+06	1.19759e+06			583.327	980588	0.7419	0.0041	66.0494	-179.958	980794	-91.8159
1011	2.59524e+06	1.19751e+06			578.891	980589	0.7672	0.0041	65.548	-178.589	980794	-91.5695
1012	2.59529e+06	1.19735e+06			578.339	980589	0.8286	0.0041	65.4857	-178.419	980794	-91.0275
1013	2.59528e+06	1.19742e+06			575.739	980590	0.8164	0.004	65.1919	-177.618	980794	-91.1911
1014	2.59536e+06	1.19734e+06			569.468	980591	0.9071	0.004	64.483	-175.683	980794	-90.7227
1015	2.59536e+06	1.19723e+06			565.876	980592	1.0229	0.0039	64.077	-174.575	980794	-90.6281
1016	2.59539e+06	1.19723e+06			566.981	980592	1.0188	0.0039	64.202	-174.916	980794	-90.6594
1017	2.59541e+06	1.19719e+06			568.422	980591	1.0545	0.0039	64.3648	-175.361	980794	-90.6803
1018	2.59543e+06	1.19715e+06			571.763	980591	1.0751	0.004	64.7424	-176.391	980794	-90.7645
1019	2.59546e+06	1.19711e+06			581.466	980588	1.1113	0.0041	65.8391	-179.384	980794	-90.959
1020	2.5955e+06	1.19706e+06			595.171	980586	1.0396	0.0042	67.388	-183.611	980794	-91.1556
1021	2.5955e+06	1.19697e+06			607.101	980583	1.0669	0.0043	68.7363	-187.291	980794	-91.3207
1022	2.59558e+06	1.19693e+06			614.017	980582	1.037	0.0044	69.5178	-189.425	980794	-91.3491
1023	2.59561e+06	1.19686e+06			624.244	980579	1.1277	0.0045	70.6735	-192.579	980794	-91.4519
1024	2.59563e+06	1.19668e+06			659.61	980572	1.1747	0.0048	74.6691	-203.488	980794	-91.8683
10110	2.59524e+06	1.19751e+06			578.864	980589	0.7568	0.0041	65.5434	-178.577	980794	-91.5668
10220	2.59558e+06	1.19693e+06			613.766	980582	1.0326	0.0044	69.4894	-189.347	980794	-91.2902
10230	2.5956e+06	1.19686e+06			624.647	980579	1.1439	0.0045	70.719	-192.703	980794	-91.4151
1025	2.59564e+06	1.19643e+06			669.575	980570	0.9917	0.0049	75.7948	-206.561	980794	-92.0823
1026	2.59561e+06	1.19623e+06			676.893	980568	1.0129	0.005	76.6215	-208.819	980793	-92.2415
1027	2.59581e+06	1.196e+06			654.044	980572	0.8664	0.0047	74.0403	-201.771	980793	-92.2113
1028	2.59565e+06	1.19578e+06			649.842	980573	0.8746	0.0047	73.5656	-200.475	980793	-92.1447
1029	2.59603e+06	1.19551e+06			680.578	980566	1.208	0.0049	77.0377	-209.955	980793	-92.6899
1400	2.59528e+06	1.19763e+06			575.743	980590	0.7749	0.0041	65.1923	-177.619	980794	-91.7847
1401	2.59536e+06	1.19734e+06			569.473	980591	0.9001	0.004	64.4836	-175.685	980794	-90.7795
1408	2.59505e+06	1.19673e+06			571.527	980589	1.4782	0.004	64.7157	-176.318	980794	-91.1734
1409	2.59597e+06	1.19722e+06			610.726	980583	0.8166	0.0043	69.1459	-188.409	980794	-91.3205
1032	2.59486e+06	1.19827e+06			570.767	980593	0.6256	0.0041	64.6298	-176.084	980795	-90.2279
10090	2.59509e+06	1.19771e+06			579.324	980589	0.6886	0.0041	65.597	-178.723	980795	-91.7577
1030	2.59511e+06	1.19765e+06			580.368	980589	0.6966	0.0041	65.715	-179.045	980794	-91.8431
14000	2.59528e+06	1.19763e+06			575.763	980590	0.7626	0.0041	65.1945	-177.625	980794	-91.7549
10040	2.59468e+06	1.19845e+06			576.141	980592	0.6083	0.0042	65.2373	-177.741	980795	-89.6469
1033	2.59465e+06	1.19835e+06			574.014	980593	0.6216	0.0042	64.9969	-177.085	980795	-89.7552
Bremgarten							Topography correction [up to 167 km]
Point	E (m)	N (m)	Latitude	Longitude	H (m)	g obs (Ground)	Rock surface (mGal)	Lake bathymetry (mGal)	Bouguer plate (mGal)	Free air correction (mGal)	Normal gravity (mGal)	Bouguer anomaly (mGal)
4000	2.5992e+06	1.20228e+06			504.276	980610	1.1855	0.0031	57.1127	-155.573	980798	-88.3005
4001	2.59928e+06	1.20181e+06			562.694	980598	0.7523	0.0036	63.7173	-173.593	980798	-89.7754
4003	2.59907e+06	1.20163e+06			565.058	980597	0.6242	0.0036	63.9845	-174.322	980798	-89.6383
4004	2.599e+06	1.20144e+06			565.058	980597	0.5887	0.0036	63.9845	-174.322	980798	-89.6539
4005	2.59873e+06	1.20141e+06			558.605	980599	0.5668	0.0036	63.2551	-172.332	980798	-89.2698
4006	2.59857e+06	1.20121e+06			551.904	980600	0.5666	0.0036	62.4976	-170.265	980797	-89.2481
4007	2.59841e+06	1.2012e+06			550.671	980600	0.5666	0.0036	62.3582	-169.885	980797	-89.1837
4008	2.59831e+06	1.20105e+06			550.019	980600	0.5489	0.0036	62.2845	-169.684	980797	-89.7616
4009	2.59816e+06	1.20089e+06			550.113	980599	0.5426	0.0036	62.2951	-169.713	980797	-90.1641
4010	2.59795e+06	1.20084e+06			549.819	980599	0.5316	0.0036	62.2619	-169.622	980797	-90.4955
4011	2.59789e+06	1.20061e+06			549.246	980598	0.5404	0.0036	62.1971	-169.445	980797	-91.0292
4012	2.59772e+06	1.20046e+06			549.308	980598	0.5475	0.0037	62.2041	-169.464	980797	-91.21
4013	2.59761e+06	1.2004e+06			549.581	980598	0.5598	0.0037	62.235	-169.548	980797	-91.3114
4015	2.59736e+06	1.20008e+06			550.165	980597	0.546	0.0037	62.301	-169.729	980796	-91.6783
4016	2.59729e+06	1.19984e+06			549.658	980597	0.5943	0.0037	62.2437	-169.572	980796	-91.7634
4017	2.59706e+06	1.19972e+06			547.601	980598	0.6254	0.0037	62.0112	-168.938	980796	-91.1655
4018	2.59688e+06	1.19967e+06			549.811	980597	0.5877	0.0037	62.261	-169.619	980796	-90.7567
4019	2.59665e+06	1.19948e+06			554.149	980597	0.5875	0.0038	62.7514	-170.958	980796	-90.432
4020	2.59643e+06	1.19942e+06			553.401	980597	0.5907	0.0038	62.6668	-170.727	980796	-90.4271
4021	2.59621e+06	1.1992e+06			558.285	980596	0.5945	0.0039	63.2189	-172.233	980796	-90.3706
4022	2.59606e+06	1.19912e+06			558.577	980596	0.5982	0.0039	63.2519	-172.323	980796	-90.2403
4023	2.5958e+06	1.19912e+06			560.115	980596	0.6008	0.004	63.4258	-172.798	980796	-89.6315
4024	2.59567e+06	1.19905e+06			564.427	980595	0.6573	0.004	63.9132	-174.128	980796	-89.4694
4025	2.59542e+06	1.19903e+06			584.472	980591	0.6865	0.0043	66.1789	-180.311	980796	-89.7729
4026	2.5952e+06	1.19893e+06			586.1	980591	0.6632	0.0044	66.3629	-180.813	980796	-89.8397
4027	2.59496e+06	1.19876e+06			584.178	980591	0.6163	0.0043	66.1456	-180.22	980795	-89.8357
4028	2.59485e+06	1.19855e+06			575.684	980592	0.6158	0.0042	65.1856	-177.6	980795	-89.7671
4029	2.59429e+06	1.19877e+06			584.405	980591	0.638	0.0045	66.1713	-180.29	980795	-89.6617
4030	2.59717e+06	1.19982e+06			546.213	980598	0.597	0.0037	61.8543	-168.51	980796	-91.3026
4031	2.59991e+06	1.2021e+06			495.068	980612	1.0813	0.003	56.0714	-152.733	980798	-88.7576
40010	2.59928e+06	1.20181e+06			563.047	980597	0.759	0.0036	63.7572	-173.702	980798	-89.7596
4034	2.59764e+06	1.20108e+06			549.824	980599	0.5312	0.0038	62.2625	-169.623	980797	-90.3422
40160	2.59729e+06	1.19984e+06			549.504	980597	0.5825	0.0037	62.2263	-169.525	980796	-91.7365
40070	2.59842e+06	1.2012e+06			550.661	980600	0.5402	0.0036	62.3571	-169.882	980797	-89.1841
4036	2.59826e+06	1.20117e+06			550.062	980600	0.5249	0.0036	62.2894	-169.697	980797	-89.4142
4008	2.59831e+06	1.20105e+06			549.988	980600	0.5237	0.0036	62.281	-169.674	980797	-89.6874
40310	2.59991e+06	1.2021e+06			495.075	980612	1.0739	0.003	56.0722	-152.735	980798	-88.7252
4039	2.59986e+06	1.20203e+06			485.887	980613	1.4182	0.0029	55.0332	-149.901	980798	-88.6104
4040	2.59977e+06	1.20199e+06			484.777	980613	1.7382	0.0029	54.9076	-149.558	980798	-88.5127
40400	2.59977e+06	1.20199e+06			484.799	980613	1.7453	0.0029	54.9101	-149.565	980798	-88.5217
4041	2.5995e+06	1.20198e+06			569.282	980596	1.3148	0.0036	64.462	-175.625	980798	-89.8336
4045	2.59681e+06	1.19961e+06			549.811	980598	0.579	0.0037	62.261	-169.619	980796	-90.5419
4044	2.59673e+06	1.19957e+06			555.07	980597	0.5895	0.0038	62.8555	-171.242	980796	-90.4449
4043	2.596e+06	1.19915e+06			559.083	980596	0.5822	0.0039	63.3091	-172.48	980796	-90.1093
4042	2.5959e+06	1.19914e+06			559.434	980596	0.5817	0.0039	63.3488	-172.588	980796	-89.8136
40230	2.5958e+06	1.19912e+06			560.038	980596	0.5861	0.004	63.4171	-172.774	980796	-89.5918
Bern1							Topography correction [up to 167 km]
Point	E (m)	N (m)	Latitude	Longitude	H (m)	g obs (Ground)	Rock surface (mGal)	Lake bathymetry (mGal)	Bouguer plate (mGal)	Free air correction (mGal)	Normal gravity (mGal)	Bouguer anomaly (mGal)
1101	2.59818e+06	1.19832e+06			558.397	980593	0.8957	0.0036	63.2316	-172.268	980795	-92.1368
1102	2.59823e+06	1.19837e+06			556.207	980593	0.8279	0.0036	62.984	-171.592	980795	-92.2874
1103	2.59829e+06	1.1985e+06			550.568	980595	0.8316	0.0036	62.3466	-169.853	980795	-92.2196
1104	2.59836e+06	1.19857e+06			549.34	980595	0.8235	0.0035	62.2078	-169.474	980795	-92.4149
1105	2.59843e+06	1.19864e+06			551.425	980594	0.796	0.0036	62.4435	-170.117	980795	-92.5779
1106	2.59849e+06	1.19874e+06			551.771	980594	0.7502	0.0036	62.4826	-170.224	980795	-92.7844
1107	2.59851e+06	1.19885e+06			544.747	980596	0.7575	0.0035	61.6885	-168.057	980795	-92.7646
1108	2.59862e+06	1.19889e+06			547.631	980595	0.7564	0.0035	62.0146	-168.947	980796	-93.1551
1109	2.59869e+06	1.19898e+06			551.264	980593	0.7196	0.0035	62.4253	-170.068	980796	-93.7486
1110	2.59876e+06	1.19904e+06			552.841	980593	0.7062	0.0035	62.6035	-170.554	980796	-94.1273
1111	2.59879e+06	1.1991e+06			553.822	980593	0.7352	0.0035	62.7144	-170.857	980796	-94.2536
1112	2.59887e+06	1.19917e+06			542.488	980595	0.8092	0.0034	61.4331	-167.361	980796	-93.8254
1113	2.59892e+06	1.19927e+06			533.969	980597	0.7721	0.0034	60.47	-164.733	980796	-93.6381
1114	2.59903e+06	1.19938e+06			531.306	980598	0.7592	0.0033	60.169	-163.911	980796	-93.4799
1115	2.5991e+06	1.19952e+06			535.868	980598	0.7484	0.0034	60.6847	-165.319	980796	-92.9749
1116	2.59901e+06	1.19945e+06			534.365	980598	0.8184	0.0034	60.5148	-164.855	980796	-93.261
1117	2.59913e+06	1.19964e+06			543.484	980597	0.6777	0.0034	61.5457	-167.668	980796	-92.8147
1120	2.59951e+06	1.19995e+06			565.129	980593	0.7587	0.0036	63.9926	-174.345	980796	-92.1062
1123	2.59956e+06	1.20007e+06			558.031	980595	0.6254	0.0035	63.1902	-172.155	980796	-91.651
1124	2.59934e+06	1.19979e+06			559.783	980594	0.7709	0.0036	63.3883	-172.695	980796	-92.5261
1125	2.5994e+06	1.19989e+06			560.281	980594	0.7318	0.0036	63.4446	-172.849	980796	-92.2414
1201	2.59818e+06	1.19832e+06			558.502	980593	0.9133	0.0036	63.2435	-172.3	980795	-92.0884
1202	2.59823e+06	1.19816e+06			558.286	980593	0.876	0.0036	63.219	-172.234	980795	-92.0646
1203	2.59821e+06	1.19799e+06			561.337	980592	0.9437	0.0037	63.5639	-173.175	980795	-92.2366
1204	2.59815e+06	1.19792e+06			569.249	980590	1.0483	0.0037	64.4583	-175.615	980795	-92.2551
1205	2.5982e+06	1.19778e+06			568.199	980590	0.9858	0.0037	64.3396	-175.292	980795	-92.4736
1206	2.59821e+06	1.19764e+06			574.677	980589	0.9005	0.0038	65.0718	-177.29	980794	-92.5322
1207	2.5981e+06	1.19752e+06			581.563	980587	0.9405	0.0038	65.8501	-179.414	980794	-92.5512
1127	2.59978e+06	1.20126e+06			573.542	980594	0.6813	0.0036	64.9435	-176.94	980797	-90.3255
1126	2.59995e+06	1.20054e+06			554.438	980597	0.8558	0.0035	62.7841	-171.047	980797	-90.9098
1133	2.5975e+06	1.19779e+06			628.639	980579	0.9121	0.0043	71.17	-193.935	980795	-92.0887
1129	2.59767e+06	1.19763e+06			609.233	980583	0.8711	0.0041	68.9772	-187.949	980794	-92.0073
1130	2.59775e+06	1.19767e+06			609.236	980583	0.8641	0.0041	68.9775	-187.95	980795	-92.0721
11110	2.5988e+06	1.19907e+06			553.813	980592	0.7134	0.0035	62.7134	-170.854	980796	-94.322
1131	2.59885e+06	1.19912e+06			553.282	980593	0.8348	0.0035	62.6534	-170.69	980796	-94.2094
11120	2.59887e+06	1.19917e+06			542.098	980595	0.7769	0.0034	61.3891	-167.24	980796	-93.8591
1132	2.59891e+06	1.19921e+06			536.522	980596	0.7727	0.0034	60.7587	-165.52	980796	-93.8631
11240	2.59933e+06	1.19979e+06			559.683	980594	0.7399	0.0036	63.377	-172.665	980796	-92.5334
1134	2.59919e+06	1.19966e+06			543.851	980597	0.6617	0.0034	61.5872	-167.781	980796	-92.6981
11170	2.59913e+06	1.19964e+06			543.526	980597	0.6609	0.0034	61.5505	-167.681	980796	-92.7648
11230	2.59957e+06	1.20007e+06			558.107	980595	0.6199	0.0035	63.1988	-172.178	980796	-91.6371
Bern2							Topography correction [up to 167 km]
Point	E (m)	N (m)	Latitude	Longitude	H (m)	g obs (Ground)	Rock surface (mGal)	Lake bathymetry (mGal)	Bouguer plate (mGal)	Free air correction (mGal)	Normal gravity (mGal)	Bouguer anomaly (mGal)
1602	2.60015e+06	1.19969e+06			541.394	980598	0.6918	0.0034	61.3095	-167.023	980796	-91.8088
1604	2.60006e+06	1.19942e+06			539.015	980597	0.754	0.0034	61.0405	-166.289	980796	-92.669
1605	2.59993e+06	1.19921e+06			529.518	980598	0.8027	0.0033	59.9668	-163.36	980796	-93.5556
1606	2.59991e+06	1.19906e+06			525.237	980598	0.897	0.0033	59.4828	-162.039	980796	-93.9546
1607	2.59987e+06	1.19902e+06			522.492	980599	0.8638	0.0032	59.1724	-161.192	980796	-94.0654
1613	2.59955e+06	1.19816e+06			546.059	980593	0.9719	0.0034	61.8368	-168.462	980795	-94.1245
1612	2.59963e+06	1.19841e+06			541.121	980594	0.9217	0.0034	61.2786	-166.939	980795	-94.4732
1610	2.59973e+06	1.1986e+06			522.6	980598	1.009	0.0032	59.1846	-161.226	980795	-94.2313
1614	2.59947e+06	1.19794e+06			572.086	980588	1.2249	0.0037	64.7789	-176.49	980795	-94.0521
1615	2.59938e+06	1.19778e+06			565.616	980590	1.0717	0.0036	64.0476	-174.495	980795	-93.383
1617	2.59933e+06	1.19756e+06			594.515	980583	1.2109	0.0039	67.3139	-183.409	980794	-93.8124
1600	2.60034e+06	1.20004e+06			529.235	980601	1.0618	0.0033	59.9348	-163.272	980796	-91.3487
1601	2.60018e+06	1.19988e+06			538.268	980599	0.7223	0.0033	60.9561	-166.059	980796	-91.5853
1619	2.60002e+06	1.19925e+06			532.987	980597	0.8303	0.0033	60.359	-164.43	980796	-93.4734
1608	2.59976e+06	1.19892e+06			520.852	980599	0.8671	0.0032	58.987	-160.686	980796	-94.0705
1620	2.59973e+06	1.19868e+06			520.642	980599	0.9483	0.0032	58.9632	-160.622	980795	-94.2146
1611	2.5997e+06	1.19851e+06			531.373	980596	0.9551	0.0033	60.1765	-163.932	980795	-94.382
1621	2.59956e+06	1.19827e+06			542.028	980594	0.9468	0.0034	61.3811	-167.219	980795	-94.0859
1622	2.59949e+06	1.19807e+06			550.959	980592	0.9942	0.0035	62.3908	-169.974	980795	-93.9757
1616	2.59935e+06	1.19767e+06			573.842	980588	1.2074	0.0037	64.9774	-177.032	980795	-93.4069
1618	2.59922e+06	1.19745e+06			602.151	980582	1.1808	0.004	68.1769	-185.764	980794	-93.7496
1650	2.59956e+06	1.19828e+06			542.106	980594	0.9417	0.0034	61.39	-167.243	980795	-94.113
1651	2.5996e+06	1.19836e+06			542.571	980594	0.9208	0.0034	61.4425	-167.386	980795	-94.3552
1652	2.59961e+06	1.1984e+06			541.672	980594	0.9176	0.0034	61.3409	-167.109	980795	-94.5275
1653	2.59962e+06	1.19845e+06			539.754	980594	0.9139	0.0034	61.1241	-166.517	980795	-94.4025
1654	2.59969e+06	1.19848e+06			534.436	980595	0.9531	0.0033	60.5228	-164.877	980795	-94.3832
1656	2.59975e+06	1.19859e+06			521.935	980598	1.0099	0.0032	59.1094	-161.021	980795	-94.1465
1657	2.59973e+06	1.19864e+06			521.117	980598	0.9697	0.0032	59.017	-160.768	980795	-94.1373
1658	2.59972e+06	1.1987e+06			520.905	980599	0.9393	0.0032	58.993	-160.703	980795	-94.1264
1659	2.59971e+06	1.19873e+06			520.809	980599	0.933	0.0032	58.9821	-160.673	980795	-94.121
1660	2.59969e+06	1.19877e+06			521.259	980599	0.9109	0.0032	59.033	-160.812	980795	-94.113
1661	2.59967e+06	1.19887e+06			520.822	980599	0.8923	0.0032	58.9836	-160.677	980795	-94.0702
1662	2.59969e+06	1.19892e+06			522.798	980599	0.8635	0.0032	59.207	-161.287	980796	-94.0615
1663	2.59973e+06	1.19894e+06			521.245	980599	0.8627	0.0032	59.0314	-160.808	980796	-93.9916
16550	2.59972e+06	1.19853e+06			529.202	980597	0.963	0.0033	59.9311	-163.262	980795	-94.3632
Kehrsatz							Topography correction [up to 167 km]
Point	E (m)	N (m)	Latitude	Longitude	H (m)	g obs (Ground)	Rock surface (mGal)	Lake bathymetry (mGal)	Bouguer plate (mGal)	Free air correction (mGal)	Normal gravity (mGal)	Bouguer anomaly (mGal)
5200	2.60224e+06	1.19536e+06			577.786	980580	2.8904	0.0037	65.4232	-178.249	980793	-96.4874
5201	2.60239e+06	1.19544e+06			570.955	980582	2.3068	0.0037	64.6511	-176.142	980793	-96.5429
5202	2.60253e+06	1.19552e+06			564.51	980584	2.1037	0.0036	63.9226	-174.154	980793	-96.7575
5203	2.60272e+06	1.19568e+06			542.594	980588	2.1274	0.0034	61.4451	-167.393	980793	-97.0421
5204	2.60285e+06	1.19568e+06			531.808	980590	2.0088	0.0033	60.2257	-164.066	980793	-97.3286
5205	2.60305e+06	1.19578e+06			511.374	980594	2.0268	0.0031	57.9153	-157.763	980793	-97.3602
5206	2.60322e+06	1.19598e+06			507.43	980595	1.6612	0.0031	57.4693	-156.546	980793	-96.9448
5207	2.6033e+06	1.1961e+06			507.537	980595	1.5453	0.0031	57.4814	-156.579	980793	-97.2239
5208	2.6034e+06	1.19627e+06			507.503	980595	1.4474	0.0031	57.4776	-156.569	980793	-97.5626
5209	2.6035e+06	1.1964e+06			507.036	980595	1.3625	0.0031	57.4248	-156.425	980793	-98.0111
5210	2.60365e+06	1.19656e+06			509.349	980595	1.2908	0.0031	57.6863	-157.138	980794	-98.2951
5211	2.60385e+06	1.19671e+06			507.904	980595	1.2762	0.0031	57.5229	-156.693	980794	-98.0941
5212	2.60396e+06	1.19685e+06			509.274	980596	1.4233	0.0031	57.6779	-157.115	980794	-97.1327
5213	2.60388e+06	1.19675e+06			507.925	980595	1.2966	0.0031	57.5298	-156.711	980794	-97.8516
5214	2.60404e+06	1.19696e+06			520.397	980594	1.2939	0.0032	58.9355	-160.546	980794	-96.7133
5215	2.60414e+06	1.19711e+06			536.797	980591	1.2112	0.0033	60.7898	-165.605	980794	-96.5824
5216	2.60426e+06	1.19715e+06			543.907	980590	1.216	0.0034	61.5936	-167.798	980794	-96.7105
5217	2.60437e+06	1.19725e+06			560.779	980587	1.0549	0.0035	63.5008	-173.003	980794	-97.1067
5218	2.60375e+06	1.19666e+06			507.524	980595	1.2727	0.0031	57.48	-156.575	980794	-98.272
5219	2.60314e+06	1.19587e+06			507.786	980595	1.7865	0.0031	57.5096	-156.656	980793	-97.1427
52060	2.60322e+06	1.19598e+06			507.195	980596	1.6554	0.0031	57.4428	-156.474	980793	-96.9274
52050	2.60305e+06	1.19579e+06			511.36	980594	1.9739	0.0031	57.9137	-157.759	980793	-97.3444
5220	2.60293e+06	1.19564e+06			518.189	980592	2.1935	0.0032	58.6859	-159.865	980793	-97.0411
5221	2.60259e+06	1.19561e+06			563.459	980584	2.0931	0.0036	63.8038	-173.829	980793	-96.7829
5222	2.60368e+06	1.19663e+06			507.446	980595	1.2775	0.0031	57.4711	-156.551	980794	-98.2309
5223	2.60358e+06	1.19652e+06			507.211	980595	1.3171	0.0031	57.4446	-156.479	980794	-98.1418
5224	2.60353e+06	1.19646e+06			506.854	980595	1.3458	0.0031	57.4042	-156.369	980794	-98.0659
5225	2.60303e+06	1.19574e+06			512.016	980594	2.0266	0.0032	57.9879	-157.961	980793	-97.3162
5226	2.60298e+06	1.19567e+06			514.594	980593	2.1185	0.0032	58.2794	-158.756	980793	-97.2273
52200	2.60292e+06	1.19564e+06			518.576	980592	2.1645	0.0032	58.7296	-159.985	980793	-97.01
Airport							Topography correction [up to 167 km]
Point	E (m)	N (m)	Latitude	Longitude	H (m)	g obs (Ground)	Rock surface (mGal)	Lake bathymetry (mGal)	Bouguer plate (mGal)	Free air correction (mGal)	Normal gravity (mGal)	Bouguer anomaly (mGal)
6000	2.60346e+06	1.19457e+06			553.75	980583	3.1065	0.0036	62.7063	-170.835	980792	-97.6062
6001	2.60371e+06	1.19463e+06			508.852	980592	2.6904	0.0032	57.6301	-156.985	980792	-98.0623
6002	2.60396e+06	1.19463e+06			509.852	980591	2.1009	0.0032	57.7432	-157.293	980792	-99.1146
6003	2.60415e+06	1.19475e+06			511.216	980591	1.8381	0.0032	57.8974	-157.714	980792	-99.7394
6004	2.60442e+06	1.1948e+06			511.804	980591	1.6397	0.0032	57.9639	-157.896	980792	-100.135
6005	2.60469e+06	1.19489e+06			511.305	980590	1.4786	0.0032	57.9075	-157.742	980792	-100.529
6006	2.60498e+06	1.1948e+06			511.923	980590	1.4701	0.0032	57.9774	-157.932	980792	-100.892
6007	2.60512e+06	1.1949e+06			510.782	980590	1.439	0.0032	57.8484	-157.58	980792	-101.02
6008	2.60528e+06	1.19507e+06			511.75	980590	1.3593	0.0032	57.9578	-157.879	980792	-101.053
6009	2.60536e+06	1.19519e+06			510.771	980591	1.3662	0.0032	57.8471	-157.577	980792	-100.785
6010	2.6055e+06	1.19531e+06			511.377	980591	1.3937	0.0032	57.9156	-157.764	980793	-100.02
6011	2.60572e+06	1.19548e+06			525.753	980590	1.6064	0.0033	59.5411	-162.198	980793	-98.665
6012	2.60579e+06	1.19568e+06			557.335	980584	1.6894	0.0036	63.1115	-171.94	980793	-98.1925
6013	2.60579e+06	1.19595e+06			580.832	980581	1.1471	0.0038	65.7675	-179.188	980793	-98.0092
6014	2.60596e+06	1.19605e+06			578.777	980581	1.0202	0.0037	65.5352	-178.554	980793	-97.9266
6015	2.60617e+06	1.19614e+06			585.724	980580	1.0428	0.0038	66.3204	-180.697	980793	-97.8959
60080	2.60528e+06	1.19507e+06			511.729	980590	1.3588	0.0032	57.9554	-157.873	980792	-101.098
6017	2.60228e+06	1.19416e+06			818.662	980530	3.1054	0.0059	92.6281	-252.546	980792	-98.3976
6016	2.60308e+06	1.19423e+06			683.004	980557	3.0411	0.0047	77.3117	-210.704	980792	-98.2295
60000	2.60345e+06	1.19458e+06			553.903	980583	3.086	0.0036	62.7236	-170.882	980792	-97.5073
6018	2.6036e+06	1.19471e+06			508.796	980592	2.7963	0.0032	57.6238	-156.968	980792	-97.8259
6019	2.60354e+06	1.19467e+06			514.57	980591	3.1121	0.0032	58.2767	-158.749	980792	-97.4519
PROFILES THAT WERE NOT MODELLED - From North to South (Bern 3, Bern 4, Wabern 1 and Wabern 2)
Bern3							Topography correction [up to 167 km]
Point	E (m)	N (m)	Latitude	Longitude	H (m)	g obs (Ground)	Rock surface (mGal)	Lake bathymetry (mGal)	Bouguer plate (mGal)	Free air correction (mGal)	Normal gravity (mGal)	Bouguer anomaly (mGal)
1450	2.60062e+06	1.19931e+06			502.13	980605	1.1258	0.003	56.87	-154.911	980796	-92.1607
1451	2.60057e+06	1.19921e+06			503.383	980604	1.1568	0.0031	57.0117	-155.298	980796	-92.4158
1452	2.60049e+06	1.19918e+06			502.014	980604	1.0458	0.003	56.8569	-154.876	980796	-92.624
1454	2.60048e+06	1.19908e+06			502.027	980603	1.0369	0.003	56.8584	-154.88	980796	-93.2244
1456	2.60047e+06	1.19897e+06			502.451	980603	1.0578	0.0031	56.9063	-155.01	980796	-93.6702
1426	2.60021e+06	1.19879e+06			502.919	980602	1.0851	0.0031	56.9592	-155.155	980795	-94.2294
1429	2.60027e+06	1.19892e+06			502.949	980602	1.0246	0.0031	56.9626	-155.164	980796	-93.9418
1411	2.6002e+06	1.19857e+06			503.346	980601	1.2388	0.0031	57.0075	-155.286	980795	-94.3879
1436	2.60009e+06	1.19851e+06			517.721	980598	1.0488	0.0032	58.633	-159.721	980795	-94.6107
1716	2.60002e+06	1.19852e+06			520.565	980598	1.0167	0.0032	58.9545	-160.598	980795	-94.6036
1717	2.60006e+06	1.19845e+06			519.797	980598	1.0665	0.0032	58.8677	-160.361	980795	-94.614
1712	2.59995e+06	1.19826e+06			534.479	980595	1.0593	0.0033	60.5277	-164.89	980795	-94.5939
1713	2.59995e+06	1.19832e+06			532.079	980595	1.0422	0.0033	60.2563	-164.15	980795	-94.673
1714	2.59995e+06	1.19837e+06			530.042	980596	1.0179	0.0033	60.026	-163.521	980795	-94.7529
1715	2.59995e+06	1.19843e+06			529.475	980596	1.0193	0.0033	59.9619	-163.346	980795	-94.7457
1721	2.59991e+06	1.19817e+06			537.821	980594	1.0594	0.0034	60.9055	-165.921	980795	-94.451
1722	2.59984e+06	1.19819e+06			539.736	980594	1.027	0.0034	61.122	-166.512	980795	-94.3818
1706	2.59983e+06	1.1981e+06			541.994	980594	1.0771	0.0034	61.3773	-167.208	980795	-94.3304
1723	2.59973e+06	1.19799e+06			547.822	980593	1.0863	0.0035	62.0361	-169.006	980795	-94.0593
1708	2.59967e+06	1.19794e+06			554.277	980591	1.0878	0.0035	62.7659	-170.997	980795	-93.9233
1709	2.59959e+06	1.19787e+06			555.82	980591	1.1355	0.0035	62.9403	-171.473	980795	-93.7419
1700	2.59962e+06	1.19769e+06			563.013	980590	1.3787	0.0036	63.7534	-173.692	980795	-93.5439
1615	2.59938e+06	1.19778e+06			565.616	980590	1.0717	0.0036	64.0476	-174.495	980795	-93.383
Bern4							Topography correction [up to 167 km]
Point	E (m)	N (m)	Latitude	Longitude	H (m)	g obs (Ground)	Rock surface (mGal)	Lake bathymetry (mGal)	Bouguer plate (mGal)	Free air correction (mGal)	Normal gravity (mGal)	Bouguer anomaly (mGal)
1450	2.60062e+06	1.19931e+06			502.13	980605	1.1258	0.003	56.87	-154.911	980796	-92.1607
1451	2.60057e+06	1.19921e+06			503.383	980604	1.1568	0.0031	57.0117	-155.298	980796	-92.4158
1452	2.60049e+06	1.19918e+06			502.014	980604	1.0458	0.003	56.8569	-154.876	980796	-92.624
1454	2.60048e+06	1.19908e+06			502.027	980603	1.0369	0.003	56.8584	-154.88	980796	-93.2244
1456	2.60047e+06	1.19897e+06			502.451	980603	1.0578	0.0031	56.9063	-155.01	980796	-93.6702
1458	2.60044e+06	1.1988e+06			502.491	980602	1.0759	0.0031	56.9108	-155.023	980795	-94.2067
1460	2.60034e+06	1.19844e+06			503.596	980601	1.2142	0.0031	57.0358	-155.364	980795	-94.6362
1459	2.60031e+06	1.19852e+06			502.801	980601	1.1902	0.0031	56.9459	-155.118	980795	-94.4717
1461	2.60021e+06	1.19845e+06			506.191	980601	1.2786	0.0031	57.3292	-156.164	980795	-94.4907
1453	2.60055e+06	1.19911e+06			502.683	980603	1.092	0.0031	56.9326	-155.082	980796	-92.9479
1455	2.60054e+06	1.19901e+06			502.719	980603	1.0838	0.0031	56.9366	-155.093	980796	-93.5611
1457	2.60052e+06	1.19889e+06			502.793	980602	1.1159	0.0031	56.945	-155.116	980796	-93.9697
1462	2.60017e+06	1.19818e+06			519.449	980598	1.2695	0.0032	58.8284	-160.254	980795	-94.6081
1463	2.60015e+06	1.19798e+06			539.341	980594	1.2766	0.0034	61.0774	-166.39	980795	-94.6459
1464	2.60011e+06	1.19794e+06			543.812	980593	1.2403	0.0034	61.5828	-167.769	980795	-94.6228
1465	2.60004e+06	1.1978e+06			549.037	980592	1.3063	0.0035	62.1735	-169.381	980795	-94.3332
1466	2.59997e+06	1.19766e+06			560.712	980589	1.4216	0.0036	63.4933	-172.982	980795	-94.1387
1467	2.59998e+06	1.19747e+06			585.504	980584	1.9431	0.0038	66.2955	-180.63	980794	-94.3756
1702	2.59995e+06	1.19777e+06			553.117	980591	1.3325	0.0035	62.6347	-170.639	980795	-94.1933
1703	2.60001e+06	1.19793e+06			546.861	980592	1.1866	0.0034	61.9275	-168.709	980795	-94.6101
1425	2.60025e+06	1.19835e+06			515.574	980598	1.2324	0.0032	58.3902	-159.059	980795	-94.7152
1413	2.60034e+06	1.19838e+06			503.694	980601	1.2653	0.0031	57.0469	-155.394	980795	-94.56
1408	2.60033e+06	1.19848e+06			502.705	980601	1.1956	0.0031	56.935	-155.089	980795	-94.4927
1400	2.60032e+06	1.19856e+06			503.026	980601	1.1464	0.0031	56.9713	-155.188	980795	-94.3927
14000	2.60034e+06	1.19856e+06			503.119	980601	1.1476	0.0031	56.9819	-155.216	980795	-94.4251
1407	2.60029e+06	1.19853e+06			503.372	980601	1.1656	0.0031	57.0105	-155.294	980795	-94.3627
1402	2.60038e+06	1.19858e+06			503.28	980601	1.1285	0.0031	57.0001	-155.266	980795	-94.4819
1403	2.60041e+06	1.19864e+06			503.469	980601	1.1105	0.0031	57.0214	-155.324	980795	-94.3879
Wabern1							Topography correction [up to 167 km]
Point	E (m)	N (m)	Latitude	Longitude	H (m)	g obs (Ground)	Rock surface (mGal)	Lake bathymetry (mGal)	Bouguer plate (mGal)	Free air correction (mGal)	Normal gravity (mGal)	Bouguer anomaly (mGal)
5050	2.60069e+06	1.19723e+06			633.64	980573	2.3079	0.0042	71.7351	-195.477	980794	-95.5255
5051	2.60071e+06	1.19739e+06			585.203	980583	2.3436	0.0037	66.2615	-180.537	980794	-95.1066
5052	2.60083e+06	1.19743e+06			554.839	980589	1.9958	0.0035	62.8294	-171.171	980794	-95
5053	2.60085e+06	1.1975e+06			553.365	980589	1.6985	0.0035	62.6628	-170.716	980794	-95.1902
5054	2.60097e+06	1.19757e+06			550.084	980590	1.4575	0.0034	62.2919	-169.704	980794	-95.697
5061	2.60115e+06	1.19807e+06			504.893	980599	1.528	0.0031	57.1825	-155.764	980795	-95.3332
5062	2.60124e+06	1.19813e+06			505.145	980599	1.4421	0.0031	57.211	-155.841	980795	-95.3824
5063	2.6013e+06	1.19816e+06			505.242	980599	1.4625	0.0031	57.2219	-155.871	980795	-95.3364
5064	2.6013e+06	1.19826e+06			521.813	980596	1.0905	0.0032	59.0956	-160.983	980795	-95.522
5065	2.60131e+06	1.19835e+06			525.342	980596	1.0289	0.0032	59.4947	-162.072	980795	-95.4097
5066	2.60147e+06	1.19849e+06			535.618	980594	0.9096	0.0033	60.6565	-165.241	980795	-95.3675
5067	2.60151e+06	1.19855e+06			540.564	980594	0.8896	0.0033	61.2156	-166.767	980795	-95.2635
5068	2.60137e+06	1.1985e+06			533.95	980595	0.909	0.0033	60.4679	-164.727	980795	-95.3231
5069	2.60156e+06	1.19873e+06			553.136	980592	0.8109	0.0034	62.6369	-170.645	980795	-94.9706
5070	2.60162e+06	1.19885e+06			553.687	980592	0.7691	0.0034	62.6992	-170.815	980795	-94.7488
5060	2.60127e+06	1.19806e+06			505.083	980599	1.3771	0.0031	57.2039	-155.822	980795	-95.4201
5058	2.60111e+06	1.19798e+06			504.824	980599	1.5776	0.0031	57.1747	-155.742	980795	-95.313
5057	2.60107e+06	1.19785e+06			532.718	980594	1.3515	0.0033	60.3286	-164.347	980795	-95.6734
5056	2.60102e+06	1.19776e+06			537.411	980593	1.3446	0.0033	60.8592	-165.794	980795	-95.594
5055	2.60097e+06	1.19765e+06			547.124	980591	1.3882	0.0034	61.9572	-168.791	980794	-95.6926
5004	2.60092e+06	1.1977e+06			543.868	980591	1.4885	0.0034	61.5892	-167.786	980795	-95.6289
5005	2.601e+06	1.19785e+06			534.318	980593	1.3753	0.0033	60.5095	-164.84	980795	-95.5633
5006	2.60117e+06	1.19795e+06			507.185	980599	1.5775	0.0031	57.4416	-156.471	980795	-95.4357
5007	2.6013e+06	1.19804e+06			505.894	980599	1.3703	0.0031	57.2957	-156.072	980795	-95.4993
5016	2.60191e+06	1.19899e+06			552.369	980592	0.7443	0.0034	62.5502	-170.409	980796	-95.1332
1310	2.6017e+06	1.19919e+06			553.336	980592	0.7579	0.0034	62.6595	-170.707	980796	-94.9602
Wabern2							Topography correction [up to 167 km]
Point	E (m)	N (m)	Latitude	Longitude	H (m)	g obs (Ground)	Rock surface (mGal)	Lake bathymetry (mGal)	Bouguer plate (mGal)	Free air correction (mGal)	Normal gravity (mGal)	Bouguer anomaly (mGal)
5100	2.60151e+06	1.19681e+06			561.855	980586	2.3182	0.0035	63.6225	-173.335	980794	-95.6718
5101	2.60173e+06	1.19691e+06			559.455	980587	1.5652	0.0035	63.3512	-172.594	980794	-96.5192
999	2.60193e+06	1.19701e+06			550.402	980588	1.4007	0.0034	62.3278	-169.802	980794	-97.0481
5104	2.60241e+06	1.19747e+06			526.45	980593	1.4252	0.0032	59.6199	-162.413	980794	-96.7438
5105	2.60252e+06	1.19756e+06			536.757	980592	1.0717	0.0033	60.7852	-165.593	980794	-96.9423
5106	2.60263e+06	1.19765e+06			536.978	980592	1.0096	0.0033	60.8102	-165.661	980794	-96.8444
5107	2.60277e+06	1.1978e+06			539.065	980592	0.9492	0.0033	61.0462	-166.305	980795	-96.7098
5108	2.60292e+06	1.1979e+06			540.912	980592	0.9444	0.0033	61.255	-166.874	980795	-96.6069
5109	2.60295e+06	1.198e+06			546.128	980591	0.9209	0.0034	61.8446	-168.483	980795	-96.6931
5110	2.60313e+06	1.19808e+06			549.325	980590	0.8652	0.0034	62.2061	-169.47	980795	-96.4965
5111	2.6032e+06	1.19828e+06			553.717	980590	0.8263	0.0034	62.7026	-170.824	980795	-96.5057
5112	2.60221e+06	1.19721e+06			534.527	980591	1.3401	0.0033	60.5331	-164.905	980794	-97.0829
5113	2.60227e+06	1.1974e+06			507.349	980597	1.5374	0.0031	57.4602	-156.521	980794	-96.4828
51040	2.60241e+06	1.19747e+06			526.476	980594	1.3799	0.0032	59.6229	-162.421	980794	-96.6985
5165	2.60182e+06	1.19698e+06			551.196	980588	1.4885	0.0035	62.4176	-170.047	980794	-96.7844
5164	2.60163e+06	1.19677e+06			561.314	980586	1.9568	0.0035	63.5613	-173.168	980794	-96.1945
5162	2.60145e+06	1.19673e+06			584.506	980581	2.5672	0.0037	66.1827	-180.322	980794	-95.6245
5166	2.60211e+06	1.197e+06			538.127	980590	1.4209	0.0033	60.9401	-166.015	980794	-96.9965
5151	2.60351e+06	1.19837e+06			555.653	980590	0.8108	0.0034	62.9214	-171.422	980795	-96.1859
5150	2.60343e+06	1.19825e+06			562.718	980588	0.8509	0.0035	63.72	-173.601	980795	-96.3397
5152	2.60369e+06	1.19841e+06			560.101	980589	0.8342	0.0035	63.4242	-172.794	980795	-96.2787
5153	2.60371e+06	1.19851e+06			556.526	980589	0.8384	0.0034	63.0201	-171.691	980795	-96.2363
5154	2.6039e+06	1.19858e+06			556.786	980589	0.8357	0.0034	63.0495	-171.771	980795	-96.4893
5155	2.60406e+06	1.19872e+06			561.988	980588	0.8951	0.0035	63.6375	-173.376	980795	-96.6113
5156	2.60412e+06	1.19881e+06			555.874	980589	0.942	0.0034	62.9464	-171.49	980795	-96.4848
5157	2.60425e+06	1.19891e+06			556.069	980590	1.0904	0.0034	62.9684	-171.55	980796	-96.3298
5158	2.60432e+06	1.19892e+06			560.78	980589	1.144	0.0035	63.501	-173.003	980796	-96.253
5159	2.60442e+06	1.19903e+06			568.42	980587	1.2575	0.0035	64.3646	-175.36	980796	-96.2929
5161	2.60444e+06	1.19936e+06			626.509	980576	1.9794	0.0039	70.9294	-193.278	980796	-95.8873

## Sheet: Uncertainty measurements
Stations that have been remeasured in this study are indicated in this sheet. They are used to calculate the average uncertainty of the gravity measurements.
Please note that: the distance between the stations is indicated as it can contribute to a larger variation between two measurements.
However, the largest contribution toward the difference in gravity between two stations will come from their position relative to the regional gravity field and the geometry of the overdeepening. If the flanks are steep the gravity will increase noticeably on a short distance.
MP	E	N	Z	Bouguer anomaly (mGal)	Distance between stations (m)	Difference in gravity (mGal)		Average uncertainty (mGal)	Maximum uncertainty (mGal)	Minimum uncertainty (mGal)
1011	2.59524e+06	1.19751e+06	578.891	-91.5695	0.0234883	-0.00266		0.0162629	0.09888	0
10110	2.59524e+06	1.19751e+06	578.864	-91.5668
1022	2.59558e+06	1.19693e+06	614.017	-91.3491	1.8829	-0.05882
10220	2.59558e+06	1.19693e+06	613.766	-91.2902
1023	2.59561e+06	1.19686e+06	624.244	-91.4519	12.0381	-0.03679
10230	2.5956e+06	1.19686e+06	624.647	-91.4151
1009	2.59509e+06	1.19771e+06	579.27	-91.7565	0.686804	0.00117
10090	2.59509e+06	1.19771e+06	579.324	-91.7577
1400	2.59528e+06	1.19763e+06	575.743	-91.7847	0.0240416	-0.02981
14000	2.59528e+06	1.19763e+06	575.763	-91.7549
1004	2.59471e+06	1.19846e+06	575.799	-89.6313	27.9772	0.01561
10040	2.59468e+06	1.19845e+06	576.141	-89.6469
4001	2.59928e+06	1.20181e+06	562.694	-89.7754	6.09188	-0.01583
40010	2.59928e+06	1.20181e+06	563.047	-89.7596
4016	2.59729e+06	1.19984e+06	549.658	-91.7634	2.02639	-0.02689
40160	2.59729e+06	1.19984e+06	549.504	-91.7365
4007	2.59841e+06	1.2012e+06	550.671	-89.1837	3.43517	0.00041
40070	2.59842e+06	1.2012e+06	550.661	-89.1841
4008	2.59831e+06	1.20105e+06	550.019	-89.7616	0.503922	-0.07424
40080	2.59831e+06	1.20105e+06	549.988	-89.6874
4031	2.59991e+06	1.2021e+06	495.068	-88.7576	2.2144	-0.03235
40310	2.59991e+06	1.2021e+06	495.075	-88.7252
4040	2.59977e+06	1.20199e+06	484.777	-88.5127	2.49814	0.009
40400	2.59977e+06	1.20199e+06	484.799	-88.5217
4023	2.5958e+06	1.19912e+06	560.115	-89.6315	0.260112	-0.03966
40230	2.5958e+06	1.19912e+06	560.038	-89.5918
1111	2.59879e+06	1.1991e+06	553.822	-94.2536	28.039	0.06837
11110	2.5988e+06	1.19907e+06	553.813	-94.322
1112	2.59887e+06	1.19917e+06	542.488	-93.8254	8.82327	0.03374
11120	2.59887e+06	1.19917e+06	542.098	-93.8591
1124	2.59934e+06	1.19979e+06	559.783	-92.5261	5.4578	0.00723
11240	2.59933e+06	1.19979e+06	559.683	-92.5334
1117	2.59913e+06	1.19964e+06	543.484	-92.8147	0.810349	-0.04987
11170	2.59913e+06	1.19964e+06	543.526	-92.7648
1123	2.59956e+06	1.20007e+06	558.031	-91.651	11.4843	-0.01383
11230	2.59957e+06	1.20007e+06	558.107	-91.6371
1621	2.59956e+06	1.19827e+06	542.028	-94.086	10.9453	0.027
1650	2.59956e+06	1.19828e+06	542.106	-94.113
1612	2.59963e+06	1.19841e+06	541.121	-94.473	15.6836	0.055
1652	2.59961e+06	1.1984e+06	541.672	-94.528
1610	2.59973e+06	1.1986e+06	522.6	-94.231	23.2358	-0.084
1656	2.59975e+06	1.19859e+06	521.935	-94.147
1620	2.59973e+06	1.19868e+06	520.642	-94.215	15.2215	-0.089
1658	2.59972e+06	1.1987e+06	520.905	-94.126
5205	2.60305e+06	1.19578e+06	511.374	-97.3602	8.07998	-0.01577
52050	2.60305e+06	1.19579e+06	511.36	-97.3444
5206	2.60322e+06	1.19598e+06	507.43	-96.9448	6.43462	-0.01737
52060	2.60322e+06	1.19598e+06	507.195	-96.9274
5220	2.60293e+06	1.19564e+06	518.189	-97.0411	6.25419	-0.0311
52200	2.60292e+06	1.19564e+06	518.576	-97.01
6008	2.60528e+06	1.19507e+06	511.75	-101.053	5.36442	0.04546
60080	2.60528e+06	1.19507e+06	511.729	-101.098
6000	2.60346e+06	1.19457e+06	553.75	-97.6062	19.7284	-0.09888
60000	2.60345e+06	1.19458e+06	553.903	-97.5073
1400	2.60032e+06	1.19856e+06	503.026	-94.393	18.0029	0.032
14000	2.60034e+06	1.19856e+06	503.119	-94.425
5104	2.60241e+06	1.19747e+06	526.45	-96.7438	1.94	-0.04523
51040	2.60241e+06	1.19747e+06	526.476	-96.6985

## Sheet: topo Bümpliz
Bedrock profile								DEM profile
Distance (m)	E (m)	N (m)	Elev. (m)					Distance (m)	E (m)	N (m)	Elev. (m)			Profile's starting coordinates	E (m)	N (m)
0	2.59625e+06	1.19562e+06	640		Begin point of the gravity profile			0	2.59625e+06	1.19562e+06	640.89			And plot origin	2.59625e+06	1.19562e+06
11.3809	2.59625e+06	1.19563e+06	640					3.71018	2.59625e+06	1.19563e+06	639.84
22.7618	2.59624e+06	1.19564e+06	638					7.42035	2.59625e+06	1.19563e+06	640.077			Profile's ending coordinates	E (m)	N (m)
34.1427	2.59624e+06	1.19565e+06	637					11.1305	2.59625e+06	1.19563e+06	639.416				2.59449e+06	1.19889e+06
45.5236	2.59623e+06	1.19566e+06	636					14.8407	2.59624e+06	1.19564e+06	639.449
56.9045	2.59622e+06	1.19567e+06	635					18.5509	2.59624e+06	1.19564e+06	638.929
68.2854	2.59622e+06	1.19568e+06	635					22.2611	2.59624e+06	1.19564e+06	638.497
79.6664	2.59621e+06	1.19569e+06	633					25.9712	2.59624e+06	1.19565e+06	637.991
91.0473	2.59621e+06	1.1957e+06	633					29.6814	2.59624e+06	1.19565e+06	637.967
102.428	2.5962e+06	1.19571e+06	632					33.3916	2.59624e+06	1.19565e+06	637.298
113.809	2.5962e+06	1.19572e+06	632					37.1018	2.59623e+06	1.19566e+06	637.039
125.19	2.59619e+06	1.19573e+06	631					40.8119	2.59623e+06	1.19566e+06	636.525
136.571	2.59619e+06	1.19574e+06	631					44.5221	2.59623e+06	1.19566e+06	635.836
147.952	2.59618e+06	1.19575e+06	631					48.2323	2.59623e+06	1.19567e+06	635.946
159.333	2.59618e+06	1.19576e+06	631					51.9425	2.59623e+06	1.19567e+06	635.687
170.714	2.59617e+06	1.19577e+06	631					55.6526	2.59623e+06	1.19567e+06	635.684
182.095	2.59617e+06	1.19578e+06	631					59.3628	2.59622e+06	1.19568e+06	635.135
193.475	2.59616e+06	1.19579e+06	631					63.073	2.59622e+06	1.19568e+06	634.757
204.856	2.59615e+06	1.1958e+06	631					66.7832	2.59622e+06	1.19568e+06	634.583
216.237	2.59615e+06	1.19581e+06	631					70.4933	2.59622e+06	1.19568e+06	634.538
227.618	2.59614e+06	1.19582e+06	631					74.2035	2.59622e+06	1.19569e+06	634.146
238.999	2.59614e+06	1.19583e+06	632					77.9137	2.59621e+06	1.19569e+06	634.098
250.38	2.59613e+06	1.19584e+06	632					81.6239	2.59621e+06	1.19569e+06	633.81
261.761	2.59613e+06	1.19585e+06	632					85.334	2.59621e+06	1.1957e+06	633.735
273.142	2.59612e+06	1.19586e+06	633					89.0442	2.59621e+06	1.1957e+06	633.6
284.523	2.59612e+06	1.19587e+06	634					92.7544	2.59621e+06	1.1957e+06	633.209
295.904	2.59611e+06	1.19588e+06	634					96.4646	2.59621e+06	1.19571e+06	633.015
307.284	2.59611e+06	1.19589e+06	635					100.175	2.5962e+06	1.19571e+06	632.771
318.665	2.5961e+06	1.1959e+06	636					103.885	2.5962e+06	1.19571e+06	632.749
330.046	2.5961e+06	1.19591e+06	638					107.595	2.5962e+06	1.19572e+06	632.602
341.427	2.59609e+06	1.19592e+06	639					111.305	2.5962e+06	1.19572e+06	632.57
352.808	2.59608e+06	1.19593e+06	640					115.015	2.5962e+06	1.19572e+06	632.606
364.189	2.59608e+06	1.19594e+06	641					118.726	2.5962e+06	1.19573e+06	632.554
375.57	2.59607e+06	1.19595e+06	642					122.436	2.59619e+06	1.19573e+06	632.432
386.951	2.59607e+06	1.19596e+06	644					126.146	2.59619e+06	1.19573e+06	632.341
398.332	2.59606e+06	1.19597e+06	645					129.856	2.59619e+06	1.19574e+06	632.146
409.713	2.59606e+06	1.19598e+06	647					133.566	2.59619e+06	1.19574e+06	632.325
421.094	2.59605e+06	1.19599e+06	648					137.277	2.59619e+06	1.19574e+06	632.518
432.474	2.59605e+06	1.196e+06	650					140.987	2.59619e+06	1.19575e+06	632.687
443.855	2.59604e+06	1.19601e+06	652					144.697	2.59618e+06	1.19575e+06	633.029
455.236	2.59604e+06	1.19602e+06	653					148.407	2.59618e+06	1.19575e+06	633.319
466.617	2.59603e+06	1.19603e+06	654					152.117	2.59618e+06	1.19576e+06	633.425
477.998	2.59603e+06	1.19604e+06	656					155.827	2.59618e+06	1.19576e+06	633.026
489.379	2.59602e+06	1.19605e+06	657					159.538	2.59618e+06	1.19576e+06	632.737
500.76	2.59601e+06	1.19606e+06	658					163.248	2.59617e+06	1.19577e+06	632.489
512.141	2.59601e+06	1.19607e+06	659					166.958	2.59617e+06	1.19577e+06	632.019
523.522	2.596e+06	1.19608e+06	660					170.668	2.59617e+06	1.19577e+06	631.55
534.903	2.596e+06	1.19609e+06	661					174.378	2.59617e+06	1.19578e+06	631.401
546.284	2.59599e+06	1.1961e+06	662					178.088	2.59617e+06	1.19578e+06	631.134
557.664	2.59599e+06	1.19611e+06	663					181.799	2.59617e+06	1.19578e+06	630.995
569.045	2.59598e+06	1.19612e+06	664					185.509	2.59616e+06	1.19579e+06	630.951
580.426	2.59598e+06	1.19613e+06	665					189.219	2.59616e+06	1.19579e+06	630.969
591.807	2.59597e+06	1.19614e+06	666					192.929	2.59616e+06	1.19579e+06	630.951
603.188	2.59597e+06	1.19615e+06	667					196.639	2.59616e+06	1.1958e+06	630.954
614.569	2.59596e+06	1.19616e+06	668					200.349	2.59616e+06	1.1958e+06	630.653
625.95	2.59596e+06	1.19617e+06	668					204.06	2.59616e+06	1.1958e+06	631.308
637.331	2.59595e+06	1.19618e+06	669					207.77	2.59615e+06	1.19581e+06	631.413
648.712	2.59594e+06	1.19619e+06	669					211.48	2.59615e+06	1.19581e+06	631.687
660.093	2.59594e+06	1.1962e+06	670					215.19	2.59615e+06	1.19581e+06	631.729
671.474	2.59593e+06	1.19621e+06	670					218.9	2.59615e+06	1.19582e+06	631.746
682.854	2.59593e+06	1.19622e+06	670					222.611	2.59615e+06	1.19582e+06	631.912
694.235	2.59592e+06	1.19623e+06	670					226.321	2.59614e+06	1.19582e+06	632.232
705.616	2.59592e+06	1.19624e+06	670					230.031	2.59614e+06	1.19583e+06	632.407
716.997	2.59591e+06	1.19625e+06	670					233.741	2.59614e+06	1.19583e+06	632.545
728.378	2.59591e+06	1.19626e+06	671					237.451	2.59614e+06	1.19583e+06	632.773
739.759	2.5959e+06	1.19627e+06	671					241.161	2.59614e+06	1.19584e+06	632.998
751.14	2.5959e+06	1.19628e+06	671					244.872	2.59614e+06	1.19584e+06	633.649
762.521	2.59589e+06	1.19629e+06	671					248.582	2.59613e+06	1.19584e+06	633.863
773.902	2.59588e+06	1.1963e+06	671					252.292	2.59613e+06	1.19584e+06	634.155
785.283	2.59588e+06	1.19631e+06	670					256.002	2.59613e+06	1.19585e+06	634.885
796.664	2.59587e+06	1.19632e+06	671					259.712	2.59613e+06	1.19585e+06	635.276
808.044	2.59587e+06	1.19633e+06	670					263.422	2.59613e+06	1.19585e+06	636.148
819.425	2.59586e+06	1.19634e+06	670					267.133	2.59613e+06	1.19586e+06	637.402
830.806	2.59586e+06	1.19635e+06	670					270.843	2.59612e+06	1.19586e+06	638.659
842.187	2.59585e+06	1.19636e+06	670					274.553	2.59612e+06	1.19586e+06	639.337
853.568	2.59585e+06	1.19637e+06	670					278.263	2.59612e+06	1.19587e+06	639.857
864.949	2.59584e+06	1.19638e+06	670					281.973	2.59612e+06	1.19587e+06	640.551
876.33	2.59584e+06	1.19639e+06	670					285.684	2.59612e+06	1.19587e+06	641.159
887.711	2.59583e+06	1.1964e+06	670					289.394	2.59611e+06	1.19588e+06	641.392
899.092	2.59583e+06	1.19641e+06	670					293.104	2.59611e+06	1.19588e+06	641.812
910.473	2.59582e+06	1.19642e+06	669					296.814	2.59611e+06	1.19588e+06	642.257
921.853	2.59581e+06	1.19643e+06	669					300.524	2.59611e+06	1.19589e+06	642.419
933.234	2.59581e+06	1.19644e+06	669					304.234	2.59611e+06	1.19589e+06	642.994
944.615	2.5958e+06	1.19645e+06	668					307.945	2.59611e+06	1.19589e+06	643.216
955.996	2.5958e+06	1.19646e+06	668					311.655	2.5961e+06	1.1959e+06	644.143
967.377	2.59579e+06	1.19647e+06	667					315.365	2.5961e+06	1.1959e+06	644.648
978.758	2.59579e+06	1.19648e+06	667					319.075	2.5961e+06	1.1959e+06	644.927
990.139	2.59578e+06	1.19649e+06	666					322.785	2.5961e+06	1.19591e+06	645.757
1001.52	2.59578e+06	1.1965e+06	666					326.495	2.5961e+06	1.19591e+06	646.639
1012.9	2.59577e+06	1.19651e+06	665					330.206	2.5961e+06	1.19591e+06	647.029
1024.28	2.59577e+06	1.19652e+06	664					333.916	2.59609e+06	1.19592e+06	648.002
1035.66	2.59576e+06	1.19653e+06	664					337.626	2.59609e+06	1.19592e+06	648.723
1047.04	2.59576e+06	1.19654e+06	663					341.336	2.59609e+06	1.19592e+06	649.028
1058.42	2.59575e+06	1.19655e+06	662					345.046	2.59609e+06	1.19593e+06	649.707
1069.81	2.59574e+06	1.19656e+06	661					348.757	2.59609e+06	1.19593e+06	649.901
1081.19	2.59574e+06	1.19657e+06	661					352.467	2.59608e+06	1.19593e+06	651.012
1092.57	2.59573e+06	1.19658e+06	660					356.177	2.59608e+06	1.19594e+06	651.387
1103.95	2.59573e+06	1.19659e+06	660					359.887	2.59608e+06	1.19594e+06	651.53
1115.33	2.59572e+06	1.1966e+06	660					363.597	2.59608e+06	1.19594e+06	652.194
1126.71	2.59572e+06	1.19661e+06	659					367.307	2.59608e+06	1.19595e+06	652.91
1138.09	2.59571e+06	1.19662e+06	659					371.018	2.59608e+06	1.19595e+06	653.101
1149.47	2.59571e+06	1.19663e+06	659					374.728	2.59607e+06	1.19595e+06	653.997
1160.85	2.5957e+06	1.19664e+06	658					378.438	2.59607e+06	1.19596e+06	654.345
1172.23	2.5957e+06	1.19665e+06	658					382.148	2.59607e+06	1.19596e+06	654.653
1183.61	2.59569e+06	1.19666e+06	657					385.858	2.59607e+06	1.19596e+06	655.334
1195	2.59569e+06	1.19667e+06	657					389.568	2.59607e+06	1.19597e+06	655.166
1206.38	2.59568e+06	1.19668e+06	656					393.279	2.59607e+06	1.19597e+06	656.081
1217.76	2.59567e+06	1.1967e+06	656					396.989	2.59606e+06	1.19597e+06	656.194
1229.14	2.59567e+06	1.19671e+06	655					400.699	2.59606e+06	1.19598e+06	656.552
1240.52	2.59566e+06	1.19672e+06	654					404.409	2.59606e+06	1.19598e+06	656.954
1251.9	2.59566e+06	1.19673e+06	653					408.119	2.59606e+06	1.19598e+06	657.423
1263.28	2.59565e+06	1.19674e+06	652					411.83	2.59606e+06	1.19599e+06	657.439
1274.66	2.59565e+06	1.19675e+06	650					415.54	2.59605e+06	1.19599e+06	657.893
1286.04	2.59564e+06	1.19676e+06	648					419.25	2.59605e+06	1.19599e+06	658.02
1297.42	2.59564e+06	1.19677e+06	646					422.96	2.59605e+06	1.196e+06	658.454
1308.8	2.59563e+06	1.19678e+06	643					426.67	2.59605e+06	1.196e+06	658.909
1320.19	2.59563e+06	1.19679e+06	640					430.38	2.59605e+06	1.196e+06	659.216
1331.57	2.59562e+06	1.1968e+06	636					434.091	2.59605e+06	1.19601e+06	660.008
1342.95	2.59562e+06	1.19681e+06	633					437.801	2.59604e+06	1.19601e+06	660.09
1354.33	2.59561e+06	1.19682e+06	630					441.511	2.59604e+06	1.19601e+06	660.177
1365.71	2.5956e+06	1.19683e+06	628					445.221	2.59604e+06	1.19601e+06	660.414
1377.09	2.5956e+06	1.19684e+06	627					448.931	2.59604e+06	1.19602e+06	660.697
1388.47	2.59559e+06	1.19685e+06	626					452.641	2.59604e+06	1.19602e+06	660.849
1399.85	2.59559e+06	1.19686e+06	625					456.352	2.59604e+06	1.19602e+06	661.133
1411.23	2.59558e+06	1.19687e+06	624					460.062	2.59603e+06	1.19603e+06	661.265
1422.61	2.59558e+06	1.19688e+06	622					463.772	2.59603e+06	1.19603e+06	661.64
1433.99	2.59557e+06	1.19689e+06	621					467.482	2.59603e+06	1.19603e+06	661.927
1445.38	2.59557e+06	1.1969e+06	621					471.192	2.59603e+06	1.19604e+06	662.118
1456.76	2.59556e+06	1.19691e+06	620					474.902	2.59603e+06	1.19604e+06	662.57
1468.14	2.59556e+06	1.19692e+06	618					478.613	2.59602e+06	1.19604e+06	662.648
1479.52	2.59555e+06	1.19693e+06	616					482.323	2.59602e+06	1.19605e+06	662.788
1490.9	2.59555e+06	1.19694e+06	614					486.033	2.59602e+06	1.19605e+06	663.06
1502.28	2.59554e+06	1.19695e+06	612					489.743	2.59602e+06	1.19605e+06	663.427
1513.66	2.59553e+06	1.19696e+06	610					493.453	2.59602e+06	1.19606e+06	663.293
1525.04	2.59553e+06	1.19697e+06	608					497.164	2.59602e+06	1.19606e+06	663.57
1536.42	2.59552e+06	1.19698e+06	606					500.874	2.59601e+06	1.19606e+06	663.89
1547.8	2.59552e+06	1.19699e+06	604					504.584	2.59601e+06	1.19607e+06	663.907
1559.18	2.59551e+06	1.197e+06	602					508.294	2.59601e+06	1.19607e+06	664.283
1570.57	2.59551e+06	1.19701e+06	600					512.004	2.59601e+06	1.19607e+06	664.796
1581.95	2.5955e+06	1.19702e+06	599					515.714	2.59601e+06	1.19608e+06	664.761
1593.33	2.5955e+06	1.19703e+06	597					519.425	2.59601e+06	1.19608e+06	664.998
1604.71	2.59549e+06	1.19704e+06	596					523.135	2.596e+06	1.19608e+06	665.189
1616.09	2.59549e+06	1.19705e+06	593					526.845	2.596e+06	1.19609e+06	665.586
1627.47	2.59548e+06	1.19706e+06	592					530.555	2.596e+06	1.19609e+06	665.576
1638.85	2.59547e+06	1.19707e+06	590					534.265	2.596e+06	1.19609e+06	665.892
1650.23	2.59547e+06	1.19708e+06	587					537.975	2.596e+06	1.1961e+06	666.252
1661.61	2.59546e+06	1.19709e+06	586					541.686	2.596e+06	1.1961e+06	666.39
1672.99	2.59546e+06	1.1971e+06	583					545.396	2.59599e+06	1.1961e+06	666.831
1684.37	2.59545e+06	1.19711e+06	581					549.106	2.59599e+06	1.19611e+06	667.159
1695.76	2.59545e+06	1.19712e+06	578					552.816	2.59599e+06	1.19611e+06	667.498
1707.14	2.59544e+06	1.19713e+06	577					556.526	2.59599e+06	1.19611e+06	667.714
1718.52	2.59544e+06	1.19714e+06	574					560.237	2.59599e+06	1.19612e+06	668.153
1729.9	2.59543e+06	1.19715e+06	572					563.947	2.59598e+06	1.19612e+06	668.201
1741.28	2.59543e+06	1.19716e+06	570					567.657	2.59598e+06	1.19612e+06	668.638
1752.66	2.59542e+06	1.19717e+06	570					571.367	2.59598e+06	1.19613e+06	668.762
1764.04	2.59542e+06	1.19718e+06	568					575.077	2.59598e+06	1.19613e+06	669.035
1775.42	2.59541e+06	1.19719e+06	567					578.787	2.59598e+06	1.19613e+06	669.324
1786.8	2.5954e+06	1.1972e+06	565					582.498	2.59598e+06	1.19614e+06	669.6
1798.18	2.5954e+06	1.19721e+06	562					586.208	2.59597e+06	1.19614e+06	669.773
1809.56	2.59539e+06	1.19722e+06	560					589.918	2.59597e+06	1.19614e+06	670.075
1820.95	2.59539e+06	1.19723e+06	557					593.628	2.59597e+06	1.19615e+06	670.347
1832.33	2.59538e+06	1.19724e+06	555					597.338	2.59597e+06	1.19615e+06	670.484
1843.71	2.59538e+06	1.19725e+06	552					601.048	2.59597e+06	1.19615e+06	670.851
1855.09	2.59537e+06	1.19726e+06	552					604.759	2.59597e+06	1.19616e+06	670.648
1866.47	2.59537e+06	1.19727e+06	551					608.469	2.59596e+06	1.19616e+06	670.989
1877.85	2.59536e+06	1.19728e+06	552					612.179	2.59596e+06	1.19616e+06	671.302
1889.23	2.59536e+06	1.19729e+06	552					615.889	2.59596e+06	1.19617e+06	671.061
1900.61	2.59535e+06	1.1973e+06	554					619.599	2.59596e+06	1.19617e+06	672.713
1911.99	2.59535e+06	1.19731e+06	551					623.31	2.59596e+06	1.19617e+06	672.624
1923.37	2.59534e+06	1.19732e+06	545					627.02	2.59595e+06	1.19617e+06	672.953
1934.75	2.59533e+06	1.19733e+06	539					630.73	2.59595e+06	1.19618e+06	673.016
1946.14	2.59533e+06	1.19734e+06	526					634.44	2.59595e+06	1.19618e+06	673.228
1957.52	2.59532e+06	1.19735e+06	515					638.15	2.59595e+06	1.19618e+06	673.353
1968.9	2.59532e+06	1.19736e+06	499					641.86	2.59595e+06	1.19619e+06	673.392
1980.28	2.59531e+06	1.19737e+06	487					645.571	2.59595e+06	1.19619e+06	673.678
1991.66	2.59531e+06	1.19738e+06	472					649.281	2.59594e+06	1.19619e+06	673.931
2003.04	2.5953e+06	1.19739e+06	462					652.991	2.59594e+06	1.1962e+06	674.086
2014.42	2.5953e+06	1.1974e+06	448					656.701	2.59594e+06	1.1962e+06	673.883
2025.8	2.59529e+06	1.19741e+06	438					660.411	2.59594e+06	1.1962e+06	674.027
2037.18	2.59529e+06	1.19742e+06	423					664.121	2.59594e+06	1.19621e+06	674.229
2048.56	2.59528e+06	1.19743e+06	413					667.832	2.59594e+06	1.19621e+06	674.521
2059.94	2.59528e+06	1.19744e+06	401					671.542	2.59593e+06	1.19621e+06	674.491
2071.33	2.59527e+06	1.19745e+06	389					675.252	2.59593e+06	1.19622e+06	674.545
2082.71	2.59526e+06	1.19746e+06	381					678.962	2.59593e+06	1.19622e+06	674.598
2094.09	2.59526e+06	1.19747e+06	372					682.672	2.59593e+06	1.19622e+06	674.914
2105.47	2.59525e+06	1.19748e+06	365					686.383	2.59593e+06	1.19623e+06	674.929
2116.85	2.59525e+06	1.19749e+06	354					690.093	2.59592e+06	1.19623e+06	674.798
2128.23	2.59524e+06	1.1975e+06	346					693.803	2.59592e+06	1.19623e+06	674.695
2139.61	2.59524e+06	1.19751e+06	333					697.513	2.59592e+06	1.19624e+06	674.686
2150.99	2.59523e+06	1.19752e+06	325					701.223	2.59592e+06	1.19624e+06	674.559
2162.37	2.59523e+06	1.19753e+06	317					704.933	2.59592e+06	1.19624e+06	674.764
2173.75	2.59522e+06	1.19754e+06	313					708.644	2.59592e+06	1.19625e+06	674.578
2185.13	2.59522e+06	1.19755e+06	309					712.354	2.59591e+06	1.19625e+06	674.579
2196.52	2.59521e+06	1.19756e+06	308					716.064	2.59591e+06	1.19625e+06	674.48
2207.9	2.59521e+06	1.19757e+06	306					719.774	2.59591e+06	1.19626e+06	674.291
2219.28	2.5952e+06	1.19758e+06	305					723.484	2.59591e+06	1.19626e+06	674.469
2230.66	2.59519e+06	1.19759e+06	305					727.194	2.59591e+06	1.19626e+06	674.424
2242.04	2.59519e+06	1.1976e+06	305					730.905	2.59591e+06	1.19627e+06	674.362
2253.42	2.59518e+06	1.19761e+06	306					734.615	2.5959e+06	1.19627e+06	673.867
2264.8	2.59518e+06	1.19762e+06	307					738.325	2.5959e+06	1.19627e+06	673.327
2276.18	2.59517e+06	1.19763e+06	309					742.035	2.5959e+06	1.19628e+06	673
2287.56	2.59517e+06	1.19764e+06	310					745.745	2.5959e+06	1.19628e+06	672.875
2298.94	2.59516e+06	1.19765e+06	311					749.455	2.5959e+06	1.19628e+06	672.63
2310.32	2.59516e+06	1.19766e+06	313					753.166	2.59589e+06	1.19629e+06	672.5
2321.71	2.59515e+06	1.19767e+06	314					756.876	2.59589e+06	1.19629e+06	672.254
2333.09	2.59515e+06	1.19768e+06	316					760.586	2.59589e+06	1.19629e+06	672.008
2344.47	2.59514e+06	1.19769e+06	317					764.296	2.59589e+06	1.1963e+06	671.867
2355.85	2.59513e+06	1.1977e+06	319					768.006	2.59589e+06	1.1963e+06	671.619
2367.23	2.59513e+06	1.19771e+06	321					771.717	2.59589e+06	1.1963e+06	671.485
2378.61	2.59512e+06	1.19772e+06	322					775.427	2.59588e+06	1.19631e+06	671.216
2389.99	2.59512e+06	1.19773e+06	324					779.137	2.59588e+06	1.19631e+06	671.253
2401.37	2.59511e+06	1.19774e+06	326					782.847	2.59588e+06	1.19631e+06	671.158
2412.75	2.59511e+06	1.19775e+06	328					786.557	2.59588e+06	1.19632e+06	671.091
2424.13	2.5951e+06	1.19776e+06	330					790.267	2.59588e+06	1.19632e+06	671.06
2435.51	2.5951e+06	1.19777e+06	332					793.978	2.59588e+06	1.19632e+06	671.079
2446.9	2.59509e+06	1.19778e+06	334					797.688	2.59587e+06	1.19633e+06	671.1
2458.28	2.59509e+06	1.19779e+06	337					801.398	2.59587e+06	1.19633e+06	671.128
2469.66	2.59508e+06	1.1978e+06	338					805.108	2.59587e+06	1.19633e+06	671.214
2481.04	2.59508e+06	1.19781e+06	342					808.818	2.59587e+06	1.19633e+06	671.166
2492.42	2.59507e+06	1.19782e+06	344					812.528	2.59587e+06	1.19634e+06	671.393
2503.8	2.59506e+06	1.19783e+06	348					816.239	2.59586e+06	1.19634e+06	671.488
2515.18	2.59506e+06	1.19784e+06	352					819.949	2.59586e+06	1.19634e+06	671.531
2526.56	2.59505e+06	1.19785e+06	355					823.659	2.59586e+06	1.19635e+06	671.634
2537.94	2.59505e+06	1.19786e+06	360					827.369	2.59586e+06	1.19635e+06	671.634
2549.32	2.59504e+06	1.19787e+06	364					831.079	2.59586e+06	1.19635e+06	671.747
2560.7	2.59504e+06	1.19788e+06	370					834.79	2.59586e+06	1.19636e+06	671.734
2572.09	2.59503e+06	1.19789e+06	374					838.5	2.59585e+06	1.19636e+06	671.977
2583.47	2.59503e+06	1.1979e+06	380					842.21	2.59585e+06	1.19636e+06	672.191
2594.85	2.59502e+06	1.19791e+06	384					845.92	2.59585e+06	1.19637e+06	672.369
2606.23	2.59502e+06	1.19792e+06	390					849.63	2.59585e+06	1.19637e+06	672.317
2617.61	2.59501e+06	1.19793e+06	393					853.34	2.59585e+06	1.19637e+06	672.467
2628.99	2.59501e+06	1.19794e+06	398					857.051	2.59585e+06	1.19638e+06	672.561
2640.37	2.595e+06	1.19795e+06	401					860.761	2.59584e+06	1.19638e+06	672.567
2651.75	2.59499e+06	1.19796e+06	404					864.471	2.59584e+06	1.19638e+06	672.55
2663.13	2.59499e+06	1.19797e+06	408					868.181	2.59584e+06	1.19639e+06	672.779
2674.51	2.59498e+06	1.19798e+06	410					871.891	2.59584e+06	1.19639e+06	672.978
2685.89	2.59498e+06	1.19799e+06	414					875.601	2.59584e+06	1.19639e+06	672.878
2697.28	2.59497e+06	1.198e+06	416					879.312	2.59583e+06	1.1964e+06	672.748
2708.66	2.59497e+06	1.19801e+06	422					883.022	2.59583e+06	1.1964e+06	672.861
2720.04	2.59496e+06	1.19802e+06	427					886.732	2.59583e+06	1.1964e+06	672.828
2731.42	2.59496e+06	1.19803e+06	434					890.442	2.59583e+06	1.19641e+06	672.835
2742.8	2.59495e+06	1.19804e+06	439					894.152	2.59583e+06	1.19641e+06	672.901
2754.18	2.59495e+06	1.19805e+06	443					897.863	2.59583e+06	1.19641e+06	672.679
2765.56	2.59494e+06	1.19806e+06	445					901.573	2.59582e+06	1.19642e+06	672.651
2776.94	2.59494e+06	1.19807e+06	447					905.283	2.59582e+06	1.19642e+06	672.677
2788.32	2.59493e+06	1.19808e+06	449					908.993	2.59582e+06	1.19642e+06	672.414
2799.7	2.59492e+06	1.19809e+06	450					912.703	2.59582e+06	1.19643e+06	672.041
2811.08	2.59492e+06	1.1981e+06	453					916.413	2.59582e+06	1.19643e+06	671.974
2822.46	2.59491e+06	1.19811e+06	456					920.124	2.59582e+06	1.19643e+06	671.678
2833.85	2.59491e+06	1.19812e+06	460					923.834	2.59581e+06	1.19644e+06	671.4
2845.23	2.5949e+06	1.19813e+06	464					927.544	2.59581e+06	1.19644e+06	671.236
2856.61	2.5949e+06	1.19814e+06	469					931.254	2.59581e+06	1.19644e+06	671.035
2867.99	2.59489e+06	1.19815e+06	471					934.964	2.59581e+06	1.19645e+06	670.697
2879.37	2.59489e+06	1.19816e+06	473					938.674	2.59581e+06	1.19645e+06	670.537
2890.75	2.59488e+06	1.19817e+06	474					942.385	2.59581e+06	1.19645e+06	670.247
2902.13	2.59488e+06	1.19818e+06	476					946.095	2.5958e+06	1.19646e+06	670.065
2913.51	2.59487e+06	1.19819e+06	477					949.805	2.5958e+06	1.19646e+06	669.682
2924.89	2.59487e+06	1.1982e+06	479					953.515	2.5958e+06	1.19646e+06	669.706
2936.27	2.59486e+06	1.19821e+06	481					957.225	2.5958e+06	1.19647e+06	669.409
2947.65	2.59485e+06	1.19822e+06	482					960.936	2.5958e+06	1.19647e+06	669.117
2959.04	2.59485e+06	1.19823e+06	485					964.646	2.59579e+06	1.19647e+06	668.557
2970.42	2.59484e+06	1.19824e+06	487					968.356	2.59579e+06	1.19648e+06	668.193
2981.8	2.59484e+06	1.19825e+06	489					972.066	2.59579e+06	1.19648e+06	667.784
2993.18	2.59483e+06	1.19826e+06	490					975.776	2.59579e+06	1.19648e+06	667.529
3004.56	2.59483e+06	1.19827e+06	493					979.486	2.59579e+06	1.19649e+06	667.001
3015.94	2.59482e+06	1.19828e+06	495					983.197	2.59579e+06	1.19649e+06	666.827
3027.32	2.59482e+06	1.19829e+06	498					986.907	2.59578e+06	1.19649e+06	666.48
3038.7	2.59481e+06	1.1983e+06	500					990.617	2.59578e+06	1.1965e+06	666.356
3050.08	2.59481e+06	1.19831e+06	502					994.327	2.59578e+06	1.1965e+06	666.099
3061.46	2.5948e+06	1.19832e+06	503					998.037	2.59578e+06	1.1965e+06	665.971
3072.84	2.59479e+06	1.19833e+06	505					1001.75	2.59578e+06	1.1965e+06	665.756
3084.23	2.59479e+06	1.19834e+06	506					1005.46	2.59578e+06	1.19651e+06	665.498
3095.61	2.59478e+06	1.19835e+06	507					1009.17	2.59577e+06	1.19651e+06	665.366
3106.99	2.59478e+06	1.19836e+06	508					1012.88	2.59577e+06	1.19651e+06	665.175
3118.37	2.59477e+06	1.19837e+06	509					1016.59	2.59577e+06	1.19652e+06	665.088
3129.75	2.59477e+06	1.19838e+06	511					1020.3	2.59577e+06	1.19652e+06	664.912
3141.13	2.59476e+06	1.19839e+06	512					1024.01	2.59577e+06	1.19652e+06	664.877
3152.51	2.59476e+06	1.1984e+06	514					1027.72	2.59576e+06	1.19653e+06	664.856
3163.89	2.59475e+06	1.19841e+06	516					1031.43	2.59576e+06	1.19653e+06	664.771
3175.27	2.59475e+06	1.19842e+06	520					1035.14	2.59576e+06	1.19653e+06	664.639
3186.65	2.59474e+06	1.19843e+06	522					1038.85	2.59576e+06	1.19654e+06	664.656
3198.03	2.59474e+06	1.19844e+06	526					1042.56	2.59576e+06	1.19654e+06	664.616
3209.42	2.59473e+06	1.19845e+06	528					1046.27	2.59576e+06	1.19654e+06	664.477
3220.8	2.59472e+06	1.19846e+06	531					1049.98	2.59575e+06	1.19655e+06	664.402
3232.18	2.59472e+06	1.19847e+06	533					1053.69	2.59575e+06	1.19655e+06	664.359
3243.56	2.59471e+06	1.19848e+06	535					1057.4	2.59575e+06	1.19655e+06	664.278
3254.94	2.59471e+06	1.19849e+06	536					1061.11	2.59575e+06	1.19656e+06	664.19
3266.32	2.5947e+06	1.1985e+06	537					1064.82	2.59575e+06	1.19656e+06	664.178
3277.7	2.5947e+06	1.19851e+06	538					1068.53	2.59575e+06	1.19656e+06	664.157
3289.08	2.59469e+06	1.19852e+06	539					1072.24	2.59574e+06	1.19657e+06	663.917
3300.46	2.59469e+06	1.19853e+06	540					1075.95	2.59574e+06	1.19657e+06	663.791
3311.84	2.59468e+06	1.19854e+06	540					1079.66	2.59574e+06	1.19657e+06	663.625
3323.22	2.59468e+06	1.19855e+06	540					1083.37	2.59574e+06	1.19658e+06	663.571
3334.61	2.59467e+06	1.19856e+06	540					1087.08	2.59574e+06	1.19658e+06	663.669
3345.99	2.59467e+06	1.19857e+06	541					1090.79	2.59573e+06	1.19658e+06	663.626
3357.37	2.59466e+06	1.19858e+06	541					1094.5	2.59573e+06	1.19659e+06	663.585
3368.75	2.59465e+06	1.19859e+06	542					1098.21	2.59573e+06	1.19659e+06	663.588
3380.13	2.59465e+06	1.1986e+06	542					1101.92	2.59573e+06	1.19659e+06	663.86
3391.51	2.59464e+06	1.19861e+06	542					1105.63	2.59573e+06	1.1966e+06	664.094
3402.89	2.59464e+06	1.19862e+06	542					1109.34	2.59573e+06	1.1966e+06	664.037
3414.27	2.59463e+06	1.19863e+06	542					1113.05	2.59572e+06	1.1966e+06	663.962
3425.65	2.59463e+06	1.19864e+06	543					1116.76	2.59572e+06	1.19661e+06	664.05
3437.03	2.59462e+06	1.19865e+06	542					1120.47	2.59572e+06	1.19661e+06	663.924
3448.41	2.59462e+06	1.19866e+06	542					1124.18	2.59572e+06	1.19661e+06	663.841
3459.8	2.59461e+06	1.19867e+06	542					1127.89	2.59572e+06	1.19662e+06	663.419
3471.18	2.59461e+06	1.19868e+06	542					1131.6	2.59572e+06	1.19662e+06	663.304
3482.56	2.5946e+06	1.19869e+06	542					1135.31	2.59571e+06	1.19662e+06	663.036
3493.94	2.5946e+06	1.1987e+06	542					1139.02	2.59571e+06	1.19663e+06	662.989
3505.32	2.59459e+06	1.19871e+06	541					1142.73	2.59571e+06	1.19663e+06	662.843
3516.7	2.59458e+06	1.19872e+06	541					1146.44	2.59571e+06	1.19663e+06	662.806
3528.08	2.59458e+06	1.19873e+06	541					1150.15	2.59571e+06	1.19664e+06	662.752
3539.46	2.59457e+06	1.19874e+06	540					1153.86	2.5957e+06	1.19664e+06	662.765
3550.84	2.59457e+06	1.19875e+06	539					1157.57	2.5957e+06	1.19664e+06	663.025
3562.22	2.59456e+06	1.19876e+06	539					1161.29	2.5957e+06	1.19665e+06	662.782
3573.6	2.59456e+06	1.19877e+06	538					1165	2.5957e+06	1.19665e+06	662.846
3584.99	2.59455e+06	1.19878e+06	537					1168.71	2.5957e+06	1.19665e+06	662.864
3596.37	2.59455e+06	1.19879e+06	535					1172.42	2.5957e+06	1.19666e+06	662.384
3607.75	2.59454e+06	1.1988e+06	534					1176.13	2.59569e+06	1.19666e+06	661.9
3619.13	2.59454e+06	1.19881e+06	532					1179.84	2.59569e+06	1.19666e+06	661.816
3630.51	2.59453e+06	1.19882e+06	531					1183.55	2.59569e+06	1.19666e+06	660.934
3641.89	2.59453e+06	1.19883e+06	529					1187.26	2.59569e+06	1.19667e+06	660.783
3653.27	2.59452e+06	1.19884e+06	527					1190.97	2.59569e+06	1.19667e+06	660.391
3664.65	2.59451e+06	1.19885e+06	525					1194.68	2.59569e+06	1.19667e+06	659.75
3676.03	2.59451e+06	1.19886e+06	524					1198.39	2.59568e+06	1.19668e+06	659.466
3687.41	2.5945e+06	1.19887e+06	522					1202.1	2.59568e+06	1.19668e+06	659.175
3698.79	2.5945e+06	1.19888e+06	520					1205.81	2.59568e+06	1.19668e+06	659.087
3710.18	2.59449e+06	1.19889e+06	518					1209.52	2.59568e+06	1.19669e+06	658.97
3710.18	2.59449e+06	1.19889e+06	518					1213.23	2.59568e+06	1.19669e+06	658.192
End point of the gravity profile given above								1216.94	2.59567e+06	1.19669e+06	657.719
								1220.65	2.59567e+06	1.1967e+06	657.433
								1224.36	2.59567e+06	1.1967e+06	656.891
								1228.07	2.59567e+06	1.1967e+06	656.266
								1231.78	2.59567e+06	1.19671e+06	656.035
								1235.49	2.59567e+06	1.19671e+06	655.409
								1239.2	2.59566e+06	1.19671e+06	655.018
								1242.91	2.59566e+06	1.19672e+06	654.05
								1246.62	2.59566e+06	1.19672e+06	653.644
								1250.33	2.59566e+06	1.19672e+06	653.365
								1254.04	2.59566e+06	1.19673e+06	652.667
								1257.75	2.59566e+06	1.19673e+06	651.954
								1261.46	2.59565e+06	1.19673e+06	651.739
								1265.17	2.59565e+06	1.19674e+06	651.158
								1268.88	2.59565e+06	1.19674e+06	650.647
								1272.59	2.59565e+06	1.19674e+06	650.333
								1276.3	2.59565e+06	1.19675e+06	649.894
								1280.01	2.59565e+06	1.19675e+06	649.589
								1283.72	2.59564e+06	1.19675e+06	648.536
								1287.43	2.59564e+06	1.19676e+06	648.244
								1291.14	2.59564e+06	1.19676e+06	647.932
								1294.85	2.59564e+06	1.19676e+06	647.253
								1298.56	2.59564e+06	1.19677e+06	646.447
								1302.27	2.59563e+06	1.19677e+06	645.975
								1305.98	2.59563e+06	1.19677e+06	645.417
								1309.69	2.59563e+06	1.19678e+06	644.719
								1313.4	2.59563e+06	1.19678e+06	643.971
								1317.11	2.59563e+06	1.19678e+06	642.966
								1320.82	2.59563e+06	1.19679e+06	642.618
								1324.53	2.59562e+06	1.19679e+06	641.151
								1328.24	2.59562e+06	1.19679e+06	640.608
								1331.95	2.59562e+06	1.1968e+06	640.158
								1335.66	2.59562e+06	1.1968e+06	639.207
								1339.37	2.59562e+06	1.1968e+06	638.468
								1343.08	2.59562e+06	1.19681e+06	638.171
								1346.79	2.59561e+06	1.19681e+06	637.099
								1350.5	2.59561e+06	1.19681e+06	636.727
								1354.21	2.59561e+06	1.19682e+06	635.786
								1357.92	2.59561e+06	1.19682e+06	634.607
								1361.63	2.59561e+06	1.19682e+06	634.281
								1365.34	2.5956e+06	1.19682e+06	632.753
								1369.05	2.5956e+06	1.19683e+06	632.318
								1372.77	2.5956e+06	1.19683e+06	631.74
								1376.48	2.5956e+06	1.19683e+06	630.893
								1380.19	2.5956e+06	1.19684e+06	630.156
								1383.9	2.5956e+06	1.19684e+06	630.355
								1387.61	2.59559e+06	1.19684e+06	629.177
								1391.32	2.59559e+06	1.19685e+06	628.878
								1395.03	2.59559e+06	1.19685e+06	628.638
								1398.74	2.59559e+06	1.19685e+06	627.614
								1402.45	2.59559e+06	1.19686e+06	626.764
								1406.16	2.59559e+06	1.19686e+06	624.799
								1409.87	2.59558e+06	1.19686e+06	624.282
								1413.58	2.59558e+06	1.19687e+06	624.391
								1417.29	2.59558e+06	1.19687e+06	623.774
								1421	2.59558e+06	1.19687e+06	623.202
								1424.71	2.59558e+06	1.19688e+06	622.757
								1428.42	2.59557e+06	1.19688e+06	622.316
								1432.13	2.59557e+06	1.19688e+06	622.201
								1435.84	2.59557e+06	1.19689e+06	621.632
								1439.55	2.59557e+06	1.19689e+06	620.946
								1443.26	2.59557e+06	1.19689e+06	620.712
								1446.97	2.59557e+06	1.1969e+06	619.516
								1450.68	2.59556e+06	1.1969e+06	619.361
								1454.39	2.59556e+06	1.1969e+06	619.218
								1458.1	2.59556e+06	1.19691e+06	618.802
								1461.81	2.59556e+06	1.19691e+06	618.363
								1465.52	2.59556e+06	1.19691e+06	617.232
								1469.23	2.59556e+06	1.19692e+06	616.953
								1472.94	2.59555e+06	1.19692e+06	616.884
								1476.65	2.59555e+06	1.19692e+06	616.024
								1480.36	2.59555e+06	1.19693e+06	615.006
								1484.07	2.59555e+06	1.19693e+06	614.566
								1487.78	2.59555e+06	1.19693e+06	613.431
								1491.49	2.59554e+06	1.19694e+06	613.202
								1495.2	2.59554e+06	1.19694e+06	612.961
								1498.91	2.59554e+06	1.19694e+06	612.257
								1502.62	2.59554e+06	1.19695e+06	611.688
								1506.33	2.59554e+06	1.19695e+06	611.09
								1510.04	2.59554e+06	1.19695e+06	610.497
								1513.75	2.59553e+06	1.19696e+06	610.068
								1517.46	2.59553e+06	1.19696e+06	609.231
								1521.17	2.59553e+06	1.19696e+06	608.597
								1524.88	2.59553e+06	1.19697e+06	608.265
								1528.59	2.59553e+06	1.19697e+06	607.313
								1532.3	2.59553e+06	1.19697e+06	607.321
								1536.01	2.59552e+06	1.19698e+06	606.79
								1539.72	2.59552e+06	1.19698e+06	606.499
								1543.43	2.59552e+06	1.19698e+06	606.04
								1547.14	2.59552e+06	1.19699e+06	605.415
								1550.85	2.59552e+06	1.19699e+06	604.878
								1554.56	2.59551e+06	1.19699e+06	604.508
								1558.27	2.59551e+06	1.19699e+06	603.672
								1561.98	2.59551e+06	1.197e+06	603.26
								1565.69	2.59551e+06	1.197e+06	602.761
								1569.4	2.59551e+06	1.197e+06	601.719
								1573.11	2.59551e+06	1.19701e+06	601.719
								1576.82	2.5955e+06	1.19701e+06	601.209
								1580.53	2.5955e+06	1.19701e+06	600.779
								1584.25	2.5955e+06	1.19702e+06	600.635
								1587.96	2.5955e+06	1.19702e+06	599.849
								1591.67	2.5955e+06	1.19702e+06	599.081
								1595.38	2.5955e+06	1.19703e+06	598.62
								1599.09	2.59549e+06	1.19703e+06	598.443
								1602.8	2.59549e+06	1.19703e+06	597.794
								1606.51	2.59549e+06	1.19704e+06	597.633
								1610.22	2.59549e+06	1.19704e+06	596.892
								1613.93	2.59549e+06	1.19704e+06	596.836
								1617.64	2.59548e+06	1.19705e+06	596.305
								1621.35	2.59548e+06	1.19705e+06	595.532
								1625.06	2.59548e+06	1.19705e+06	594.338
								1628.77	2.59548e+06	1.19706e+06	593.87
								1632.48	2.59548e+06	1.19706e+06	592.546
								1636.19	2.59548e+06	1.19706e+06	592.146
								1639.9	2.59547e+06	1.19707e+06	591.341
								1643.61	2.59547e+06	1.19707e+06	590.67
								1647.32	2.59547e+06	1.19707e+06	589.798
								1651.03	2.59547e+06	1.19708e+06	588.668
								1654.74	2.59547e+06	1.19708e+06	588.13
								1658.45	2.59547e+06	1.19708e+06	587.169
								1662.16	2.59546e+06	1.19709e+06	586.253
								1665.87	2.59546e+06	1.19709e+06	585.544
								1669.58	2.59546e+06	1.19709e+06	585.004
								1673.29	2.59546e+06	1.1971e+06	583.836
								1677	2.59546e+06	1.1971e+06	583.365
								1680.71	2.59546e+06	1.1971e+06	582.457
								1684.42	2.59545e+06	1.19711e+06	581.964
								1688.13	2.59545e+06	1.19711e+06	580.998
								1691.84	2.59545e+06	1.19711e+06	580.094
								1695.55	2.59545e+06	1.19712e+06	579.612
								1699.26	2.59545e+06	1.19712e+06	577.767
								1702.97	2.59544e+06	1.19712e+06	574.812
								1706.68	2.59544e+06	1.19713e+06	574.426
								1710.39	2.59544e+06	1.19713e+06	574.498
								1714.1	2.59544e+06	1.19713e+06	574.383
								1717.81	2.59544e+06	1.19714e+06	574.317
								1721.52	2.59544e+06	1.19714e+06	572.168
								1725.23	2.59543e+06	1.19714e+06	572.043
								1728.94	2.59543e+06	1.19715e+06	571.845
								1732.65	2.59543e+06	1.19715e+06	571.704
								1736.36	2.59543e+06	1.19715e+06	571.694
								1740.07	2.59543e+06	1.19715e+06	571.735
								1743.78	2.59543e+06	1.19716e+06	571.792
								1747.49	2.59542e+06	1.19716e+06	571.804
								1751.2	2.59542e+06	1.19716e+06	571.378
								1754.91	2.59542e+06	1.19717e+06	570.543
								1758.62	2.59542e+06	1.19717e+06	568.759
								1762.33	2.59542e+06	1.19717e+06	568.529
								1766.04	2.59541e+06	1.19718e+06	568.359
								1769.75	2.59541e+06	1.19718e+06	568.242
								1773.46	2.59541e+06	1.19718e+06	568.317
								1777.17	2.59541e+06	1.19719e+06	568.253
								1780.88	2.59541e+06	1.19719e+06	568.415
								1784.59	2.59541e+06	1.19719e+06	568.385
								1788.3	2.5954e+06	1.1972e+06	568.496
								1792.01	2.5954e+06	1.1972e+06	568.498
								1795.73	2.5954e+06	1.1972e+06	568.186
								1799.44	2.5954e+06	1.19721e+06	568.286
								1803.15	2.5954e+06	1.19721e+06	566.916
								1806.86	2.5954e+06	1.19721e+06	566.869
								1810.57	2.59539e+06	1.19722e+06	566.926
								1814.28	2.59539e+06	1.19722e+06	567.143
								1817.99	2.59539e+06	1.19722e+06	566.958
								1821.7	2.59539e+06	1.19723e+06	566.769
								1825.41	2.59539e+06	1.19723e+06	566.892
								1829.12	2.59538e+06	1.19723e+06	566.915
								1832.83	2.59538e+06	1.19724e+06	566.381
								1836.54	2.59538e+06	1.19724e+06	566.029
								1840.25	2.59538e+06	1.19724e+06	565.692
								1843.96	2.59538e+06	1.19725e+06	565.751
								1847.67	2.59538e+06	1.19725e+06	565.813
								1851.38	2.59537e+06	1.19725e+06	565.854
								1855.09	2.59537e+06	1.19726e+06	567.715
								1858.8	2.59537e+06	1.19726e+06	568.321
								1862.51	2.59537e+06	1.19726e+06	568.212
								1866.22	2.59537e+06	1.19727e+06	568.524
								1869.93	2.59537e+06	1.19727e+06	568.98
								1873.64	2.59536e+06	1.19727e+06	570.031
								1877.35	2.59536e+06	1.19728e+06	570.956
								1881.06	2.59536e+06	1.19728e+06	569.487
								1884.77	2.59536e+06	1.19728e+06	568.56
								1888.48	2.59536e+06	1.19729e+06	568.604
								1892.19	2.59535e+06	1.19729e+06	568.335
								1895.9	2.59535e+06	1.19729e+06	568.169
								1899.61	2.59535e+06	1.1973e+06	568.08
								1903.32	2.59535e+06	1.1973e+06	567.849
								1907.03	2.59535e+06	1.1973e+06	567.683
								1910.74	2.59535e+06	1.19731e+06	568.838
								1914.45	2.59534e+06	1.19731e+06	569.176
								1918.16	2.59534e+06	1.19731e+06	569.865
								1921.87	2.59534e+06	1.19731e+06	570.754
								1925.58	2.59534e+06	1.19732e+06	572.063
								1929.29	2.59534e+06	1.19732e+06	573.062
								1933	2.59534e+06	1.19732e+06	574.19
								1936.71	2.59533e+06	1.19733e+06	574.689
								1940.42	2.59533e+06	1.19733e+06	576.464
								1944.13	2.59533e+06	1.19733e+06	575.586
								1947.84	2.59533e+06	1.19734e+06	575.64
								1951.55	2.59533e+06	1.19734e+06	573.905
								1955.26	2.59532e+06	1.19734e+06	573.539
								1958.97	2.59532e+06	1.19735e+06	575.568
								1962.68	2.59532e+06	1.19735e+06	575.568
								1966.39	2.59532e+06	1.19735e+06	576.885
								1970.1	2.59532e+06	1.19736e+06	577.76
								1973.81	2.59532e+06	1.19736e+06	577.314
								1977.52	2.59531e+06	1.19736e+06	577.091
								1981.23	2.59531e+06	1.19737e+06	576.808
								1984.94	2.59531e+06	1.19737e+06	576.524
								1988.65	2.59531e+06	1.19737e+06	576.464
								1992.36	2.59531e+06	1.19738e+06	575.94
								1996.07	2.59531e+06	1.19738e+06	575.962
								1999.78	2.5953e+06	1.19738e+06	576.014
								2003.49	2.5953e+06	1.19739e+06	575.895
								2007.21	2.5953e+06	1.19739e+06	575.553
								2010.92	2.5953e+06	1.19739e+06	575.828
								2014.63	2.5953e+06	1.1974e+06	575.486
								2018.34	2.59529e+06	1.1974e+06	575.538
								2022.05	2.59529e+06	1.1974e+06	575.419
								2025.76	2.59529e+06	1.19741e+06	575.315
								2029.47	2.59529e+06	1.19741e+06	575.672
								2033.18	2.59529e+06	1.19741e+06	575.432
								2036.89	2.59529e+06	1.19742e+06	575.404
								2040.6	2.59528e+06	1.19742e+06	575.208
								2044.31	2.59528e+06	1.19742e+06	574.868
								2048.02	2.59528e+06	1.19743e+06	574.662
								2051.73	2.59528e+06	1.19743e+06	574.642
								2055.44	2.59528e+06	1.19743e+06	574.93
								2059.15	2.59528e+06	1.19744e+06	575.266
								2062.86	2.59527e+06	1.19744e+06	575.276
								2066.57	2.59527e+06	1.19744e+06	574.932
								2070.28	2.59527e+06	1.19745e+06	575.128
								2073.99	2.59527e+06	1.19745e+06	575.02
								2077.7	2.59527e+06	1.19745e+06	575.289
								2081.41	2.59527e+06	1.19746e+06	575.597
								2085.12	2.59526e+06	1.19746e+06	576.061
								2088.83	2.59526e+06	1.19746e+06	576.078
								2092.54	2.59526e+06	1.19747e+06	575.813
								2096.25	2.59526e+06	1.19747e+06	573.397
								2099.96	2.59526e+06	1.19747e+06	576.269
								2103.67	2.59525e+06	1.19748e+06	576.67
								2107.38	2.59525e+06	1.19748e+06	576.592
								2111.09	2.59525e+06	1.19748e+06	576.597
								2114.8	2.59525e+06	1.19748e+06	576.519
								2118.51	2.59525e+06	1.19749e+06	578.598
								2122.22	2.59525e+06	1.19749e+06	579.407
								2125.93	2.59524e+06	1.19749e+06	579.187
								2129.64	2.59524e+06	1.1975e+06	579.157
								2133.35	2.59524e+06	1.1975e+06	578.775
								2137.06	2.59524e+06	1.1975e+06	578.832
								2140.77	2.59524e+06	1.19751e+06	578.844
								2144.48	2.59524e+06	1.19751e+06	579.714
								2148.19	2.59523e+06	1.19751e+06	580.352
								2151.9	2.59523e+06	1.19752e+06	580.681
								2155.61	2.59523e+06	1.19752e+06	581.734
								2159.32	2.59523e+06	1.19752e+06	582.151
								2163.03	2.59523e+06	1.19753e+06	582.761
								2166.74	2.59522e+06	1.19753e+06	583.665
								2170.45	2.59522e+06	1.19753e+06	584.221
								2174.16	2.59522e+06	1.19754e+06	585.032
								2177.87	2.59522e+06	1.19754e+06	585.643
								2181.58	2.59522e+06	1.19754e+06	585.967
								2185.29	2.59522e+06	1.19755e+06	586.3
								2189	2.59521e+06	1.19755e+06	586.548
								2192.71	2.59521e+06	1.19755e+06	586.658
								2196.42	2.59521e+06	1.19756e+06	586.602
								2200.13	2.59521e+06	1.19756e+06	586.677
								2203.84	2.59521e+06	1.19756e+06	586.413
								2207.55	2.59521e+06	1.19757e+06	585.991
								2211.26	2.5952e+06	1.19757e+06	585.806
								2214.97	2.5952e+06	1.19757e+06	585.138
								2218.69	2.5952e+06	1.19758e+06	584.833
								2222.4	2.5952e+06	1.19758e+06	584.694
								2226.11	2.5952e+06	1.19758e+06	583.984
								2229.82	2.59519e+06	1.19759e+06	583.324
								2233.53	2.59519e+06	1.19759e+06	583.101
								2237.24	2.59519e+06	1.19759e+06	582.488
								2240.95	2.59519e+06	1.1976e+06	582.306
								2244.66	2.59519e+06	1.1976e+06	581.737
								2248.37	2.59519e+06	1.1976e+06	581.303
								2252.08	2.59518e+06	1.19761e+06	581.303
								2255.79	2.59518e+06	1.19761e+06	580.619
								2259.5	2.59518e+06	1.19761e+06	580.476
								2263.21	2.59518e+06	1.19762e+06	580.269
								2266.92	2.59518e+06	1.19762e+06	580.043
								2270.63	2.59518e+06	1.19762e+06	579.845
								2274.34	2.59517e+06	1.19763e+06	579.823
								2278.05	2.59517e+06	1.19763e+06	579.709
								2281.76	2.59517e+06	1.19763e+06	579.599
								2285.47	2.59517e+06	1.19764e+06	579.465
								2289.18	2.59517e+06	1.19764e+06	579.43
								2292.89	2.59516e+06	1.19764e+06	579.446
								2296.6	2.59516e+06	1.19764e+06	579.302
								2300.31	2.59516e+06	1.19765e+06	579.448
								2304.02	2.59516e+06	1.19765e+06	579.41
								2307.73	2.59516e+06	1.19765e+06	579.453
								2311.44	2.59516e+06	1.19766e+06	579.337
								2315.15	2.59515e+06	1.19766e+06	579.275
								2318.86	2.59515e+06	1.19766e+06	579.424
								2322.57	2.59515e+06	1.19767e+06	579.645
								2326.28	2.59515e+06	1.19767e+06	579.699
								2329.99	2.59515e+06	1.19767e+06	579.92
								2333.7	2.59515e+06	1.19768e+06	580.05
								2337.41	2.59514e+06	1.19768e+06	580.08
								2341.12	2.59514e+06	1.19768e+06	580.073
								2344.83	2.59514e+06	1.19769e+06	580.072
								2348.54	2.59514e+06	1.19769e+06	580.136
								2352.25	2.59514e+06	1.19769e+06	580.183
								2355.96	2.59513e+06	1.1977e+06	580.167
								2359.67	2.59513e+06	1.1977e+06	580.275
								2363.38	2.59513e+06	1.1977e+06	580.209
								2367.09	2.59513e+06	1.19771e+06	580.19
								2370.8	2.59513e+06	1.19771e+06	580.232
								2374.51	2.59513e+06	1.19771e+06	580.19
								2378.22	2.59512e+06	1.19772e+06	580.02
								2381.93	2.59512e+06	1.19772e+06	579.952
								2385.64	2.59512e+06	1.19772e+06	579.907
								2389.35	2.59512e+06	1.19773e+06	579.912
								2393.06	2.59512e+06	1.19773e+06	579.641
								2396.77	2.59512e+06	1.19773e+06	579.528
								2400.48	2.59511e+06	1.19774e+06	579.479
								2404.19	2.59511e+06	1.19774e+06	579.315
								2407.9	2.59511e+06	1.19774e+06	579.245
								2411.61	2.59511e+06	1.19775e+06	579.247
								2415.32	2.59511e+06	1.19775e+06	579.109
								2419.03	2.5951e+06	1.19775e+06	579.103
								2422.74	2.5951e+06	1.19776e+06	578.788
								2426.45	2.5951e+06	1.19776e+06	578.827
								2430.17	2.5951e+06	1.19776e+06	578.742
								2433.88	2.5951e+06	1.19777e+06	578.708
								2437.59	2.5951e+06	1.19777e+06	578.614
								2441.3	2.59509e+06	1.19777e+06	578.547
								2445.01	2.59509e+06	1.19778e+06	578.398
								2448.72	2.59509e+06	1.19778e+06	578.224
								2452.43	2.59509e+06	1.19778e+06	578.23
								2456.14	2.59509e+06	1.19779e+06	578.067
								2459.85	2.59509e+06	1.19779e+06	577.926
								2463.56	2.59508e+06	1.19779e+06	577.926
								2467.27	2.59508e+06	1.1978e+06	577.784
								2470.98	2.59508e+06	1.1978e+06	577.723
								2474.69	2.59508e+06	1.1978e+06	577.641
								2478.4	2.59508e+06	1.1978e+06	577.386
								2482.11	2.59508e+06	1.19781e+06	577.475
								2485.82	2.59507e+06	1.19781e+06	577.242
								2489.53	2.59507e+06	1.19781e+06	577.184
								2493.24	2.59507e+06	1.19782e+06	577.102
								2496.95	2.59507e+06	1.19782e+06	577.047
								2500.66	2.59507e+06	1.19782e+06	576.846
								2504.37	2.59506e+06	1.19783e+06	576.846
								2508.08	2.59506e+06	1.19783e+06	576.864
								2511.79	2.59506e+06	1.19783e+06	576.702
								2515.5	2.59506e+06	1.19784e+06	576.564
								2519.21	2.59506e+06	1.19784e+06	576.404
								2522.92	2.59506e+06	1.19784e+06	576.143
								2526.63	2.59505e+06	1.19785e+06	576.093
								2530.34	2.59505e+06	1.19785e+06	575.922
								2534.05	2.59505e+06	1.19785e+06	575.702
								2537.76	2.59505e+06	1.19786e+06	575.259
								2541.47	2.59505e+06	1.19786e+06	574.968
								2545.18	2.59505e+06	1.19786e+06	574.863
								2548.89	2.59504e+06	1.19787e+06	574.481
								2552.6	2.59504e+06	1.19787e+06	574.17
								2556.31	2.59504e+06	1.19787e+06	574.145
								2560.02	2.59504e+06	1.19788e+06	573.99
								2563.73	2.59504e+06	1.19788e+06	573.646
								2567.44	2.59503e+06	1.19788e+06	573.612
								2571.15	2.59503e+06	1.19789e+06	573.256
								2574.86	2.59503e+06	1.19789e+06	573.141
								2578.57	2.59503e+06	1.19789e+06	573.005
								2582.28	2.59503e+06	1.1979e+06	572.752
								2585.99	2.59503e+06	1.1979e+06	572.836
								2589.7	2.59502e+06	1.1979e+06	572.759
								2593.41	2.59502e+06	1.19791e+06	572.517
								2597.12	2.59502e+06	1.19791e+06	572.403
								2600.83	2.59502e+06	1.19791e+06	572.342
								2604.54	2.59502e+06	1.19792e+06	572.008
								2608.25	2.59502e+06	1.19792e+06	571.744
								2611.96	2.59501e+06	1.19792e+06	571.473
								2615.67	2.59501e+06	1.19793e+06	571.328
								2619.38	2.59501e+06	1.19793e+06	571.158
								2623.09	2.59501e+06	1.19793e+06	571.076
								2626.8	2.59501e+06	1.19794e+06	570.973
								2630.51	2.595e+06	1.19794e+06	570.82
								2634.22	2.595e+06	1.19794e+06	570.564
								2637.93	2.595e+06	1.19795e+06	570.623
								2641.65	2.595e+06	1.19795e+06	570.554
								2645.36	2.595e+06	1.19795e+06	570.776
								2649.07	2.595e+06	1.19796e+06	570.744
								2652.78	2.59499e+06	1.19796e+06	570.75
								2656.49	2.59499e+06	1.19796e+06	570.856
								2660.2	2.59499e+06	1.19797e+06	570.872
								2663.91	2.59499e+06	1.19797e+06	570.979
								2667.62	2.59499e+06	1.19797e+06	570.958
								2671.33	2.59499e+06	1.19797e+06	570.978
								2675.04	2.59498e+06	1.19798e+06	570.953
								2678.75	2.59498e+06	1.19798e+06	570.913
								2682.46	2.59498e+06	1.19798e+06	570.928
								2686.17	2.59498e+06	1.19799e+06	570.817
								2689.88	2.59498e+06	1.19799e+06	570.947
								2693.59	2.59497e+06	1.19799e+06	570.968
								2697.3	2.59497e+06	1.198e+06	570.965
								2701.01	2.59497e+06	1.198e+06	570.844
								2704.72	2.59497e+06	1.198e+06	570.863
								2708.43	2.59497e+06	1.19801e+06	570.805
								2712.14	2.59497e+06	1.19801e+06	570.82
								2715.85	2.59496e+06	1.19801e+06	570.976
								2719.56	2.59496e+06	1.19802e+06	570.852
								2723.27	2.59496e+06	1.19802e+06	570.881
								2726.98	2.59496e+06	1.19802e+06	570.87
								2730.69	2.59496e+06	1.19803e+06	570.927
								2734.4	2.59496e+06	1.19803e+06	570.895
								2738.11	2.59495e+06	1.19803e+06	570.899
								2741.82	2.59495e+06	1.19804e+06	570.89
								2745.53	2.59495e+06	1.19804e+06	571.071
								2749.24	2.59495e+06	1.19804e+06	571.126
								2752.95	2.59495e+06	1.19805e+06	571.065
								2756.66	2.59494e+06	1.19805e+06	571.013
								2760.37	2.59494e+06	1.19805e+06	571.066
								2764.08	2.59494e+06	1.19806e+06	571.138
								2767.79	2.59494e+06	1.19806e+06	571.083
								2771.5	2.59494e+06	1.19806e+06	571.067
								2775.21	2.59494e+06	1.19807e+06	571.182
								2778.92	2.59493e+06	1.19807e+06	571.238
								2782.63	2.59493e+06	1.19807e+06	571.098
								2786.34	2.59493e+06	1.19808e+06	571.021
								2790.05	2.59493e+06	1.19808e+06	571.148
								2793.76	2.59493e+06	1.19808e+06	571.119
								2797.47	2.59493e+06	1.19809e+06	571.215
								2801.18	2.59492e+06	1.19809e+06	571.141
								2804.89	2.59492e+06	1.19809e+06	571.07
								2808.6	2.59492e+06	1.1981e+06	571.054
								2812.31	2.59492e+06	1.1981e+06	571.047
								2816.02	2.59492e+06	1.1981e+06	571.103
								2819.73	2.59491e+06	1.19811e+06	571.033
								2823.44	2.59491e+06	1.19811e+06	571.152
								2827.15	2.59491e+06	1.19811e+06	571.104
								2830.86	2.59491e+06	1.19812e+06	571.173
								2834.57	2.59491e+06	1.19812e+06	571.198
								2838.28	2.59491e+06	1.19812e+06	571.198
								2841.99	2.5949e+06	1.19813e+06	571.126
								2845.7	2.5949e+06	1.19813e+06	571.21
								2849.41	2.5949e+06	1.19813e+06	571.202
								2853.13	2.5949e+06	1.19813e+06	571.194
								2856.84	2.5949e+06	1.19814e+06	571.072
								2860.55	2.5949e+06	1.19814e+06	570.985
								2864.26	2.59489e+06	1.19814e+06	570.946
								2867.97	2.59489e+06	1.19815e+06	570.946
								2871.68	2.59489e+06	1.19815e+06	570.933
								2875.39	2.59489e+06	1.19815e+06	571.06
								2879.1	2.59489e+06	1.19816e+06	570.949
								2882.81	2.59489e+06	1.19816e+06	571.075
								2886.52	2.59488e+06	1.19816e+06	571.098
								2890.23	2.59488e+06	1.19817e+06	571.104
								2893.94	2.59488e+06	1.19817e+06	571.009
								2897.65	2.59488e+06	1.19817e+06	570.792
								2901.36	2.59488e+06	1.19818e+06	570.867
								2905.07	2.59487e+06	1.19818e+06	570.788
								2908.78	2.59487e+06	1.19818e+06	570.921
								2912.49	2.59487e+06	1.19819e+06	570.918
								2916.2	2.59487e+06	1.19819e+06	570.791
								2919.91	2.59487e+06	1.19819e+06	570.717
								2923.62	2.59487e+06	1.1982e+06	570.903
								2927.33	2.59486e+06	1.1982e+06	570.82
								2931.04	2.59486e+06	1.1982e+06	570.851
								2934.75	2.59486e+06	1.19821e+06	570.8
								2938.46	2.59486e+06	1.19821e+06	570.723
								2942.17	2.59486e+06	1.19821e+06	570.698
								2945.88	2.59486e+06	1.19822e+06	570.804
								2949.59	2.59485e+06	1.19822e+06	570.874
								2953.3	2.59485e+06	1.19822e+06	570.856
								2957.01	2.59485e+06	1.19823e+06	570.768
								2960.72	2.59485e+06	1.19823e+06	570.839
								2964.43	2.59485e+06	1.19823e+06	570.877
								2968.14	2.59484e+06	1.19824e+06	570.813
								2971.85	2.59484e+06	1.19824e+06	570.803
								2975.56	2.59484e+06	1.19824e+06	570.93
								2979.27	2.59484e+06	1.19825e+06	570.909
								2982.98	2.59484e+06	1.19825e+06	571.047
								2986.69	2.59484e+06	1.19825e+06	571.054
								2990.4	2.59483e+06	1.19826e+06	571.054
								2994.11	2.59483e+06	1.19826e+06	571.068
								2997.82	2.59483e+06	1.19826e+06	571.222
								3001.53	2.59483e+06	1.19827e+06	571.205
								3005.24	2.59483e+06	1.19827e+06	571.258
								3008.95	2.59483e+06	1.19827e+06	571.412
								3012.66	2.59482e+06	1.19828e+06	571.221
								3016.37	2.59482e+06	1.19828e+06	571.288
								3020.08	2.59482e+06	1.19828e+06	571.124
								3023.79	2.59482e+06	1.19829e+06	571.229
								3027.5	2.59482e+06	1.19829e+06	571.331
								3031.21	2.59481e+06	1.19829e+06	571.331
								3034.92	2.59481e+06	1.19829e+06	571.334
								3038.63	2.59481e+06	1.1983e+06	571.405
								3042.34	2.59481e+06	1.1983e+06	571.407
								3046.05	2.59481e+06	1.1983e+06	571.486
								3049.76	2.59481e+06	1.19831e+06	571.54
								3053.47	2.5948e+06	1.19831e+06	571.457
								3057.18	2.5948e+06	1.19831e+06	571.465
								3060.89	2.5948e+06	1.19832e+06	571.507
								3064.61	2.5948e+06	1.19832e+06	571.656
								3068.32	2.5948e+06	1.19832e+06	571.589
								3072.03	2.5948e+06	1.19833e+06	571.705
								3075.74	2.59479e+06	1.19833e+06	571.748
								3079.45	2.59479e+06	1.19833e+06	571.822
								3083.16	2.59479e+06	1.19834e+06	571.898
								3086.87	2.59479e+06	1.19834e+06	572.007
								3090.58	2.59479e+06	1.19834e+06	572.046
								3094.29	2.59478e+06	1.19835e+06	572.101
								3098	2.59478e+06	1.19835e+06	572.044
								3101.71	2.59478e+06	1.19835e+06	572.133
								3105.42	2.59478e+06	1.19836e+06	572.189
								3109.13	2.59478e+06	1.19836e+06	572.254
								3112.84	2.59478e+06	1.19836e+06	572.254
								3116.55	2.59477e+06	1.19837e+06	572.303
								3120.26	2.59477e+06	1.19837e+06	572.375
								3123.97	2.59477e+06	1.19837e+06	572.347
								3127.68	2.59477e+06	1.19838e+06	572.272
								3131.39	2.59477e+06	1.19838e+06	572.119
								3135.1	2.59477e+06	1.19838e+06	572.033
								3138.81	2.59476e+06	1.19839e+06	572.069
								3142.52	2.59476e+06	1.19839e+06	572.065
								3146.23	2.59476e+06	1.19839e+06	572.002
								3149.94	2.59476e+06	1.1984e+06	572.032
								3153.65	2.59476e+06	1.1984e+06	572.051
								3157.36	2.59475e+06	1.1984e+06	571.989
								3161.07	2.59475e+06	1.19841e+06	571.858
								3164.78	2.59475e+06	1.19841e+06	572.224
								3168.49	2.59475e+06	1.19841e+06	572.532
								3172.2	2.59475e+06	1.19842e+06	572.408
								3175.91	2.59475e+06	1.19842e+06	572.627
								3179.62	2.59474e+06	1.19842e+06	572.63
								3183.33	2.59474e+06	1.19843e+06	572.845
								3187.04	2.59474e+06	1.19843e+06	572.782
								3190.75	2.59474e+06	1.19843e+06	572.701
								3194.46	2.59474e+06	1.19844e+06	572.843
								3198.17	2.59474e+06	1.19844e+06	573.194
								3201.88	2.59473e+06	1.19844e+06	573.048
								3205.59	2.59473e+06	1.19845e+06	573.365
								3209.3	2.59473e+06	1.19845e+06	574.032
								3213.01	2.59473e+06	1.19845e+06	574.174
								3216.72	2.59473e+06	1.19846e+06	574.716
								3220.43	2.59472e+06	1.19846e+06	575.054
								3224.14	2.59472e+06	1.19846e+06	575.332
								3227.85	2.59472e+06	1.19846e+06	575.37
								3231.56	2.59472e+06	1.19847e+06	575.481
								3235.27	2.59472e+06	1.19847e+06	575.512
								3238.98	2.59472e+06	1.19847e+06	575.737
								3242.69	2.59471e+06	1.19848e+06	575.662
								3246.4	2.59471e+06	1.19848e+06	575.821
								3250.11	2.59471e+06	1.19848e+06	576.001
								3253.82	2.59471e+06	1.19849e+06	576.07
								3257.53	2.59471e+06	1.19849e+06	576.062
								3261.24	2.59471e+06	1.19849e+06	576.331
								3264.95	2.5947e+06	1.1985e+06	576.529
								3268.66	2.5947e+06	1.1985e+06	576.568
								3272.38	2.5947e+06	1.1985e+06	576.727
								3276.09	2.5947e+06	1.19851e+06	576.981
								3279.8	2.5947e+06	1.19851e+06	576.984
								3283.51	2.5947e+06	1.19851e+06	577.198
								3287.22	2.59469e+06	1.19852e+06	577.418
								3290.93	2.59469e+06	1.19852e+06	577.46
								3294.64	2.59469e+06	1.19852e+06	577.558
								3298.35	2.59469e+06	1.19853e+06	577.537
								3302.06	2.59469e+06	1.19853e+06	577.555
								3305.77	2.59468e+06	1.19853e+06	577.762
								3309.48	2.59468e+06	1.19854e+06	577.823
								3313.19	2.59468e+06	1.19854e+06	577.874
								3316.9	2.59468e+06	1.19854e+06	577.984
								3320.61	2.59468e+06	1.19855e+06	578.054
								3324.32	2.59468e+06	1.19855e+06	578.302
								3328.03	2.59467e+06	1.19855e+06	578.299
								3331.74	2.59467e+06	1.19856e+06	578.477
								3335.45	2.59467e+06	1.19856e+06	578.44
								3339.16	2.59467e+06	1.19856e+06	578.42
								3342.87	2.59467e+06	1.19857e+06	578.497
								3346.58	2.59467e+06	1.19857e+06	578.528
								3350.29	2.59466e+06	1.19857e+06	578.453
								3354	2.59466e+06	1.19858e+06	578.385
								3357.71	2.59466e+06	1.19858e+06	578.411
								3361.42	2.59466e+06	1.19858e+06	578.253
								3365.13	2.59466e+06	1.19859e+06	578.288
								3368.84	2.59465e+06	1.19859e+06	578.282
								3372.55	2.59465e+06	1.19859e+06	578.107
								3376.26	2.59465e+06	1.1986e+06	578.224
								3379.97	2.59465e+06	1.1986e+06	578.1
								3383.68	2.59465e+06	1.1986e+06	578.208
								3387.39	2.59465e+06	1.19861e+06	578.018
								3391.1	2.59464e+06	1.19861e+06	578.006
								3394.81	2.59464e+06	1.19861e+06	577.942
								3398.52	2.59464e+06	1.19862e+06	577.869
								3402.23	2.59464e+06	1.19862e+06	577.947
								3405.94	2.59464e+06	1.19862e+06	577.728
								3409.65	2.59464e+06	1.19862e+06	577.689
								3413.36	2.59463e+06	1.19863e+06	577.64
								3417.07	2.59463e+06	1.19863e+06	577.718
								3420.78	2.59463e+06	1.19863e+06	577.52
								3424.49	2.59463e+06	1.19864e+06	577.459
								3428.2	2.59463e+06	1.19864e+06	577.42
								3431.91	2.59462e+06	1.19864e+06	577.481
								3435.62	2.59462e+06	1.19865e+06	577.291
								3439.33	2.59462e+06	1.19865e+06	577.387
								3443.04	2.59462e+06	1.19865e+06	577.529
								3446.75	2.59462e+06	1.19866e+06	577.346
								3450.46	2.59462e+06	1.19866e+06	577.4
								3454.17	2.59461e+06	1.19866e+06	577.255
								3457.88	2.59461e+06	1.19867e+06	577.362
								3461.59	2.59461e+06	1.19867e+06	577.293
								3465.3	2.59461e+06	1.19867e+06	577.357
								3469.01	2.59461e+06	1.19868e+06	577.261
								3472.72	2.59461e+06	1.19868e+06	577.024
								3476.43	2.5946e+06	1.19868e+06	577.229
								3480.14	2.5946e+06	1.19869e+06	577.19
								3483.86	2.5946e+06	1.19869e+06	577.033
								3487.57	2.5946e+06	1.19869e+06	576.989
								3491.28	2.5946e+06	1.1987e+06	577.1
								3494.99	2.59459e+06	1.1987e+06	577.156
								3498.7	2.59459e+06	1.1987e+06	577.141
								3502.41	2.59459e+06	1.19871e+06	577.121
								3506.12	2.59459e+06	1.19871e+06	576.97
								3509.83	2.59459e+06	1.19871e+06	576.985
								3513.54	2.59459e+06	1.19872e+06	576.949
								3517.25	2.59458e+06	1.19872e+06	577.082
								3520.96	2.59458e+06	1.19872e+06	576.753
								3524.67	2.59458e+06	1.19873e+06	576.765
								3528.38	2.59458e+06	1.19873e+06	576.86
								3532.09	2.59458e+06	1.19873e+06	576.601
								3535.8	2.59458e+06	1.19874e+06	576.696
								3539.51	2.59457e+06	1.19874e+06	576.64
								3543.22	2.59457e+06	1.19874e+06	576.387
								3546.93	2.59457e+06	1.19875e+06	576.337
								3550.64	2.59457e+06	1.19875e+06	576.153
								3554.35	2.59457e+06	1.19875e+06	575.978
								3558.06	2.59456e+06	1.19876e+06	575.978
								3561.77	2.59456e+06	1.19876e+06	575.46
								3565.48	2.59456e+06	1.19876e+06	575.315
								3569.19	2.59456e+06	1.19877e+06	575.037
								3572.9	2.59456e+06	1.19877e+06	574.802
								3576.61	2.59456e+06	1.19877e+06	574.676
								3580.32	2.59455e+06	1.19878e+06	574.45
								3584.03	2.59455e+06	1.19878e+06	574.019
								3587.74	2.59455e+06	1.19878e+06	573.95
								3591.45	2.59455e+06	1.19878e+06	573.842
								3595.16	2.59455e+06	1.19879e+06	573.621
								3598.87	2.59455e+06	1.19879e+06	573.728
								3602.58	2.59454e+06	1.19879e+06	573.312
								3606.29	2.59454e+06	1.1988e+06	573.203
								3610	2.59454e+06	1.1988e+06	573.195
								3613.71	2.59454e+06	1.1988e+06	572.967
								3617.42	2.59454e+06	1.19881e+06	572.869
								3621.13	2.59454e+06	1.19881e+06	572.739
								3624.84	2.59453e+06	1.19881e+06	572.631
								3628.55	2.59453e+06	1.19882e+06	572.749
								3632.26	2.59453e+06	1.19882e+06	572.375
								3635.97	2.59453e+06	1.19882e+06	572.199
								3639.68	2.59453e+06	1.19883e+06	572.199
								3643.39	2.59452e+06	1.19883e+06	571.962
								3647.1	2.59452e+06	1.19883e+06	571.946
								3650.81	2.59452e+06	1.19884e+06	571.708
								3654.52	2.59452e+06	1.19884e+06	571.526
								3658.23	2.59452e+06	1.19884e+06	571.378
								3661.94	2.59452e+06	1.19885e+06	571.388
								3665.65	2.59451e+06	1.19885e+06	571.406
								3669.36	2.59451e+06	1.19885e+06	571.32
								3673.07	2.59451e+06	1.19886e+06	571.111
								3676.78	2.59451e+06	1.19886e+06	570.844
								3680.49	2.59451e+06	1.19886e+06	570.934
								3684.2	2.59451e+06	1.19887e+06	570.9
								3687.91	2.5945e+06	1.19887e+06	570.909
								3691.62	2.5945e+06	1.19887e+06	570.762
								3695.34	2.5945e+06	1.19888e+06	570.706
								3699.05	2.5945e+06	1.19888e+06	570.524
								3702.76	2.5945e+06	1.19888e+06	570.607
								3706.47	2.59449e+06	1.19889e+06	570.672
								3710.18	2.59449e+06	1.19889e+06	570.458
					End point of the gravity profile on the right			3710.18	2.59449e+06	1.19889e+06	570.458

## Sheet: topo Bremgarten
Bedrock profile								DEM profile
Distance (m)	E (m)	N (m)	Elev. (m)					Distance (m)	E (m)	N (m)	Elev. (m)			Profile's starting coordinates	E (m)	N (m)
0	2.5946e+06	1.19834e+06	536		Begin point of the gravity profile			0	2.5946e+06	1.19834e+06	575.803			And plot origin	2.5946e+06	1.19834e+06
12.3229	2.59461e+06	1.19835e+06	535					6.5065	2.59461e+06	1.19835e+06	575.514
24.6458	2.59462e+06	1.19836e+06	533					13.013	2.59461e+06	1.19835e+06	575.343			Profile's ending coordinates	E (m)	N (m)
36.9687	2.59463e+06	1.19836e+06	532					19.5195	2.59462e+06	1.19835e+06	575.011				2.59989e+06	1.20213e+06
49.2916	2.59464e+06	1.19837e+06	531					26.026	2.59462e+06	1.19836e+06	574.607
61.6146	2.59465e+06	1.19838e+06	530					32.5325	2.59463e+06	1.19836e+06	574.172
73.9375	2.59466e+06	1.19838e+06	529					39.039	2.59463e+06	1.19836e+06	574.121
86.2604	2.59467e+06	1.19839e+06	528					45.5455	2.59464e+06	1.19837e+06	574.025
98.5833	2.59468e+06	1.1984e+06	526					52.052	2.59465e+06	1.19837e+06	573.946
110.906	2.59469e+06	1.19841e+06	526					58.5585	2.59465e+06	1.19838e+06	574.1
123.229	2.5947e+06	1.19841e+06	526					65.065	2.59466e+06	1.19838e+06	574.264
135.552	2.59471e+06	1.19842e+06	526					71.5715	2.59466e+06	1.19838e+06	574.136
147.875	2.59472e+06	1.19843e+06	525					78.078	2.59467e+06	1.19839e+06	573.799
160.198	2.59473e+06	1.19843e+06	526					84.5845	2.59467e+06	1.19839e+06	573.701
172.521	2.59474e+06	1.19844e+06	527					91.091	2.59468e+06	1.19839e+06	573.407
184.844	2.59475e+06	1.19845e+06	526					97.5974	2.59468e+06	1.1984e+06	573.216
197.167	2.59476e+06	1.19846e+06	527					104.104	2.59469e+06	1.1984e+06	573.394
209.489	2.59477e+06	1.19846e+06	528					110.61	2.59469e+06	1.19841e+06	573.062
221.812	2.59478e+06	1.19847e+06	530					117.117	2.5947e+06	1.19841e+06	572.916
234.135	2.59479e+06	1.19848e+06	529					123.623	2.5947e+06	1.19841e+06	573.079
246.458	2.5948e+06	1.19849e+06	530					130.13	2.59471e+06	1.19842e+06	573.034
258.781	2.59481e+06	1.19849e+06	531					136.636	2.59471e+06	1.19842e+06	572.76
271.104	2.59482e+06	1.1985e+06	530					143.143	2.59472e+06	1.19842e+06	573.04
283.427	2.59483e+06	1.19851e+06	532					149.649	2.59472e+06	1.19843e+06	573.017
295.75	2.59484e+06	1.19851e+06	533					156.156	2.59473e+06	1.19843e+06	572.861
308.073	2.59485e+06	1.19852e+06	535					162.662	2.59474e+06	1.19844e+06	573.143
320.396	2.59486e+06	1.19853e+06	534					169.169	2.59474e+06	1.19844e+06	573.026
332.719	2.59487e+06	1.19854e+06	535					175.675	2.59475e+06	1.19844e+06	573.077
345.041	2.59488e+06	1.19854e+06	535					182.182	2.59475e+06	1.19845e+06	573.091
357.364	2.59489e+06	1.19855e+06	535					188.688	2.59476e+06	1.19845e+06	573.438
369.687	2.5949e+06	1.19856e+06	534					195.195	2.59476e+06	1.19846e+06	573.584
382.01	2.59491e+06	1.19856e+06	534					201.701	2.59477e+06	1.19846e+06	574.155
394.333	2.59492e+06	1.19857e+06	534					208.208	2.59477e+06	1.19846e+06	574.307
406.656	2.59493e+06	1.19858e+06	532					214.714	2.59478e+06	1.19847e+06	574.545
418.979	2.59494e+06	1.19859e+06	532					221.221	2.59478e+06	1.19847e+06	574.425
431.302	2.59495e+06	1.19859e+06	532					227.727	2.59479e+06	1.19847e+06	574.303
443.625	2.59496e+06	1.1986e+06	532					234.234	2.59479e+06	1.19848e+06	574.155
455.948	2.59497e+06	1.19861e+06	531					240.74	2.5948e+06	1.19848e+06	574.145
468.271	2.59498e+06	1.19861e+06	530					247.247	2.5948e+06	1.19849e+06	574.237
480.593	2.59499e+06	1.19862e+06	530					253.753	2.59481e+06	1.19849e+06	574.414
492.916	2.595e+06	1.19863e+06	530					260.26	2.59481e+06	1.19849e+06	574.369
505.239	2.59501e+06	1.19864e+06	529					266.766	2.59482e+06	1.1985e+06	574.405
517.562	2.59502e+06	1.19864e+06	528					273.273	2.59483e+06	1.1985e+06	574.449
529.885	2.59503e+06	1.19865e+06	527					279.779	2.59483e+06	1.1985e+06	574.71
542.208	2.59504e+06	1.19866e+06	525					286.286	2.59484e+06	1.19851e+06	574.535
554.531	2.59505e+06	1.19866e+06	523					292.792	2.59484e+06	1.19851e+06	574.698
566.854	2.59506e+06	1.19867e+06	522					299.299	2.59485e+06	1.19852e+06	574.586
579.177	2.59507e+06	1.19868e+06	521					305.805	2.59485e+06	1.19852e+06	574.684
591.5	2.59508e+06	1.19869e+06	520					312.312	2.59486e+06	1.19852e+06	574.71
603.823	2.59509e+06	1.19869e+06	518					318.818	2.59486e+06	1.19853e+06	574.811
616.146	2.5951e+06	1.1987e+06	517					325.325	2.59487e+06	1.19853e+06	574.877
628.468	2.59511e+06	1.19871e+06	516					331.831	2.59487e+06	1.19853e+06	574.934
640.791	2.59512e+06	1.19871e+06	515					338.338	2.59488e+06	1.19854e+06	575.368
653.114	2.59513e+06	1.19872e+06	513					344.844	2.59488e+06	1.19854e+06	575.476
665.437	2.59514e+06	1.19873e+06	512					351.351	2.59489e+06	1.19855e+06	575.606
677.76	2.59515e+06	1.19874e+06	510					357.857	2.59489e+06	1.19855e+06	575.924
690.083	2.59516e+06	1.19874e+06	507					364.364	2.5949e+06	1.19855e+06	576.226
702.406	2.59517e+06	1.19875e+06	503					370.87	2.5949e+06	1.19856e+06	576.62
714.729	2.59518e+06	1.19876e+06	500					377.377	2.59491e+06	1.19856e+06	576.882
727.052	2.59519e+06	1.19877e+06	495					383.883	2.59492e+06	1.19857e+06	577.165
739.375	2.5952e+06	1.19877e+06	491					390.39	2.59492e+06	1.19857e+06	577.725
751.698	2.59521e+06	1.19878e+06	489					396.896	2.59493e+06	1.19857e+06	578.026
764.02	2.59522e+06	1.19879e+06	487					403.403	2.59493e+06	1.19858e+06	578.666
776.343	2.59523e+06	1.19879e+06	486					409.909	2.59494e+06	1.19858e+06	579.034
788.666	2.59524e+06	1.1988e+06	487					416.416	2.59494e+06	1.19858e+06	579.533
800.989	2.59525e+06	1.19881e+06	488					422.922	2.59495e+06	1.19859e+06	580.165
813.312	2.59526e+06	1.19882e+06	491					429.429	2.59495e+06	1.19859e+06	580.951
825.635	2.59527e+06	1.19882e+06	496					435.935	2.59496e+06	1.1986e+06	581.404
837.958	2.59528e+06	1.19883e+06	499					442.442	2.59496e+06	1.1986e+06	581.89
850.281	2.59529e+06	1.19884e+06	503					448.948	2.59497e+06	1.1986e+06	582.556
862.604	2.5953e+06	1.19884e+06	505					455.455	2.59497e+06	1.19861e+06	582.49
874.927	2.59531e+06	1.19885e+06	507					461.961	2.59498e+06	1.19861e+06	583.995
887.25	2.59532e+06	1.19886e+06	509					468.468	2.59498e+06	1.19861e+06	584.026
899.572	2.59533e+06	1.19887e+06	512					474.974	2.59499e+06	1.19862e+06	584.243
911.895	2.59534e+06	1.19887e+06	517					481.481	2.59499e+06	1.19862e+06	583.998
924.218	2.59535e+06	1.19888e+06	522					487.987	2.595e+06	1.19863e+06	584.404
936.541	2.59536e+06	1.19889e+06	526					494.494	2.595e+06	1.19863e+06	584.777
948.864	2.59537e+06	1.19889e+06	530					501	2.59501e+06	1.19863e+06	585.175
961.187	2.59538e+06	1.1989e+06	533					507.507	2.59502e+06	1.19864e+06	585.626
973.51	2.59539e+06	1.19891e+06	535					514.013	2.59502e+06	1.19864e+06	586.006
985.833	2.5954e+06	1.19892e+06	537					520.52	2.59503e+06	1.19864e+06	586.146
998.156	2.59541e+06	1.19892e+06	538					527.026	2.59503e+06	1.19865e+06	586.338
1010.48	2.59542e+06	1.19893e+06	540					533.533	2.59504e+06	1.19865e+06	586.698
1022.8	2.59543e+06	1.19894e+06	542					540.039	2.59504e+06	1.19866e+06	587.063
1035.12	2.59544e+06	1.19894e+06	544					546.546	2.59505e+06	1.19866e+06	587.518
1047.45	2.59545e+06	1.19895e+06	546					553.052	2.59505e+06	1.19866e+06	587.828
1059.77	2.59546e+06	1.19896e+06	548					559.559	2.59506e+06	1.19867e+06	588.191
1072.09	2.59547e+06	1.19897e+06	549					566.065	2.59506e+06	1.19867e+06	588.399
1084.42	2.59548e+06	1.19897e+06	549					572.572	2.59507e+06	1.19868e+06	588.961
1096.74	2.59549e+06	1.19898e+06	548					579.078	2.59507e+06	1.19868e+06	589.442
1109.06	2.5955e+06	1.19899e+06	550					585.585	2.59508e+06	1.19868e+06	590.46
1121.38	2.59551e+06	1.19899e+06	549					592.091	2.59508e+06	1.19869e+06	590.037
1133.71	2.59552e+06	1.199e+06	548					598.598	2.59509e+06	1.19869e+06	590.094
1146.03	2.59553e+06	1.19901e+06	549					605.104	2.59509e+06	1.19869e+06	590.167
1158.35	2.59554e+06	1.19902e+06	548					611.611	2.5951e+06	1.1987e+06	590.426
1170.68	2.59555e+06	1.19902e+06	546					618.117	2.59511e+06	1.1987e+06	591.023
1183	2.59556e+06	1.19903e+06	545					624.624	2.59511e+06	1.19871e+06	591.556
1195.32	2.59557e+06	1.19904e+06	545					631.13	2.59512e+06	1.19871e+06	591.633
1207.65	2.59558e+06	1.19905e+06	543					637.637	2.59512e+06	1.19871e+06	591.625
1219.97	2.59559e+06	1.19905e+06	541					644.143	2.59513e+06	1.19872e+06	591.716
1232.29	2.5956e+06	1.19906e+06	541					650.65	2.59513e+06	1.19872e+06	591.439
1244.61	2.59561e+06	1.19907e+06	540					657.156	2.59514e+06	1.19872e+06	591.438
1256.94	2.59562e+06	1.19907e+06	539					663.663	2.59514e+06	1.19873e+06	591.264
1269.26	2.59563e+06	1.19908e+06	537					670.169	2.59515e+06	1.19873e+06	591.201
1281.58	2.59564e+06	1.19909e+06	537					676.676	2.59515e+06	1.19874e+06	591.148
1293.91	2.59565e+06	1.1991e+06	535					683.182	2.59516e+06	1.19874e+06	590.893
1306.23	2.59566e+06	1.1991e+06	534					689.689	2.59516e+06	1.19874e+06	590.861
1318.55	2.59567e+06	1.19911e+06	533					696.195	2.59517e+06	1.19875e+06	590.73
1330.87	2.59568e+06	1.19912e+06	532					702.702	2.59517e+06	1.19875e+06	590.658
1343.2	2.59569e+06	1.19912e+06	531					709.208	2.59518e+06	1.19875e+06	590.757
1355.52	2.5957e+06	1.19913e+06	530					715.715	2.59518e+06	1.19876e+06	590.493
1367.84	2.59571e+06	1.19914e+06	530					722.221	2.59519e+06	1.19876e+06	590.248
1380.17	2.59572e+06	1.19915e+06	530					728.728	2.5952e+06	1.19877e+06	590.125
1392.49	2.59573e+06	1.19915e+06	529					735.234	2.5952e+06	1.19877e+06	589.857
1404.81	2.59574e+06	1.19916e+06	529					741.741	2.59521e+06	1.19877e+06	589.611
1417.13	2.59575e+06	1.19917e+06	528					748.247	2.59521e+06	1.19878e+06	589.481
1429.46	2.59576e+06	1.19917e+06	527					754.754	2.59522e+06	1.19878e+06	589.329
1441.78	2.59577e+06	1.19918e+06	526					761.26	2.59522e+06	1.19879e+06	589.157
1454.1	2.59578e+06	1.19919e+06	525					767.767	2.59523e+06	1.19879e+06	589.197
1466.43	2.59579e+06	1.1992e+06	524					774.273	2.59523e+06	1.19879e+06	589.164
1478.75	2.5958e+06	1.1992e+06	523					780.78	2.59524e+06	1.1988e+06	589.223
1491.07	2.59581e+06	1.19921e+06	522					787.286	2.59524e+06	1.1988e+06	589.103
1503.4	2.59582e+06	1.19922e+06	521					793.793	2.59525e+06	1.1988e+06	589.068
1515.72	2.59583e+06	1.19922e+06	520					800.299	2.59525e+06	1.19881e+06	588.61
1528.04	2.59584e+06	1.19923e+06	518					806.806	2.59526e+06	1.19881e+06	588.639
1540.36	2.59585e+06	1.19924e+06	517					813.312	2.59526e+06	1.19882e+06	588.401
1552.69	2.59586e+06	1.19925e+06	516					819.819	2.59527e+06	1.19882e+06	588.567
1565.01	2.59587e+06	1.19925e+06	514					826.325	2.59527e+06	1.19882e+06	588.518
1577.33	2.59588e+06	1.19926e+06	512					832.832	2.59528e+06	1.19883e+06	588.21
1589.66	2.59589e+06	1.19927e+06	511					839.338	2.59529e+06	1.19883e+06	587.639
1601.98	2.5959e+06	1.19928e+06	510					845.845	2.59529e+06	1.19883e+06	587.337
1614.3	2.59591e+06	1.19928e+06	508					852.351	2.5953e+06	1.19884e+06	586.828
1626.62	2.59592e+06	1.19929e+06	507					858.858	2.5953e+06	1.19884e+06	586.604
1638.95	2.59594e+06	1.1993e+06	506					865.364	2.59531e+06	1.19885e+06	586.106
1651.27	2.59595e+06	1.1993e+06	504					871.871	2.59531e+06	1.19885e+06	585.724
1663.59	2.59596e+06	1.19931e+06	502					878.377	2.59532e+06	1.19885e+06	585.337
1675.92	2.59597e+06	1.19932e+06	501					884.884	2.59532e+06	1.19886e+06	584.846
1688.24	2.59598e+06	1.19933e+06	500					891.39	2.59533e+06	1.19886e+06	584.32
1700.56	2.59599e+06	1.19933e+06	499					897.897	2.59533e+06	1.19886e+06	584.053
1712.88	2.596e+06	1.19934e+06	498					904.403	2.59534e+06	1.19887e+06	583.581
1725.21	2.59601e+06	1.19935e+06	497					910.91	2.59534e+06	1.19887e+06	583.335
1737.53	2.59602e+06	1.19935e+06	495					917.416	2.59535e+06	1.19888e+06	582.917
1749.85	2.59603e+06	1.19936e+06	494					923.923	2.59535e+06	1.19888e+06	582.8
1762.18	2.59604e+06	1.19937e+06	492					930.429	2.59536e+06	1.19888e+06	582.334
1774.5	2.59605e+06	1.19938e+06	491					936.936	2.59536e+06	1.19889e+06	581.795
1786.82	2.59606e+06	1.19938e+06	490					943.442	2.59537e+06	1.19889e+06	581.701
1799.14	2.59607e+06	1.19939e+06	490					949.948	2.59538e+06	1.1989e+06	581.172
1811.47	2.59608e+06	1.1994e+06	488					956.455	2.59538e+06	1.1989e+06	580.836
1823.79	2.59609e+06	1.1994e+06	486					962.961	2.59539e+06	1.1989e+06	580.695
1836.11	2.5961e+06	1.19941e+06	484					969.468	2.59539e+06	1.19891e+06	580.39
1848.44	2.59611e+06	1.19942e+06	483					975.974	2.5954e+06	1.19891e+06	580.015
1860.76	2.59612e+06	1.19943e+06	481					982.481	2.5954e+06	1.19891e+06	580.06
1873.08	2.59613e+06	1.19943e+06	480					988.987	2.59541e+06	1.19892e+06	579.833
1885.41	2.59614e+06	1.19944e+06	479					995.494	2.59541e+06	1.19892e+06	579.512
1897.73	2.59615e+06	1.19945e+06	478					1002	2.59542e+06	1.19893e+06	579.472
1910.05	2.59616e+06	1.19945e+06	477					1008.51	2.59542e+06	1.19893e+06	579.175
1922.37	2.59617e+06	1.19946e+06	476					1015.01	2.59543e+06	1.19893e+06	579.24
1934.7	2.59618e+06	1.19947e+06	475					1021.52	2.59543e+06	1.19894e+06	578.993
1947.02	2.59619e+06	1.19948e+06	473					1028.03	2.59544e+06	1.19894e+06	579.183
1959.34	2.5962e+06	1.19948e+06	472					1034.53	2.59544e+06	1.19894e+06	579.174
1971.67	2.59621e+06	1.19949e+06	471					1041.04	2.59545e+06	1.19895e+06	578.987
1983.99	2.59622e+06	1.1995e+06	470					1047.55	2.59545e+06	1.19895e+06	578.867
1996.31	2.59623e+06	1.1995e+06	469					1054.05	2.59546e+06	1.19896e+06	578.853
2008.63	2.59624e+06	1.19951e+06	467					1060.56	2.59546e+06	1.19896e+06	578.744
2020.96	2.59625e+06	1.19952e+06	466					1067.07	2.59547e+06	1.19896e+06	578.579
2033.28	2.59626e+06	1.19953e+06	464					1073.57	2.59548e+06	1.19897e+06	578.606
2045.6	2.59627e+06	1.19953e+06	462					1080.08	2.59548e+06	1.19897e+06	578.66
2057.93	2.59628e+06	1.19954e+06	460					1086.58	2.59549e+06	1.19897e+06	578.692
2070.25	2.59629e+06	1.19955e+06	459					1093.09	2.59549e+06	1.19898e+06	578.405
2082.57	2.5963e+06	1.19956e+06	458					1099.6	2.5955e+06	1.19898e+06	577.821
2094.89	2.59631e+06	1.19956e+06	456					1106.1	2.5955e+06	1.19899e+06	578.117
2107.22	2.59632e+06	1.19957e+06	455					1112.61	2.59551e+06	1.19899e+06	577.571
2119.54	2.59633e+06	1.19958e+06	453					1119.12	2.59551e+06	1.19899e+06	577.548
2131.86	2.59634e+06	1.19958e+06	452					1125.62	2.59552e+06	1.199e+06	577.701
2144.19	2.59635e+06	1.19959e+06	451					1132.13	2.59552e+06	1.199e+06	577.813
2156.51	2.59636e+06	1.1996e+06	450					1138.64	2.59553e+06	1.19901e+06	577.787
2168.83	2.59637e+06	1.19961e+06	449					1145.14	2.59553e+06	1.19901e+06	577.56
2181.16	2.59638e+06	1.19961e+06	449					1151.65	2.59554e+06	1.19901e+06	577.061
2193.48	2.59639e+06	1.19962e+06	448					1158.16	2.59554e+06	1.19902e+06	576.676
2205.8	2.5964e+06	1.19963e+06	447					1164.66	2.59555e+06	1.19902e+06	576.816
2218.12	2.59641e+06	1.19963e+06	447					1171.17	2.59555e+06	1.19902e+06	576.67
2230.45	2.59642e+06	1.19964e+06	446					1177.68	2.59556e+06	1.19903e+06	576.174
2242.77	2.59643e+06	1.19965e+06	445					1184.18	2.59557e+06	1.19903e+06	576.021
2255.09	2.59644e+06	1.19966e+06	444					1190.69	2.59557e+06	1.19904e+06	575.867
2267.42	2.59645e+06	1.19966e+06	443					1197.2	2.59558e+06	1.19904e+06	575.438
2279.74	2.59646e+06	1.19967e+06	443					1203.7	2.59558e+06	1.19904e+06	575.104
2292.06	2.59647e+06	1.19968e+06	442					1210.21	2.59559e+06	1.19905e+06	575.054
2304.38	2.59648e+06	1.19968e+06	442					1216.71	2.59559e+06	1.19905e+06	575.005
2316.71	2.59649e+06	1.19969e+06	441					1223.22	2.5956e+06	1.19905e+06	574.842
2329.03	2.5965e+06	1.1997e+06	441					1229.73	2.5956e+06	1.19906e+06	574.2
2341.35	2.59651e+06	1.19971e+06	440					1236.23	2.59561e+06	1.19906e+06	573.639
2353.68	2.59652e+06	1.19971e+06	440					1242.74	2.59561e+06	1.19907e+06	573.043
2366	2.59653e+06	1.19972e+06	439					1249.25	2.59562e+06	1.19907e+06	572.228
2378.32	2.59654e+06	1.19973e+06	439					1255.75	2.59562e+06	1.19907e+06	571.654
2390.64	2.59655e+06	1.19973e+06	438					1262.26	2.59563e+06	1.19908e+06	570.997
2402.97	2.59656e+06	1.19974e+06	437					1268.77	2.59563e+06	1.19908e+06	570.177
2415.29	2.59657e+06	1.19975e+06	436					1275.27	2.59564e+06	1.19908e+06	569.292
2427.61	2.59658e+06	1.19976e+06	435					1281.78	2.59564e+06	1.19909e+06	567.279
2439.94	2.59659e+06	1.19976e+06	434					1288.29	2.59565e+06	1.19909e+06	566.512
2452.26	2.5966e+06	1.19977e+06	433					1294.79	2.59566e+06	1.1991e+06	565.703
2464.58	2.59661e+06	1.19978e+06	432					1301.3	2.59566e+06	1.1991e+06	564.143
2476.9	2.59662e+06	1.19978e+06	431					1307.81	2.59567e+06	1.1991e+06	562.779
2489.23	2.59663e+06	1.19979e+06	430					1314.31	2.59567e+06	1.19911e+06	561.747
2501.55	2.59664e+06	1.1998e+06	429					1320.82	2.59568e+06	1.19911e+06	561.352
2513.87	2.59665e+06	1.19981e+06	429					1327.33	2.59568e+06	1.19911e+06	561.145
2526.2	2.59666e+06	1.19981e+06	428					1333.83	2.59569e+06	1.19912e+06	560.836
2538.52	2.59667e+06	1.19982e+06	428					1340.34	2.59569e+06	1.19912e+06	560.664
2550.84	2.59668e+06	1.19983e+06	427					1346.84	2.5957e+06	1.19913e+06	560.469
2563.17	2.59669e+06	1.19984e+06	426					1353.35	2.5957e+06	1.19913e+06	560.413
2575.49	2.5967e+06	1.19984e+06	425					1359.86	2.59571e+06	1.19913e+06	560.188
2587.81	2.59671e+06	1.19985e+06	424					1366.36	2.59571e+06	1.19914e+06	560.043
2600.13	2.59672e+06	1.19986e+06	423					1372.87	2.59572e+06	1.19914e+06	560.172
2612.46	2.59673e+06	1.19986e+06	422					1379.38	2.59572e+06	1.19915e+06	559.977
2624.78	2.59674e+06	1.19987e+06	421					1385.88	2.59573e+06	1.19915e+06	560.034
2637.1	2.59675e+06	1.19988e+06	420					1392.39	2.59573e+06	1.19915e+06	559.945
2649.43	2.59676e+06	1.19989e+06	420					1398.9	2.59574e+06	1.19916e+06	559.936
2661.75	2.59677e+06	1.19989e+06	418					1405.4	2.59575e+06	1.19916e+06	559.931
2674.07	2.59678e+06	1.1999e+06	417					1411.91	2.59575e+06	1.19916e+06	559.866
2686.39	2.59679e+06	1.19991e+06	415					1418.42	2.59576e+06	1.19917e+06	559.946
2698.72	2.5968e+06	1.19991e+06	414					1424.92	2.59576e+06	1.19917e+06	559.679
2711.04	2.59681e+06	1.19992e+06	412					1431.43	2.59577e+06	1.19918e+06	559.554
2723.36	2.59682e+06	1.19993e+06	410					1437.94	2.59577e+06	1.19918e+06	559.409
2735.69	2.59683e+06	1.19994e+06	408					1444.44	2.59578e+06	1.19918e+06	559.495
2748.01	2.59684e+06	1.19994e+06	406					1450.95	2.59578e+06	1.19919e+06	559.363
2760.33	2.59685e+06	1.19995e+06	404					1457.46	2.59579e+06	1.19919e+06	559.266
2772.65	2.59686e+06	1.19996e+06	403					1463.96	2.59579e+06	1.19919e+06	559.366
2784.98	2.59687e+06	1.19996e+06	401					1470.47	2.5958e+06	1.1992e+06	559.217
2797.3	2.59688e+06	1.19997e+06	400					1476.97	2.5958e+06	1.1992e+06	559.108
2809.62	2.59689e+06	1.19998e+06	399					1483.48	2.59581e+06	1.19921e+06	559.184
2821.95	2.5969e+06	1.19999e+06	397					1489.99	2.59581e+06	1.19921e+06	559.097
2834.27	2.59691e+06	1.19999e+06	395					1496.49	2.59582e+06	1.19921e+06	559.19
2846.59	2.59692e+06	1.2e+06	394					1503	2.59582e+06	1.19922e+06	558.881
2858.92	2.59693e+06	1.20001e+06	393					1509.51	2.59583e+06	1.19922e+06	558.822
2871.24	2.59694e+06	1.20001e+06	391					1516.01	2.59584e+06	1.19922e+06	558.902
2883.56	2.59695e+06	1.20002e+06	390					1522.52	2.59584e+06	1.19923e+06	558.865
2895.88	2.59696e+06	1.20003e+06	389					1529.03	2.59585e+06	1.19923e+06	558.842
2908.21	2.59697e+06	1.20004e+06	388					1535.53	2.59585e+06	1.19924e+06	559.011
2920.53	2.59698e+06	1.20004e+06	387					1542.04	2.59586e+06	1.19924e+06	558.812
2932.85	2.59699e+06	1.20005e+06	386					1548.55	2.59586e+06	1.19924e+06	559.01
2945.18	2.597e+06	1.20006e+06	385					1555.05	2.59587e+06	1.19925e+06	558.807
2957.5	2.59701e+06	1.20006e+06	384					1561.56	2.59587e+06	1.19925e+06	558.608
2969.82	2.59702e+06	1.20007e+06	383					1568.07	2.59588e+06	1.19926e+06	558.492
2982.14	2.59703e+06	1.20008e+06	382					1574.57	2.59588e+06	1.19926e+06	558.688
2994.47	2.59704e+06	1.20009e+06	381					1581.08	2.59589e+06	1.19926e+06	559.281
3006.79	2.59705e+06	1.20009e+06	381					1587.59	2.59589e+06	1.19927e+06	558.37
3019.11	2.59706e+06	1.2001e+06	380					1594.09	2.5959e+06	1.19927e+06	557.916
3031.44	2.59707e+06	1.20011e+06	380					1600.6	2.5959e+06	1.19927e+06	558.169
3043.76	2.59708e+06	1.20012e+06	379					1607.1	2.59591e+06	1.19928e+06	558.9
3056.08	2.59709e+06	1.20012e+06	379					1613.61	2.59591e+06	1.19928e+06	559.628
3068.4	2.5971e+06	1.20013e+06	379					1620.12	2.59592e+06	1.19929e+06	558.453
3080.73	2.59711e+06	1.20014e+06	379					1626.62	2.59592e+06	1.19929e+06	558.057
3093.05	2.59712e+06	1.20014e+06	379					1633.13	2.59593e+06	1.19929e+06	558.237
3105.37	2.59713e+06	1.20015e+06	379					1639.64	2.59594e+06	1.1993e+06	558.838
3117.7	2.59714e+06	1.20016e+06	379					1646.14	2.59594e+06	1.1993e+06	557.824
3130.02	2.59715e+06	1.20017e+06	379					1652.65	2.59595e+06	1.1993e+06	557.937
3142.34	2.59716e+06	1.20017e+06	379					1659.16	2.59595e+06	1.19931e+06	557.989
3154.66	2.59717e+06	1.20018e+06	379					1665.66	2.59596e+06	1.19931e+06	558.137
3166.99	2.59718e+06	1.20019e+06	380					1672.17	2.59596e+06	1.19932e+06	558.216
3179.31	2.59719e+06	1.20019e+06	380					1678.68	2.59597e+06	1.19932e+06	558.398
3191.63	2.5972e+06	1.2002e+06	381					1685.18	2.59597e+06	1.19932e+06	558.373
3203.96	2.59721e+06	1.20021e+06	381					1691.69	2.59598e+06	1.19933e+06	558.318
3216.28	2.59722e+06	1.20022e+06	381					1698.2	2.59598e+06	1.19933e+06	558.295
3228.6	2.59723e+06	1.20022e+06	382					1704.7	2.59599e+06	1.19933e+06	558.504
3240.93	2.59724e+06	1.20023e+06	383					1711.21	2.59599e+06	1.19934e+06	558.537
3253.25	2.59725e+06	1.20024e+06	383					1717.72	2.596e+06	1.19934e+06	558.443
3265.57	2.59726e+06	1.20024e+06	384					1724.22	2.596e+06	1.19935e+06	558.317
3277.89	2.59727e+06	1.20025e+06	385					1730.73	2.59601e+06	1.19935e+06	557.492
3290.22	2.59728e+06	1.20026e+06	385					1737.23	2.59601e+06	1.19935e+06	556.444
3302.54	2.59729e+06	1.20027e+06	386					1743.74	2.59602e+06	1.19936e+06	556.359
3314.86	2.5973e+06	1.20027e+06	387					1750.25	2.59603e+06	1.19936e+06	556.443
3327.19	2.59731e+06	1.20028e+06	388					1756.75	2.59603e+06	1.19937e+06	556.571
3339.51	2.59732e+06	1.20029e+06	389					1763.26	2.59604e+06	1.19937e+06	557.012
3351.83	2.59733e+06	1.20029e+06	390					1769.77	2.59604e+06	1.19937e+06	557.634
3364.15	2.59734e+06	1.2003e+06	390					1776.27	2.59605e+06	1.19938e+06	556.904
3376.48	2.59735e+06	1.20031e+06	390					1782.78	2.59605e+06	1.19938e+06	555.758
3388.8	2.59736e+06	1.20032e+06	391					1789.29	2.59606e+06	1.19938e+06	562.002
3401.12	2.59737e+06	1.20032e+06	392					1795.79	2.59606e+06	1.19939e+06	561.866
3413.45	2.59738e+06	1.20033e+06	394					1802.3	2.59607e+06	1.19939e+06	555.046
3425.77	2.59739e+06	1.20034e+06	395					1808.81	2.59607e+06	1.1994e+06	555.192
3438.09	2.5974e+06	1.20035e+06	396					1815.31	2.59608e+06	1.1994e+06	555.052
3450.41	2.59741e+06	1.20035e+06	398					1821.82	2.59608e+06	1.1994e+06	555.226
3462.74	2.59742e+06	1.20036e+06	399					1828.33	2.59609e+06	1.19941e+06	555.109
3475.06	2.59743e+06	1.20037e+06	402					1834.83	2.59609e+06	1.19941e+06	555.103
3487.38	2.59744e+06	1.20037e+06	405					1841.34	2.5961e+06	1.19941e+06	555.106
3499.71	2.59745e+06	1.20038e+06	410					1847.85	2.5961e+06	1.19942e+06	555.318
3512.03	2.59746e+06	1.20039e+06	411					1854.35	2.59611e+06	1.19942e+06	555.336
3524.35	2.59747e+06	1.2004e+06	415					1860.86	2.59612e+06	1.19943e+06	555.232
3536.68	2.59748e+06	1.2004e+06	418					1867.36	2.59612e+06	1.19943e+06	555.245
3549	2.59749e+06	1.20041e+06	419					1873.87	2.59613e+06	1.19943e+06	555.286
3561.32	2.5975e+06	1.20042e+06	420					1880.38	2.59613e+06	1.19944e+06	555.397
3573.64	2.59751e+06	1.20042e+06	422					1886.88	2.59614e+06	1.19944e+06	555.59
3585.97	2.59752e+06	1.20043e+06	424					1893.39	2.59614e+06	1.19944e+06	555.507
3598.29	2.59753e+06	1.20044e+06	425					1899.9	2.59615e+06	1.19945e+06	555.25
3610.61	2.59754e+06	1.20045e+06	427					1906.4	2.59615e+06	1.19945e+06	555.089
3622.94	2.59755e+06	1.20045e+06	429					1912.91	2.59616e+06	1.19946e+06	555.139
3635.26	2.59756e+06	1.20046e+06	430					1919.42	2.59616e+06	1.19946e+06	555.119
3647.58	2.59757e+06	1.20047e+06	432					1925.92	2.59617e+06	1.19946e+06	554.639
3659.9	2.59758e+06	1.20047e+06	435					1932.43	2.59617e+06	1.19947e+06	553.45
3672.23	2.59759e+06	1.20048e+06	438					1938.94	2.59618e+06	1.19947e+06	552.729
3684.55	2.5976e+06	1.20049e+06	439					1945.44	2.59618e+06	1.19948e+06	552.57
3696.87	2.59761e+06	1.2005e+06	441					1951.95	2.59619e+06	1.19948e+06	552.562
3709.2	2.59762e+06	1.2005e+06	443					1958.46	2.59619e+06	1.19948e+06	552.429
3721.52	2.59763e+06	1.20051e+06	446					1964.96	2.5962e+06	1.19949e+06	552.384
3733.84	2.59764e+06	1.20052e+06	447					1971.47	2.59621e+06	1.19949e+06	552.431
3746.16	2.59765e+06	1.20052e+06	449					1977.97	2.59621e+06	1.19949e+06	552.214
3758.49	2.59766e+06	1.20053e+06	451					1984.48	2.59622e+06	1.1995e+06	552.185
3770.81	2.59767e+06	1.20054e+06	451					1990.99	2.59622e+06	1.1995e+06	552.099
3783.13	2.59768e+06	1.20055e+06	453					1997.49	2.59623e+06	1.19951e+06	552.198
3795.46	2.59769e+06	1.20055e+06	454					2004	2.59623e+06	1.19951e+06	552.384
3807.78	2.5977e+06	1.20056e+06	455					2010.51	2.59624e+06	1.19951e+06	552.1
3820.1	2.59771e+06	1.20057e+06	456					2017.01	2.59624e+06	1.19952e+06	552.2
3832.43	2.59772e+06	1.20057e+06	457					2023.52	2.59625e+06	1.19952e+06	552.344
3844.75	2.59773e+06	1.20058e+06	458					2030.03	2.59625e+06	1.19952e+06	552.413
3857.07	2.59774e+06	1.20059e+06	459					2036.53	2.59626e+06	1.19953e+06	552.666
3869.39	2.59775e+06	1.2006e+06	460					2043.04	2.59626e+06	1.19953e+06	552.765
3881.72	2.59776e+06	1.2006e+06	461					2049.55	2.59627e+06	1.19954e+06	552.796
3894.04	2.59777e+06	1.20061e+06	463					2056.05	2.59627e+06	1.19954e+06	552.798
3906.36	2.59778e+06	1.20062e+06	464					2062.56	2.59628e+06	1.19954e+06	552.867
3918.69	2.59779e+06	1.20063e+06	466					2069.07	2.59628e+06	1.19955e+06	552.822
3931.01	2.5978e+06	1.20063e+06	468					2075.57	2.59629e+06	1.19955e+06	552.844
3943.33	2.59781e+06	1.20064e+06	469					2082.08	2.5963e+06	1.19955e+06	553.246
3955.65	2.59782e+06	1.20065e+06	471					2088.59	2.5963e+06	1.19956e+06	553.257
3967.98	2.59783e+06	1.20065e+06	472					2095.09	2.59631e+06	1.19956e+06	553.829
3980.3	2.59784e+06	1.20066e+06	473					2101.6	2.59631e+06	1.19957e+06	555.375
3992.62	2.59785e+06	1.20067e+06	474					2108.1	2.59632e+06	1.19957e+06	555.748
4004.95	2.59786e+06	1.20068e+06	475					2114.61	2.59632e+06	1.19957e+06	555.894
4017.27	2.59787e+06	1.20068e+06	476					2121.12	2.59633e+06	1.19958e+06	555.863
4029.59	2.59788e+06	1.20069e+06	476					2127.62	2.59633e+06	1.19958e+06	555.968
4041.91	2.59789e+06	1.2007e+06	477					2134.13	2.59634e+06	1.19959e+06	556.028
4054.24	2.5979e+06	1.2007e+06	478					2140.64	2.59634e+06	1.19959e+06	556.098
4066.56	2.59791e+06	1.20071e+06	479					2147.14	2.59635e+06	1.19959e+06	556.159
4078.88	2.59792e+06	1.20072e+06	479					2153.65	2.59635e+06	1.1996e+06	556.094
4091.21	2.59793e+06	1.20073e+06	480					2160.16	2.59636e+06	1.1996e+06	555.979
4103.53	2.59794e+06	1.20073e+06	481					2166.66	2.59636e+06	1.1996e+06	556.066
4115.85	2.59795e+06	1.20074e+06	481					2173.17	2.59637e+06	1.19961e+06	556.079
4128.17	2.59796e+06	1.20075e+06	482					2179.68	2.59637e+06	1.19961e+06	556.753
4140.5	2.59797e+06	1.20075e+06	482					2186.18	2.59638e+06	1.19962e+06	557.69
4152.82	2.59798e+06	1.20076e+06	483					2192.69	2.59639e+06	1.19962e+06	557.799
4165.14	2.59799e+06	1.20077e+06	484					2199.2	2.59639e+06	1.19962e+06	557.855
4177.47	2.598e+06	1.20078e+06	485					2205.7	2.5964e+06	1.19963e+06	557.683
4189.79	2.59801e+06	1.20078e+06	486					2212.21	2.5964e+06	1.19963e+06	556.364
4202.11	2.59802e+06	1.20079e+06	487					2218.72	2.59641e+06	1.19963e+06	555.526
4214.44	2.59803e+06	1.2008e+06	487					2225.22	2.59641e+06	1.19964e+06	554.286
4226.76	2.59804e+06	1.2008e+06	488					2231.73	2.59642e+06	1.19964e+06	553.869
4239.08	2.59805e+06	1.20081e+06	489					2238.23	2.59642e+06	1.19965e+06	554.587
4251.4	2.59806e+06	1.20082e+06	490					2244.74	2.59643e+06	1.19965e+06	554.835
4263.73	2.59807e+06	1.20083e+06	490					2251.25	2.59643e+06	1.19965e+06	555.13
4276.05	2.59808e+06	1.20083e+06	491					2257.75	2.59644e+06	1.19966e+06	555.177
4288.37	2.59809e+06	1.20084e+06	492					2264.26	2.59644e+06	1.19966e+06	555.112
4300.7	2.5981e+06	1.20085e+06	493					2270.77	2.59645e+06	1.19966e+06	554.274
4313.02	2.59811e+06	1.20085e+06	494					2277.27	2.59645e+06	1.19967e+06	556.339
4325.34	2.59812e+06	1.20086e+06	496					2283.78	2.59646e+06	1.19967e+06	556.618
4337.66	2.59813e+06	1.20087e+06	497					2290.29	2.59646e+06	1.19968e+06	556.527
4349.99	2.59814e+06	1.20088e+06	498					2296.79	2.59647e+06	1.19968e+06	556.458
4362.31	2.59815e+06	1.20088e+06	499					2303.3	2.59647e+06	1.19968e+06	556.263
4374.63	2.59816e+06	1.20089e+06	500					2309.81	2.59648e+06	1.19969e+06	555.304
4386.96	2.59817e+06	1.2009e+06	500					2316.31	2.59649e+06	1.19969e+06	555.066
4399.28	2.59818e+06	1.20091e+06	501					2322.82	2.59649e+06	1.1997e+06	555.409
4411.6	2.59819e+06	1.20091e+06	502					2329.33	2.5965e+06	1.1997e+06	555.55
4423.92	2.5982e+06	1.20092e+06	503					2335.83	2.5965e+06	1.1997e+06	555.653
4436.25	2.59821e+06	1.20093e+06	504					2342.34	2.59651e+06	1.19971e+06	555.721
4448.57	2.59822e+06	1.20093e+06	505					2348.85	2.59651e+06	1.19971e+06	555.897
4460.89	2.59823e+06	1.20094e+06	506					2355.35	2.59652e+06	1.19971e+06	556.391
4473.22	2.59824e+06	1.20095e+06	507					2361.86	2.59652e+06	1.19972e+06	556.302
4485.54	2.59825e+06	1.20096e+06	508					2368.36	2.59653e+06	1.19972e+06	556.324
4497.86	2.59826e+06	1.20096e+06	509					2374.87	2.59653e+06	1.19973e+06	556.148
4510.19	2.59827e+06	1.20097e+06	510					2381.38	2.59654e+06	1.19973e+06	556.146
4522.51	2.59828e+06	1.20098e+06	510					2387.88	2.59654e+06	1.19973e+06	556.06
4534.83	2.59829e+06	1.20098e+06	511					2394.39	2.59655e+06	1.19974e+06	556.014
4547.15	2.5983e+06	1.20099e+06	512					2400.9	2.59655e+06	1.19974e+06	556.104
4559.48	2.59831e+06	1.201e+06	513					2407.4	2.59656e+06	1.19974e+06	555.739
4571.8	2.59832e+06	1.20101e+06	515					2413.91	2.59656e+06	1.19975e+06	554.754
4584.12	2.59833e+06	1.20101e+06	516					2420.42	2.59657e+06	1.19975e+06	555.385
4596.45	2.59834e+06	1.20102e+06	518					2426.92	2.59658e+06	1.19976e+06	555.288
4608.77	2.59835e+06	1.20103e+06	519					2433.43	2.59658e+06	1.19976e+06	555.214
4621.09	2.59836e+06	1.20103e+06	520					2439.94	2.59659e+06	1.19976e+06	555.225
4633.41	2.59837e+06	1.20104e+06	521					2446.44	2.59659e+06	1.19977e+06	554.882
4645.74	2.59838e+06	1.20105e+06	522					2452.95	2.5966e+06	1.19977e+06	555.007
4658.06	2.59839e+06	1.20106e+06	524					2459.46	2.5966e+06	1.19977e+06	555.257
4670.38	2.5984e+06	1.20106e+06	526					2465.96	2.59661e+06	1.19978e+06	555.244
4682.71	2.59841e+06	1.20107e+06	528					2472.47	2.59661e+06	1.19978e+06	555.126
4695.03	2.59842e+06	1.20108e+06	529					2478.98	2.59662e+06	1.19979e+06	554.921
4707.35	2.59843e+06	1.20108e+06	530					2485.48	2.59662e+06	1.19979e+06	554.606
4719.67	2.59844e+06	1.20109e+06	531					2491.99	2.59663e+06	1.19979e+06	554.394
4732	2.59845e+06	1.2011e+06	532					2498.49	2.59663e+06	1.1998e+06	554.363
4744.32	2.59846e+06	1.20111e+06	533					2505	2.59664e+06	1.1998e+06	554.483
4756.64	2.59847e+06	1.20111e+06	535					2511.51	2.59664e+06	1.19981e+06	554.722
4768.97	2.59848e+06	1.20112e+06	536					2518.01	2.59665e+06	1.19981e+06	554.456
4781.29	2.59849e+06	1.20113e+06	537					2524.52	2.59665e+06	1.19981e+06	554.451
4793.61	2.5985e+06	1.20113e+06	538					2531.03	2.59666e+06	1.19982e+06	554.504
4805.93	2.59851e+06	1.20114e+06	539					2537.53	2.59667e+06	1.19982e+06	554.467
4818.26	2.59852e+06	1.20115e+06	539					2544.04	2.59667e+06	1.19982e+06	554.041
4830.58	2.59853e+06	1.20116e+06	540					2550.55	2.59668e+06	1.19983e+06	554.02
4842.9	2.59854e+06	1.20116e+06	540					2557.05	2.59668e+06	1.19983e+06	553.968
4855.23	2.59855e+06	1.20117e+06	540					2563.56	2.59669e+06	1.19984e+06	553.78
4867.55	2.59856e+06	1.20118e+06	541					2570.07	2.59669e+06	1.19984e+06	553.567
4879.87	2.59857e+06	1.20119e+06	541					2576.57	2.5967e+06	1.19984e+06	553.518
4892.2	2.59858e+06	1.20119e+06	542					2583.08	2.5967e+06	1.19985e+06	552.509
4904.52	2.59859e+06	1.2012e+06	542					2589.59	2.59671e+06	1.19985e+06	552.319
4916.84	2.5986e+06	1.20121e+06	543					2596.09	2.59671e+06	1.19985e+06	552.309
4929.16	2.59861e+06	1.20121e+06	543					2602.6	2.59672e+06	1.19986e+06	552.347
4941.49	2.59862e+06	1.20122e+06	544					2609.11	2.59672e+06	1.19986e+06	552.083
4953.81	2.59863e+06	1.20123e+06	544					2615.61	2.59673e+06	1.19987e+06	551.812
4966.13	2.59864e+06	1.20124e+06	544					2622.12	2.59673e+06	1.19987e+06	550.235
4978.46	2.59865e+06	1.20124e+06	545					2628.62	2.59674e+06	1.19987e+06	550.003
4990.78	2.59866e+06	1.20125e+06	545					2635.13	2.59674e+06	1.19988e+06	550.021
5003.1	2.59867e+06	1.20126e+06	546					2641.64	2.59675e+06	1.19988e+06	550.013
5015.42	2.59868e+06	1.20126e+06	546					2648.14	2.59676e+06	1.19988e+06	549.896
5027.75	2.59869e+06	1.20127e+06	546					2654.65	2.59676e+06	1.19989e+06	549.791
5040.07	2.5987e+06	1.20128e+06	546					2661.16	2.59677e+06	1.19989e+06	549.666
5052.39	2.59871e+06	1.20129e+06	547					2667.66	2.59677e+06	1.1999e+06	549.383
5064.72	2.59872e+06	1.20129e+06	547					2674.17	2.59678e+06	1.1999e+06	549.154
5077.04	2.59873e+06	1.2013e+06	547					2680.68	2.59678e+06	1.1999e+06	549.096
5089.36	2.59874e+06	1.20131e+06	547					2687.18	2.59679e+06	1.19991e+06	549.211
5101.68	2.59875e+06	1.20131e+06	547					2693.69	2.59679e+06	1.19991e+06	549.647
5114.01	2.59876e+06	1.20132e+06	547					2700.2	2.5968e+06	1.19992e+06	549.868
5126.33	2.59877e+06	1.20133e+06	547					2706.7	2.5968e+06	1.19992e+06	549.746
5138.65	2.59878e+06	1.20134e+06	547					2713.21	2.59681e+06	1.19992e+06	549.446
5150.98	2.59879e+06	1.20134e+06	547					2719.72	2.59681e+06	1.19993e+06	549.678
5163.3	2.5988e+06	1.20135e+06	547					2726.22	2.59682e+06	1.19993e+06	549.345
5175.62	2.59881e+06	1.20136e+06	547					2732.73	2.59682e+06	1.19993e+06	549.187
5187.95	2.59882e+06	1.20136e+06	546					2739.24	2.59683e+06	1.19994e+06	549.422
5200.27	2.59883e+06	1.20137e+06	546					2745.74	2.59683e+06	1.19994e+06	549.35
5212.59	2.59884e+06	1.20138e+06	546					2752.25	2.59684e+06	1.19995e+06	549.45
5224.91	2.59885e+06	1.20139e+06	546					2758.75	2.59685e+06	1.19995e+06	549.594
5237.24	2.59886e+06	1.20139e+06	545					2765.26	2.59685e+06	1.19995e+06	549.835
5249.56	2.59887e+06	1.2014e+06	545					2771.77	2.59686e+06	1.19996e+06	549.767
5261.88	2.59888e+06	1.20141e+06	544					2778.27	2.59686e+06	1.19996e+06	549.979
5274.21	2.59889e+06	1.20142e+06	544					2784.78	2.59687e+06	1.19996e+06	550.064
5286.53	2.5989e+06	1.20142e+06	543					2791.29	2.59687e+06	1.19997e+06	550.08
5298.85	2.59891e+06	1.20143e+06	543					2797.79	2.59688e+06	1.19997e+06	549.815
5311.17	2.59892e+06	1.20144e+06	542					2804.3	2.59688e+06	1.19998e+06	549.718
5323.5	2.59893e+06	1.20144e+06	542					2810.81	2.59689e+06	1.19998e+06	546.573
5335.82	2.59894e+06	1.20145e+06	541					2817.31	2.59689e+06	1.19998e+06	543.096
5348.14	2.59895e+06	1.20146e+06	541					2823.82	2.5969e+06	1.19999e+06	543.147
5360.47	2.59896e+06	1.20147e+06	541					2830.33	2.5969e+06	1.19999e+06	543.234
5372.79	2.59897e+06	1.20147e+06	540					2836.83	2.59691e+06	1.19999e+06	545.212
5385.11	2.59898e+06	1.20148e+06	540					2843.34	2.59691e+06	1.2e+06	548.418
5397.43	2.59899e+06	1.20149e+06	540					2849.85	2.59692e+06	1.2e+06	550.306
5409.76	2.599e+06	1.20149e+06	539					2856.35	2.59692e+06	1.20001e+06	550.47
5422.08	2.59901e+06	1.2015e+06	539					2862.86	2.59693e+06	1.20001e+06	550.366
5434.4	2.59902e+06	1.20151e+06	539					2869.36	2.59693e+06	1.20001e+06	550.642
5446.73	2.59903e+06	1.20152e+06	538					2875.87	2.59694e+06	1.20002e+06	550.732
5459.05	2.59904e+06	1.20152e+06	537					2882.38	2.59695e+06	1.20002e+06	550.75
5471.37	2.59905e+06	1.20153e+06	537					2888.88	2.59695e+06	1.20002e+06	551.33
5483.7	2.59906e+06	1.20154e+06	536					2895.39	2.59696e+06	1.20003e+06	551.789
5496.02	2.59907e+06	1.20154e+06	535					2901.9	2.59696e+06	1.20003e+06	552.162
5508.34	2.59908e+06	1.20155e+06	534					2908.4	2.59697e+06	1.20004e+06	553.746
5520.66	2.59909e+06	1.20156e+06	534					2914.91	2.59697e+06	1.20004e+06	557.293
5532.99	2.5991e+06	1.20157e+06	533					2921.42	2.59698e+06	1.20004e+06	557.573
5545.31	2.59911e+06	1.20157e+06	532					2927.92	2.59698e+06	1.20005e+06	554.563
5557.63	2.59912e+06	1.20158e+06	531					2934.43	2.59699e+06	1.20005e+06	552.283
5569.96	2.59913e+06	1.20159e+06	530					2940.94	2.59699e+06	1.20006e+06	551.893
5582.28	2.59914e+06	1.20159e+06	529					2947.44	2.597e+06	1.20006e+06	552.039
5594.6	2.59915e+06	1.2016e+06	527					2953.95	2.597e+06	1.20006e+06	554.05
5606.92	2.59916e+06	1.20161e+06	526					2960.46	2.59701e+06	1.20007e+06	553.938
5619.25	2.59917e+06	1.20162e+06	525					2966.96	2.59701e+06	1.20007e+06	553.636
5631.57	2.59918e+06	1.20162e+06	523					2973.47	2.59702e+06	1.20007e+06	553.64
5643.89	2.59919e+06	1.20163e+06	522					2979.98	2.59702e+06	1.20008e+06	553.413
5656.22	2.5992e+06	1.20164e+06	521					2986.48	2.59703e+06	1.20008e+06	553.159
5668.54	2.59921e+06	1.20164e+06	520					2992.99	2.59704e+06	1.20009e+06	552.891
5680.86	2.59922e+06	1.20165e+06	520					2999.49	2.59704e+06	1.20009e+06	554.157
5693.18	2.59923e+06	1.20166e+06	519					3006	2.59705e+06	1.20009e+06	554.266
5705.51	2.59924e+06	1.20167e+06	519					3012.51	2.59705e+06	1.2001e+06	554.209
5717.83	2.59925e+06	1.20167e+06	518					3019.01	2.59706e+06	1.2001e+06	554.204
5730.15	2.59926e+06	1.20168e+06	517					3025.52	2.59706e+06	1.2001e+06	554.438
5742.48	2.59927e+06	1.20169e+06	517					3032.03	2.59707e+06	1.20011e+06	554.018
5754.8	2.59928e+06	1.2017e+06	517					3038.53	2.59707e+06	1.20011e+06	553.888
5767.12	2.59929e+06	1.2017e+06	516					3045.04	2.59708e+06	1.20012e+06	553.744
5779.44	2.5993e+06	1.20171e+06	516					3051.55	2.59708e+06	1.20012e+06	552.445
5791.77	2.59931e+06	1.20172e+06	515					3058.05	2.59709e+06	1.20012e+06	552.171
5804.09	2.59932e+06	1.20172e+06	515					3064.56	2.59709e+06	1.20013e+06	552.426
5816.41	2.59933e+06	1.20173e+06	514					3071.07	2.5971e+06	1.20013e+06	552.732
5828.74	2.59934e+06	1.20174e+06	514					3077.57	2.5971e+06	1.20013e+06	552.535
5841.06	2.59935e+06	1.20175e+06	514					3084.08	2.59711e+06	1.20014e+06	552.813
5853.38	2.59936e+06	1.20175e+06	513					3090.59	2.59711e+06	1.20014e+06	552.201
5865.71	2.59937e+06	1.20176e+06	513					3097.09	2.59712e+06	1.20015e+06	552.457
5878.03	2.59938e+06	1.20177e+06	513					3103.6	2.59713e+06	1.20015e+06	552.427
5890.35	2.59939e+06	1.20177e+06	513					3110.11	2.59713e+06	1.20015e+06	552.655
5902.67	2.5994e+06	1.20178e+06	512					3116.61	2.59714e+06	1.20016e+06	552.665
5915	2.59941e+06	1.20179e+06	512					3123.12	2.59714e+06	1.20016e+06	552.232
5927.32	2.59942e+06	1.2018e+06	512					3129.62	2.59715e+06	1.20017e+06	552.331
5939.64	2.59943e+06	1.2018e+06	512					3136.13	2.59715e+06	1.20017e+06	552.393
5951.97	2.59944e+06	1.20181e+06	512					3142.64	2.59716e+06	1.20017e+06	551.921
5964.29	2.59945e+06	1.20182e+06	512					3149.14	2.59716e+06	1.20018e+06	551.811
5976.61	2.59946e+06	1.20182e+06	511					3155.65	2.59717e+06	1.20018e+06	551.863
5988.93	2.59947e+06	1.20183e+06	511					3162.16	2.59717e+06	1.20018e+06	551.7
6001.26	2.59948e+06	1.20184e+06	511					3168.66	2.59718e+06	1.20019e+06	551.531
6013.58	2.59949e+06	1.20185e+06	511					3175.17	2.59718e+06	1.20019e+06	551.431
6025.9	2.5995e+06	1.20185e+06	511					3181.68	2.59719e+06	1.2002e+06	551.432
6038.23	2.59951e+06	1.20186e+06	510					3188.18	2.59719e+06	1.2002e+06	551.159
6050.55	2.59952e+06	1.20187e+06	511					3194.69	2.5972e+06	1.2002e+06	550.712
6062.87	2.59953e+06	1.20187e+06	510					3201.2	2.5972e+06	1.20021e+06	550.737
6075.19	2.59954e+06	1.20188e+06	510					3207.7	2.59721e+06	1.20021e+06	550.738
6087.52	2.59955e+06	1.20189e+06	510					3214.21	2.59722e+06	1.20021e+06	550.243
6099.84	2.59956e+06	1.2019e+06	510					3220.72	2.59722e+06	1.20022e+06	550.009
6112.16	2.59957e+06	1.2019e+06	510					3227.22	2.59723e+06	1.20022e+06	550.379
6124.49	2.59958e+06	1.20191e+06	509					3233.73	2.59723e+06	1.20023e+06	550.093
6136.81	2.59959e+06	1.20192e+06	510					3240.24	2.59724e+06	1.20023e+06	550.101
6149.13	2.5996e+06	1.20192e+06	509					3246.74	2.59724e+06	1.20023e+06	550.177
6161.46	2.59961e+06	1.20193e+06	508					3253.25	2.59725e+06	1.20024e+06	550.081
6173.78	2.59962e+06	1.20194e+06	507					3259.75	2.59725e+06	1.20024e+06	550.121
6186.1	2.59963e+06	1.20195e+06	506					3266.26	2.59726e+06	1.20024e+06	549.999
6198.42	2.59964e+06	1.20195e+06	504					3272.77	2.59726e+06	1.20025e+06	549.712
6210.75	2.59965e+06	1.20196e+06	501					3279.27	2.59727e+06	1.20025e+06	549.942
6223.07	2.59966e+06	1.20197e+06	499					3285.78	2.59727e+06	1.20026e+06	549.592
6235.39	2.59967e+06	1.20198e+06	493					3292.29	2.59728e+06	1.20026e+06	549.679
6247.72	2.59968e+06	1.20198e+06	486					3298.79	2.59728e+06	1.20026e+06	549.767
6260.04	2.59969e+06	1.20199e+06	482					3305.3	2.59729e+06	1.20027e+06	549.902
6272.36	2.5997e+06	1.202e+06	476					3311.81	2.59729e+06	1.20027e+06	550.112
6284.68	2.59971e+06	1.202e+06	473					3318.31	2.5973e+06	1.20028e+06	550.226
6297.01	2.59972e+06	1.20201e+06	471					3324.82	2.59731e+06	1.20028e+06	550.195
6309.33	2.59973e+06	1.20202e+06	471					3331.33	2.59731e+06	1.20028e+06	550.337
6321.65	2.59974e+06	1.20203e+06	473					3337.83	2.59732e+06	1.20029e+06	550.599
6333.98	2.59975e+06	1.20203e+06	477					3344.34	2.59732e+06	1.20029e+06	550.446
6346.3	2.59976e+06	1.20204e+06	480					3350.85	2.59733e+06	1.20029e+06	550.44
6358.62	2.59977e+06	1.20205e+06	483					3357.35	2.59733e+06	1.2003e+06	550.499
6370.94	2.59978e+06	1.20205e+06	485					3363.86	2.59734e+06	1.2003e+06	550.596
6383.27	2.59979e+06	1.20206e+06	486					3370.37	2.59734e+06	1.20031e+06	550.339
6395.59	2.5998e+06	1.20207e+06	487					3376.87	2.59735e+06	1.20031e+06	550.316
6407.91	2.59981e+06	1.20208e+06	488					3383.38	2.59735e+06	1.20031e+06	550.125
6420.24	2.59982e+06	1.20208e+06	488					3389.88	2.59736e+06	1.20032e+06	549.92
6432.56	2.59983e+06	1.20209e+06	489					3396.39	2.59736e+06	1.20032e+06	549.683
6444.88	2.59984e+06	1.2021e+06	489					3402.9	2.59737e+06	1.20032e+06	549.569
6457.2	2.59985e+06	1.2021e+06	490					3409.4	2.59737e+06	1.20033e+06	549.638
6469.53	2.59986e+06	1.20211e+06	491					3415.91	2.59738e+06	1.20033e+06	549.652
6481.85	2.59987e+06	1.20212e+06	491					3422.42	2.59738e+06	1.20034e+06	549.527
6494.17	2.59988e+06	1.20213e+06	492					3428.92	2.59739e+06	1.20034e+06	549.625
6506.5	2.59989e+06	1.20213e+06	493					3435.43	2.59739e+06	1.20034e+06	549.683
6506.5	2.59989e+06	1.20213e+06	493					3441.94	2.5974e+06	1.20035e+06	549.671
End point of the gravity profile given above								3448.44	2.59741e+06	1.20035e+06	549.906
								3454.95	2.59741e+06	1.20035e+06	549.926
								3461.46	2.59742e+06	1.20036e+06	549.935
								3467.96	2.59742e+06	1.20036e+06	550.028
								3474.47	2.59743e+06	1.20037e+06	550.073
								3480.98	2.59743e+06	1.20037e+06	550.153
								3487.48	2.59744e+06	1.20037e+06	550.201
								3493.99	2.59744e+06	1.20038e+06	550.045
								3500.5	2.59745e+06	1.20038e+06	550.081
								3507	2.59745e+06	1.20039e+06	550.251
								3513.51	2.59746e+06	1.20039e+06	550.183
								3520.01	2.59746e+06	1.20039e+06	550.187
								3526.52	2.59747e+06	1.2004e+06	549.959
								3533.03	2.59747e+06	1.2004e+06	549.983
								3539.53	2.59748e+06	1.2004e+06	549.897
								3546.04	2.59748e+06	1.20041e+06	549.786
								3552.55	2.59749e+06	1.20041e+06	550.025
								3559.05	2.5975e+06	1.20042e+06	549.722
								3565.56	2.5975e+06	1.20042e+06	549.979
								3572.07	2.59751e+06	1.20042e+06	549.645
								3578.57	2.59751e+06	1.20043e+06	550.022
								3585.08	2.59752e+06	1.20043e+06	550.031
								3591.59	2.59752e+06	1.20043e+06	549.739
								3598.09	2.59753e+06	1.20044e+06	549.763
								3604.6	2.59753e+06	1.20044e+06	549.76
								3611.11	2.59754e+06	1.20045e+06	549.743
								3617.61	2.59754e+06	1.20045e+06	549.821
								3624.12	2.59755e+06	1.20045e+06	550.2
								3630.63	2.59755e+06	1.20046e+06	549.623
								3637.13	2.59756e+06	1.20046e+06	549.619
								3643.64	2.59756e+06	1.20046e+06	549.64
								3650.14	2.59757e+06	1.20047e+06	549.45
								3656.65	2.59757e+06	1.20047e+06	549.837
								3663.16	2.59758e+06	1.20048e+06	549.702
								3669.66	2.59759e+06	1.20048e+06	549.695
								3676.17	2.59759e+06	1.20048e+06	549.513
								3682.68	2.5976e+06	1.20049e+06	549.721
								3689.18	2.5976e+06	1.20049e+06	549.627
								3695.69	2.59761e+06	1.2005e+06	549.967
								3702.2	2.59761e+06	1.2005e+06	549.989
								3708.7	2.59762e+06	1.2005e+06	549.948
								3715.21	2.59762e+06	1.20051e+06	549.681
								3721.72	2.59763e+06	1.20051e+06	549.25
								3728.22	2.59763e+06	1.20051e+06	549.293
								3734.73	2.59764e+06	1.20052e+06	549.016
								3741.24	2.59764e+06	1.20052e+06	548.355
								3747.74	2.59765e+06	1.20053e+06	549.101
								3754.25	2.59765e+06	1.20053e+06	549.163
								3760.76	2.59766e+06	1.20053e+06	549.112
								3767.26	2.59766e+06	1.20054e+06	548.827
								3773.77	2.59767e+06	1.20054e+06	548.565
								3780.27	2.59768e+06	1.20054e+06	548.875
								3786.78	2.59768e+06	1.20055e+06	548.797
								3793.29	2.59769e+06	1.20055e+06	548.771
								3799.79	2.59769e+06	1.20056e+06	548.779
								3806.3	2.5977e+06	1.20056e+06	548.605
								3812.81	2.5977e+06	1.20056e+06	548.905
								3819.31	2.59771e+06	1.20057e+06	548.919
								3825.82	2.59771e+06	1.20057e+06	548.768
								3832.33	2.59772e+06	1.20057e+06	548.727
								3838.83	2.59772e+06	1.20058e+06	548.827
								3845.34	2.59773e+06	1.20058e+06	548.728
								3851.85	2.59773e+06	1.20059e+06	548.81
								3858.35	2.59774e+06	1.20059e+06	548.777
								3864.86	2.59774e+06	1.20059e+06	548.767
								3871.37	2.59775e+06	1.2006e+06	548.666
								3877.87	2.59775e+06	1.2006e+06	548.827
								3884.38	2.59776e+06	1.20061e+06	548.837
								3890.88	2.59777e+06	1.20061e+06	549.02
								3897.39	2.59777e+06	1.20061e+06	549.033
								3903.9	2.59778e+06	1.20062e+06	549.067
								3910.4	2.59778e+06	1.20062e+06	549.357
								3916.91	2.59779e+06	1.20062e+06	549.002
								3923.42	2.59779e+06	1.20063e+06	549.258
								3929.92	2.5978e+06	1.20063e+06	549.344
								3936.43	2.5978e+06	1.20064e+06	549.342
								3942.94	2.59781e+06	1.20064e+06	549.427
								3949.44	2.59781e+06	1.20064e+06	549.192
								3955.95	2.59782e+06	1.20065e+06	549.106
								3962.46	2.59782e+06	1.20065e+06	549.21
								3968.96	2.59783e+06	1.20065e+06	549.362
								3975.47	2.59783e+06	1.20066e+06	549.411
								3981.98	2.59784e+06	1.20066e+06	549.303
								3988.48	2.59784e+06	1.20067e+06	549.606
								3994.99	2.59785e+06	1.20067e+06	549.368
								4001.5	2.59785e+06	1.20067e+06	549.365
								4008	2.59786e+06	1.20068e+06	549.272
								4014.51	2.59787e+06	1.20068e+06	549.491
								4021.01	2.59787e+06	1.20068e+06	549.687
								4027.52	2.59788e+06	1.20069e+06	549.541
								4034.03	2.59788e+06	1.20069e+06	549.683
								4040.53	2.59789e+06	1.2007e+06	549.684
								4047.04	2.59789e+06	1.2007e+06	549.761
								4053.55	2.5979e+06	1.2007e+06	549.935
								4060.05	2.5979e+06	1.20071e+06	549.935
								4066.56	2.59791e+06	1.20071e+06	549.919
								4073.07	2.59791e+06	1.20072e+06	549.826
								4079.57	2.59792e+06	1.20072e+06	549.956
								4086.08	2.59792e+06	1.20072e+06	549.957
								4092.59	2.59793e+06	1.20073e+06	550.23
								4099.09	2.59793e+06	1.20073e+06	550.102
								4105.6	2.59794e+06	1.20073e+06	549.82
								4112.11	2.59794e+06	1.20074e+06	549.943
								4118.61	2.59795e+06	1.20074e+06	549.953
								4125.12	2.59796e+06	1.20075e+06	549.814
								4131.63	2.59796e+06	1.20075e+06	549.958
								4138.13	2.59797e+06	1.20075e+06	550.036
								4144.64	2.59797e+06	1.20076e+06	549.986
								4151.14	2.59798e+06	1.20076e+06	550.074
								4157.65	2.59798e+06	1.20076e+06	550.081
								4164.16	2.59799e+06	1.20077e+06	550.205
								4170.66	2.59799e+06	1.20077e+06	549.991
								4177.17	2.598e+06	1.20078e+06	549.958
								4183.68	2.598e+06	1.20078e+06	550.092
								4190.18	2.59801e+06	1.20078e+06	550.245
								4196.69	2.59801e+06	1.20079e+06	550.238
								4203.2	2.59802e+06	1.20079e+06	550.363
								4209.7	2.59802e+06	1.20079e+06	550.55
								4216.21	2.59803e+06	1.2008e+06	550.376
								4222.72	2.59803e+06	1.2008e+06	550.21
								4229.22	2.59804e+06	1.20081e+06	550.458
								4235.73	2.59805e+06	1.20081e+06	550.178
								4242.24	2.59805e+06	1.20081e+06	550.053
								4248.74	2.59806e+06	1.20082e+06	549.981
								4255.25	2.59806e+06	1.20082e+06	550.224
								4261.76	2.59807e+06	1.20083e+06	550.098
								4268.26	2.59807e+06	1.20083e+06	550.043
								4274.77	2.59808e+06	1.20083e+06	549.95
								4281.27	2.59808e+06	1.20084e+06	549.951
								4287.78	2.59809e+06	1.20084e+06	549.935
								4294.29	2.59809e+06	1.20084e+06	549.966
								4300.79	2.5981e+06	1.20085e+06	550.078
								4307.3	2.5981e+06	1.20085e+06	550.2
								4313.81	2.59811e+06	1.20086e+06	549.961
								4320.31	2.59811e+06	1.20086e+06	549.645
								4326.82	2.59812e+06	1.20086e+06	550.081
								4333.33	2.59812e+06	1.20087e+06	550.475
								4339.83	2.59813e+06	1.20087e+06	550.623
								4346.34	2.59814e+06	1.20087e+06	550.739
								4352.85	2.59814e+06	1.20088e+06	550.474
								4359.35	2.59815e+06	1.20088e+06	550.464
								4365.86	2.59815e+06	1.20089e+06	550.25
								4372.37	2.59816e+06	1.20089e+06	550.063
								4378.87	2.59816e+06	1.20089e+06	550.152
								4385.38	2.59817e+06	1.2009e+06	549.912
								4391.89	2.59817e+06	1.2009e+06	549.865
								4398.39	2.59818e+06	1.2009e+06	549.883
								4404.9	2.59818e+06	1.20091e+06	549.827
								4411.4	2.59819e+06	1.20091e+06	549.971
								4417.91	2.59819e+06	1.20092e+06	549.909
								4424.42	2.5982e+06	1.20092e+06	549.778
								4430.92	2.5982e+06	1.20092e+06	549.94
								4437.43	2.59821e+06	1.20093e+06	549.791
								4443.94	2.59821e+06	1.20093e+06	549.826
								4450.44	2.59822e+06	1.20093e+06	549.815
								4456.95	2.59823e+06	1.20094e+06	549.773
								4463.46	2.59823e+06	1.20094e+06	549.729
								4469.96	2.59824e+06	1.20095e+06	549.736
								4476.47	2.59824e+06	1.20095e+06	549.788
								4482.98	2.59825e+06	1.20095e+06	549.711
								4489.48	2.59825e+06	1.20096e+06	549.807
								4495.99	2.59826e+06	1.20096e+06	549.799
								4502.5	2.59826e+06	1.20097e+06	549.834
								4509	2.59827e+06	1.20097e+06	549.793
								4515.51	2.59827e+06	1.20097e+06	549.853
								4522.02	2.59828e+06	1.20098e+06	550.094
								4528.52	2.59828e+06	1.20098e+06	549.668
								4535.03	2.59829e+06	1.20098e+06	549.86
								4541.53	2.59829e+06	1.20099e+06	550.061
								4548.04	2.5983e+06	1.20099e+06	549.867
								4554.55	2.5983e+06	1.201e+06	549.786
								4561.05	2.59831e+06	1.201e+06	550.129
								4567.56	2.59831e+06	1.201e+06	549.77
								4574.07	2.59832e+06	1.20101e+06	550.145
								4580.57	2.59833e+06	1.20101e+06	549.962
								4587.08	2.59833e+06	1.20101e+06	550.465
								4593.59	2.59834e+06	1.20102e+06	550.344
								4600.09	2.59834e+06	1.20102e+06	550.234
								4606.6	2.59835e+06	1.20103e+06	550.489
								4613.11	2.59835e+06	1.20103e+06	550.471
								4619.61	2.59836e+06	1.20103e+06	550.435
								4626.12	2.59836e+06	1.20104e+06	550.544
								4632.63	2.59837e+06	1.20104e+06	550.472
								4639.13	2.59837e+06	1.20104e+06	550.097
								4645.64	2.59838e+06	1.20105e+06	550.439
								4652.15	2.59838e+06	1.20105e+06	549.682
								4658.65	2.59839e+06	1.20106e+06	549.845
								4665.16	2.59839e+06	1.20106e+06	550.313
								4671.66	2.5984e+06	1.20106e+06	550.417
								4678.17	2.5984e+06	1.20107e+06	550.742
								4684.68	2.59841e+06	1.20107e+06	550.429
								4691.18	2.59842e+06	1.20108e+06	550.605
								4697.69	2.59842e+06	1.20108e+06	550.71
								4704.2	2.59843e+06	1.20108e+06	550.718
								4710.7	2.59843e+06	1.20109e+06	550.812
								4717.21	2.59844e+06	1.20109e+06	550.755
								4723.72	2.59844e+06	1.20109e+06	550.812
								4730.22	2.59845e+06	1.2011e+06	550.937
								4736.73	2.59845e+06	1.2011e+06	550.724
								4743.24	2.59846e+06	1.20111e+06	551.031
								4749.74	2.59846e+06	1.20111e+06	550.86
								4756.25	2.59847e+06	1.20111e+06	550.773
								4762.76	2.59847e+06	1.20112e+06	550.757
								4769.26	2.59848e+06	1.20112e+06	550.777
								4775.77	2.59848e+06	1.20112e+06	550.615
								4782.27	2.59849e+06	1.20113e+06	550.274
								4788.78	2.59849e+06	1.20113e+06	550.411
								4795.29	2.5985e+06	1.20114e+06	550.297
								4801.79	2.59851e+06	1.20114e+06	550.378
								4808.3	2.59851e+06	1.20114e+06	550.353
								4814.81	2.59852e+06	1.20115e+06	550.488
								4821.31	2.59852e+06	1.20115e+06	550.379
								4827.82	2.59853e+06	1.20115e+06	550.575
								4834.33	2.59853e+06	1.20116e+06	550.452
								4840.83	2.59854e+06	1.20116e+06	550.55
								4847.34	2.59854e+06	1.20117e+06	550.617
								4853.85	2.59855e+06	1.20117e+06	550.411
								4860.35	2.59855e+06	1.20117e+06	550.436
								4866.86	2.59856e+06	1.20118e+06	550.625
								4873.37	2.59856e+06	1.20118e+06	550.855
								4879.87	2.59857e+06	1.20119e+06	550.787
								4886.38	2.59857e+06	1.20119e+06	551.059
								4892.89	2.59858e+06	1.20119e+06	550.92
								4899.39	2.59858e+06	1.2012e+06	551.138
								4905.9	2.59859e+06	1.2012e+06	551.524
								4912.4	2.5986e+06	1.2012e+06	551.344
								4918.91	2.5986e+06	1.20121e+06	551.833
								4925.42	2.59861e+06	1.20121e+06	551.793
								4931.92	2.59861e+06	1.20122e+06	552.557
								4938.43	2.59862e+06	1.20122e+06	552.636
								4944.94	2.59862e+06	1.20122e+06	552.872
								4951.44	2.59863e+06	1.20123e+06	553.019
								4957.95	2.59863e+06	1.20123e+06	553.26
								4964.46	2.59864e+06	1.20123e+06	553.552
								4970.96	2.59864e+06	1.20124e+06	553.644
								4977.47	2.59865e+06	1.20124e+06	553.454
								4983.98	2.59865e+06	1.20125e+06	553.71
								4990.48	2.59866e+06	1.20125e+06	554.153
								4996.99	2.59866e+06	1.20125e+06	554.076
								5003.5	2.59867e+06	1.20126e+06	554.199
								5010	2.59867e+06	1.20126e+06	554.427
								5016.51	2.59868e+06	1.20126e+06	554.569
								5023.02	2.59869e+06	1.20127e+06	554.831
								5029.52	2.59869e+06	1.20127e+06	554.534
								5036.03	2.5987e+06	1.20128e+06	554.668
								5042.53	2.5987e+06	1.20128e+06	554.707
								5049.04	2.59871e+06	1.20128e+06	554.484
								5055.55	2.59871e+06	1.20129e+06	554.71
								5062.05	2.59872e+06	1.20129e+06	554.487
								5068.56	2.59872e+06	1.2013e+06	554.796
								5075.07	2.59873e+06	1.2013e+06	555.165
								5081.57	2.59873e+06	1.2013e+06	555.417
								5088.08	2.59874e+06	1.20131e+06	555.683
								5094.59	2.59874e+06	1.20131e+06	555.545
								5101.09	2.59875e+06	1.20131e+06	555.952
								5107.6	2.59875e+06	1.20132e+06	556.064
								5114.11	2.59876e+06	1.20132e+06	556.4
								5120.61	2.59876e+06	1.20133e+06	556.606
								5127.12	2.59877e+06	1.20133e+06	557.062
								5133.63	2.59877e+06	1.20133e+06	557.134
								5140.13	2.59878e+06	1.20134e+06	557.653
								5146.64	2.59879e+06	1.20134e+06	558.154
								5153.15	2.59879e+06	1.20134e+06	559.256
								5159.65	2.5988e+06	1.20135e+06	558.948
								5166.16	2.5988e+06	1.20135e+06	559.457
								5172.66	2.59881e+06	1.20136e+06	559.257
								5179.17	2.59881e+06	1.20136e+06	559.851
								5185.68	2.59882e+06	1.20136e+06	560.328
								5192.18	2.59882e+06	1.20137e+06	561.178
								5198.69	2.59883e+06	1.20137e+06	561.3
								5205.2	2.59883e+06	1.20137e+06	561.907
								5211.7	2.59884e+06	1.20138e+06	562.255
								5218.21	2.59884e+06	1.20138e+06	562.442
								5224.72	2.59885e+06	1.20139e+06	563.299
								5231.22	2.59885e+06	1.20139e+06	563.225
								5237.73	2.59886e+06	1.20139e+06	563.416
								5244.24	2.59886e+06	1.2014e+06	563.673
								5250.74	2.59887e+06	1.2014e+06	563.657
								5257.25	2.59888e+06	1.20141e+06	564.006
								5263.76	2.59888e+06	1.20141e+06	563.999
								5270.26	2.59889e+06	1.20141e+06	564.268
								5276.77	2.59889e+06	1.20142e+06	564.038
								5283.28	2.5989e+06	1.20142e+06	564.542
								5289.78	2.5989e+06	1.20142e+06	564.716
								5296.29	2.59891e+06	1.20143e+06	564.766
								5302.79	2.59891e+06	1.20143e+06	564.779
								5309.3	2.59892e+06	1.20144e+06	564.862
								5315.81	2.59892e+06	1.20144e+06	564.931
								5322.31	2.59893e+06	1.20144e+06	565.108
								5328.82	2.59893e+06	1.20145e+06	565.123
								5335.33	2.59894e+06	1.20145e+06	565.184
								5341.83	2.59894e+06	1.20145e+06	565.533
								5348.34	2.59895e+06	1.20146e+06	565.55
								5354.85	2.59895e+06	1.20146e+06	565.456
								5361.35	2.59896e+06	1.20147e+06	565.532
								5367.86	2.59897e+06	1.20147e+06	565.656
								5374.37	2.59897e+06	1.20147e+06	565.533
								5380.87	2.59898e+06	1.20148e+06	565.527
								5387.38	2.59898e+06	1.20148e+06	565.565
								5393.89	2.59899e+06	1.20148e+06	565.645
								5400.39	2.59899e+06	1.20149e+06	565.749
								5406.9	2.599e+06	1.20149e+06	565.867
								5413.41	2.599e+06	1.2015e+06	565.557
								5419.91	2.59901e+06	1.2015e+06	565.63
								5426.42	2.59901e+06	1.2015e+06	565.661
								5432.92	2.59902e+06	1.20151e+06	565.419
								5439.43	2.59902e+06	1.20151e+06	565.343
								5445.94	2.59903e+06	1.20152e+06	564.919
								5452.44	2.59903e+06	1.20152e+06	564.889
								5458.95	2.59904e+06	1.20152e+06	564.813
								5465.46	2.59904e+06	1.20153e+06	564.479
								5471.96	2.59905e+06	1.20153e+06	564.58
								5478.47	2.59906e+06	1.20153e+06	564.041
								5484.98	2.59906e+06	1.20154e+06	563.822
								5491.48	2.59907e+06	1.20154e+06	563.9
								5497.99	2.59907e+06	1.20155e+06	562.862
								5504.5	2.59908e+06	1.20155e+06	562.385
								5511	2.59908e+06	1.20155e+06	562.478
								5517.51	2.59909e+06	1.20156e+06	562.044
								5524.02	2.59909e+06	1.20156e+06	562.071
								5530.52	2.5991e+06	1.20156e+06	561.872
								5537.03	2.5991e+06	1.20157e+06	561.463
								5543.54	2.59911e+06	1.20157e+06	561.171
								5550.04	2.59911e+06	1.20158e+06	560.615
								5556.55	2.59912e+06	1.20158e+06	560.265
								5563.05	2.59912e+06	1.20158e+06	560.393
								5569.56	2.59913e+06	1.20159e+06	560.255
								5576.07	2.59913e+06	1.20159e+06	560.583
								5582.57	2.59914e+06	1.20159e+06	560.463
								5589.08	2.59915e+06	1.2016e+06	560.397
								5595.59	2.59915e+06	1.2016e+06	561.504
								5602.09	2.59916e+06	1.20161e+06	560.678
								5608.6	2.59916e+06	1.20161e+06	560.527
								5615.11	2.59917e+06	1.20161e+06	560.646
								5621.61	2.59917e+06	1.20162e+06	560.732
								5628.12	2.59918e+06	1.20162e+06	560.526
								5634.63	2.59918e+06	1.20163e+06	560.145
								5641.13	2.59919e+06	1.20163e+06	560.063
								5647.64	2.59919e+06	1.20163e+06	560.136
								5654.15	2.5992e+06	1.20164e+06	559.905
								5660.65	2.5992e+06	1.20164e+06	559.732
								5667.16	2.59921e+06	1.20164e+06	559.685
								5673.66	2.59921e+06	1.20165e+06	559.589
								5680.17	2.59922e+06	1.20165e+06	559.374
								5686.68	2.59922e+06	1.20166e+06	559.774
								5693.18	2.59923e+06	1.20166e+06	559.908
								5699.69	2.59923e+06	1.20166e+06	560.578
								5706.2	2.59924e+06	1.20167e+06	562.198
								5712.7	2.59925e+06	1.20167e+06	562.377
								5719.21	2.59925e+06	1.20167e+06	562.438
								5725.72	2.59926e+06	1.20168e+06	562.755
								5732.22	2.59926e+06	1.20168e+06	562.192
								5738.73	2.59927e+06	1.20169e+06	562.905
								5745.24	2.59927e+06	1.20169e+06	563.001
								5751.74	2.59928e+06	1.20169e+06	564.141
								5758.25	2.59928e+06	1.2017e+06	564.156
								5764.76	2.59929e+06	1.2017e+06	564.326
								5771.26	2.59929e+06	1.2017e+06	564.366
								5777.77	2.5993e+06	1.20171e+06	564.366
								5784.28	2.5993e+06	1.20171e+06	564.484
								5790.78	2.59931e+06	1.20172e+06	564.497
								5797.29	2.59931e+06	1.20172e+06	564.319
								5803.79	2.59932e+06	1.20172e+06	562.374
								5810.3	2.59932e+06	1.20173e+06	564.386
								5816.81	2.59933e+06	1.20173e+06	564.469
								5823.31	2.59934e+06	1.20174e+06	564.606
								5829.82	2.59934e+06	1.20174e+06	564.869
								5836.33	2.59935e+06	1.20174e+06	565.222
								5842.83	2.59935e+06	1.20175e+06	567.692
								5849.34	2.59936e+06	1.20175e+06	568.677
								5855.85	2.59936e+06	1.20175e+06	569.015
								5862.35	2.59937e+06	1.20176e+06	569.729
								5868.86	2.59937e+06	1.20176e+06	569.709
								5875.37	2.59938e+06	1.20177e+06	570.178
								5881.87	2.59938e+06	1.20177e+06	570.422
								5888.38	2.59939e+06	1.20177e+06	570.872
								5894.89	2.59939e+06	1.20178e+06	570.927
								5901.39	2.5994e+06	1.20178e+06	571.196
								5907.9	2.5994e+06	1.20178e+06	571.981
								5914.41	2.59941e+06	1.20179e+06	571.89
								5920.91	2.59941e+06	1.20179e+06	572.106
								5927.42	2.59942e+06	1.2018e+06	572.27
								5933.92	2.59943e+06	1.2018e+06	572.776
								5940.43	2.59943e+06	1.2018e+06	572.828
								5946.94	2.59944e+06	1.20181e+06	572.945
								5953.44	2.59944e+06	1.20181e+06	573.274
								5959.95	2.59945e+06	1.20181e+06	573.258
								5966.46	2.59945e+06	1.20182e+06	573.077
								5972.96	2.59946e+06	1.20182e+06	573.025
								5979.47	2.59946e+06	1.20183e+06	573.011
								5985.98	2.59947e+06	1.20183e+06	573.071
								5992.48	2.59947e+06	1.20183e+06	572.957
								5998.99	2.59948e+06	1.20184e+06	572.967
								6005.5	2.59948e+06	1.20184e+06	572.916
								6012	2.59949e+06	1.20184e+06	574.25
								6018.51	2.59949e+06	1.20185e+06	573.735
								6025.02	2.5995e+06	1.20185e+06	573.532
								6031.52	2.5995e+06	1.20186e+06	573.838
								6038.03	2.59951e+06	1.20186e+06	574.548
								6044.54	2.59952e+06	1.20186e+06	575.042
								6051.04	2.59952e+06	1.20187e+06	574.637
								6057.55	2.59953e+06	1.20187e+06	574.59
								6064.05	2.59953e+06	1.20188e+06	574.626
								6070.56	2.59954e+06	1.20188e+06	575.269
								6077.07	2.59954e+06	1.20188e+06	575.798
								6083.57	2.59955e+06	1.20189e+06	575.558
								6090.08	2.59955e+06	1.20189e+06	576.002
								6096.59	2.59956e+06	1.20189e+06	575.878
								6103.09	2.59956e+06	1.2019e+06	576.915
								6109.6	2.59957e+06	1.2019e+06	576.914
								6116.11	2.59957e+06	1.20191e+06	577.031
								6122.61	2.59958e+06	1.20191e+06	577.882
								6129.12	2.59958e+06	1.20191e+06	577.52
								6135.63	2.59959e+06	1.20192e+06	577
								6142.13	2.59959e+06	1.20192e+06	574.535
								6148.64	2.5996e+06	1.20192e+06	567.059
								6155.15	2.59961e+06	1.20193e+06	549.116
								6161.65	2.59961e+06	1.20193e+06	540.748
								6168.16	2.59962e+06	1.20194e+06	536.527
								6174.67	2.59962e+06	1.20194e+06	532.513
								6181.17	2.59963e+06	1.20194e+06	525.584
								6187.68	2.59963e+06	1.20195e+06	521.87
								6194.18	2.59964e+06	1.20195e+06	515.589
								6200.69	2.59964e+06	1.20195e+06	510.111
								6207.2	2.59965e+06	1.20196e+06	506.316
								6213.7	2.59965e+06	1.20196e+06	499.997
								6220.21	2.59966e+06	1.20197e+06	497.246
								6226.72	2.59966e+06	1.20197e+06	493.165
								6233.22	2.59967e+06	1.20197e+06	490.515
								6239.73	2.59967e+06	1.20198e+06	490.059
								6246.24	2.59968e+06	1.20198e+06	485.254
								6252.74	2.59968e+06	1.20199e+06	481.062
								6259.25	2.59969e+06	1.20199e+06	481.228
								6265.76	2.5997e+06	1.20199e+06	481.412
								6272.26	2.5997e+06	1.202e+06	481.438
								6278.77	2.59971e+06	1.202e+06	481.394
								6285.28	2.59971e+06	1.202e+06	481.37
								6291.78	2.59972e+06	1.20201e+06	481.37
								6298.29	2.59972e+06	1.20201e+06	481.361
								6304.8	2.59973e+06	1.20202e+06	481.398
								6311.3	2.59973e+06	1.20202e+06	482.905
								6317.81	2.59974e+06	1.20202e+06	483.843
								6324.31	2.59974e+06	1.20203e+06	483.906
								6330.82	2.59975e+06	1.20203e+06	483.996
								6337.33	2.59975e+06	1.20203e+06	483.986
								6343.83	2.59976e+06	1.20204e+06	483.951
								6350.34	2.59976e+06	1.20204e+06	483.909
								6356.85	2.59977e+06	1.20205e+06	483.916
								6363.35	2.59977e+06	1.20205e+06	483.885
								6369.86	2.59978e+06	1.20205e+06	483.849
								6376.37	2.59978e+06	1.20206e+06	483.885
								6382.87	2.59979e+06	1.20206e+06	483.892
								6389.38	2.5998e+06	1.20206e+06	483.999
								6395.89	2.5998e+06	1.20207e+06	484.465
								6402.39	2.59981e+06	1.20207e+06	486.148
								6408.9	2.59981e+06	1.20208e+06	488.865
								6415.41	2.59982e+06	1.20208e+06	491.443
								6421.91	2.59982e+06	1.20208e+06	493.715
								6428.42	2.59983e+06	1.20209e+06	494.115
								6434.93	2.59983e+06	1.20209e+06	494.409
								6441.43	2.59984e+06	1.2021e+06	494.622
								6447.94	2.59984e+06	1.2021e+06	494.991
								6454.44	2.59985e+06	1.2021e+06	495.146
								6460.95	2.59985e+06	1.20211e+06	495.376
								6467.46	2.59986e+06	1.20211e+06	495.345
								6473.96	2.59986e+06	1.20211e+06	495.512
								6480.47	2.59987e+06	1.20212e+06	495.628
								6486.98	2.59987e+06	1.20212e+06	495.884
								6493.48	2.59988e+06	1.20213e+06	496.263
								6499.99	2.59989e+06	1.20213e+06	496.425
								6506.5	2.59989e+06	1.20213e+06	496.801
					End point of the gravity profile on the right			6506.5	2.59989e+06	1.20213e+06	496.801

## Sheet: topo Bern 1
Bedrock profile								DEM profile
Distance (m)	E (m)	N (m)	Elev. (m)					Distance (m)	E (m)	N (m)	Elev. (m)			Profile's starting coordinates	E (m)	N (m)
0	2.59767e+06	1.19763e+06	578		Begin point of the gravity profile			0	2.59767e+06	1.19763e+06	609.425			And plot origin	2.59767e+06	1.19763e+06
12.636	2.59767e+06	1.19764e+06	586					3.70235	2.59767e+06	1.19763e+06	609.384
25.272	2.59768e+06	1.19765e+06	589					7.4047	2.59767e+06	1.19764e+06	609.208			Profile's ending coordinates	E (m)	N (m)
37.908	2.59769e+06	1.19766e+06	588					11.107	2.59767e+06	1.19764e+06	609.191				2.59993e+06	1.20056e+06
50.544	2.5977e+06	1.19767e+06	589					14.8094	2.59767e+06	1.19764e+06	609.037
63.18	2.5977e+06	1.19768e+06	589					18.5117	2.59768e+06	1.19764e+06	609.17
75.816	2.59771e+06	1.19769e+06	586					22.2141	2.59768e+06	1.19765e+06	608.96
88.452	2.59772e+06	1.1977e+06	583					25.9164	2.59768e+06	1.19765e+06	608.554
101.088	2.59773e+06	1.19771e+06	582					29.6188	2.59768e+06	1.19765e+06	608.492
113.724	2.59773e+06	1.19772e+06	581					33.3211	2.59769e+06	1.19766e+06	608.756
126.36	2.59774e+06	1.19773e+06	580					37.0235	2.59769e+06	1.19766e+06	608.813
138.996	2.59775e+06	1.19774e+06	577					40.7258	2.59769e+06	1.19766e+06	608.683
151.632	2.59776e+06	1.19775e+06	574					44.4282	2.59769e+06	1.19767e+06	608.683
164.268	2.59777e+06	1.19776e+06	572					48.1305	2.59769e+06	1.19767e+06	608.339
176.904	2.59777e+06	1.19777e+06	569					51.8329	2.5977e+06	1.19767e+06	608.65
189.54	2.59778e+06	1.19778e+06	567					55.5352	2.5977e+06	1.19767e+06	608.613
202.176	2.59779e+06	1.19779e+06	563					59.2376	2.5977e+06	1.19768e+06	609.137
214.812	2.5978e+06	1.1978e+06	560					62.9399	2.5977e+06	1.19768e+06	609.146
227.448	2.5978e+06	1.19781e+06	557					66.6423	2.59771e+06	1.19768e+06	609.159
240.084	2.59781e+06	1.19782e+06	556					70.3446	2.59771e+06	1.19769e+06	609.354
252.72	2.59782e+06	1.19783e+06	555					74.047	2.59771e+06	1.19769e+06	610.557
265.356	2.59783e+06	1.19784e+06	554					77.7493	2.59771e+06	1.19769e+06	610.725
277.992	2.59784e+06	1.19785e+06	554					81.4517	2.59772e+06	1.19769e+06	610.871
290.628	2.59784e+06	1.19786e+06	553					85.154	2.59772e+06	1.1977e+06	611.03
303.264	2.59785e+06	1.19787e+06	553					88.8564	2.59772e+06	1.1977e+06	611.497
315.9	2.59786e+06	1.19788e+06	552					92.5587	2.59772e+06	1.1977e+06	611.722
328.536	2.59787e+06	1.19789e+06	552					96.2611	2.59772e+06	1.19771e+06	611.754
341.172	2.59787e+06	1.1979e+06	551					99.9634	2.59773e+06	1.19771e+06	611.875
353.808	2.59788e+06	1.19791e+06	551					103.666	2.59773e+06	1.19771e+06	611.81
366.444	2.59789e+06	1.19792e+06	550					107.368	2.59773e+06	1.19771e+06	612.326
379.08	2.5979e+06	1.19793e+06	550					111.07	2.59773e+06	1.19772e+06	612.994
391.716	2.5979e+06	1.19794e+06	550					114.773	2.59774e+06	1.19772e+06	612.892
404.352	2.59791e+06	1.19795e+06	550					118.475	2.59774e+06	1.19772e+06	614.414
416.988	2.59792e+06	1.19796e+06	550					122.177	2.59774e+06	1.19773e+06	614.546
429.624	2.59793e+06	1.19797e+06	550					125.88	2.59774e+06	1.19773e+06	614.692
442.26	2.59794e+06	1.19798e+06	550					129.582	2.59774e+06	1.19773e+06	615.087
454.896	2.59794e+06	1.19799e+06	550					133.285	2.59775e+06	1.19774e+06	615.524
467.532	2.59795e+06	1.198e+06	550					136.987	2.59775e+06	1.19774e+06	615.843
480.168	2.59796e+06	1.19801e+06	550					140.689	2.59775e+06	1.19774e+06	616.224
492.804	2.59797e+06	1.19802e+06	550					144.392	2.59775e+06	1.19774e+06	616.568
505.44	2.59797e+06	1.19803e+06	549					148.094	2.59776e+06	1.19775e+06	616.85
518.076	2.59798e+06	1.19804e+06	549					151.796	2.59776e+06	1.19775e+06	617.315
530.712	2.59799e+06	1.19805e+06	548					155.499	2.59776e+06	1.19775e+06	617.625
543.348	2.598e+06	1.19806e+06	548					159.201	2.59776e+06	1.19776e+06	617.625
555.984	2.598e+06	1.19807e+06	547					162.903	2.59776e+06	1.19776e+06	618.2
568.62	2.59801e+06	1.19808e+06	546					166.606	2.59777e+06	1.19776e+06	618.464
581.256	2.59802e+06	1.19809e+06	545					170.308	2.59777e+06	1.19776e+06	618.673
593.892	2.59803e+06	1.1981e+06	544					174.01	2.59777e+06	1.19777e+06	618.85
606.528	2.59804e+06	1.19811e+06	543					177.713	2.59777e+06	1.19777e+06	619.117
619.164	2.59804e+06	1.19812e+06	541					181.415	2.59778e+06	1.19777e+06	619.206
631.8	2.59805e+06	1.19813e+06	540					185.117	2.59778e+06	1.19778e+06	619.796
644.436	2.59806e+06	1.19814e+06	540					188.82	2.59778e+06	1.19778e+06	619.618
657.072	2.59807e+06	1.19815e+06	537					192.522	2.59778e+06	1.19778e+06	619.667
669.708	2.59807e+06	1.19816e+06	535					196.224	2.59779e+06	1.19779e+06	619.733
682.344	2.59808e+06	1.19817e+06	532					199.927	2.59779e+06	1.19779e+06	619.871
694.98	2.59809e+06	1.19818e+06	532					203.629	2.59779e+06	1.19779e+06	619.937
707.616	2.5981e+06	1.19819e+06	530					207.331	2.59779e+06	1.19779e+06	620.146
720.252	2.59811e+06	1.1982e+06	528					211.034	2.59779e+06	1.1978e+06	620.082
732.888	2.59811e+06	1.19821e+06	526					214.736	2.5978e+06	1.1978e+06	620.365
745.524	2.59812e+06	1.19822e+06	525					218.439	2.5978e+06	1.1978e+06	620.763
758.16	2.59813e+06	1.19823e+06	525					222.141	2.5978e+06	1.19781e+06	620.777
770.796	2.59814e+06	1.19824e+06	523					225.843	2.5978e+06	1.19781e+06	620.764
783.432	2.59814e+06	1.19825e+06	522					229.546	2.59781e+06	1.19781e+06	620.714
796.068	2.59815e+06	1.19826e+06	520					233.248	2.59781e+06	1.19781e+06	620.977
808.704	2.59816e+06	1.19827e+06	520					236.95	2.59781e+06	1.19782e+06	621.032
821.34	2.59817e+06	1.19828e+06	517					240.653	2.59781e+06	1.19782e+06	621.245
833.976	2.59817e+06	1.19829e+06	514					244.355	2.59781e+06	1.19782e+06	621.25
846.612	2.59818e+06	1.1983e+06	511					248.057	2.59782e+06	1.19783e+06	621.597
859.248	2.59819e+06	1.19831e+06	508					251.76	2.59782e+06	1.19783e+06	621.443
871.884	2.5982e+06	1.19832e+06	507					255.462	2.59782e+06	1.19783e+06	621.266
884.52	2.59821e+06	1.19833e+06	505					259.164	2.59782e+06	1.19784e+06	621.098
897.156	2.59821e+06	1.19834e+06	502					262.867	2.59783e+06	1.19784e+06	620.987
909.792	2.59822e+06	1.19835e+06	500					266.569	2.59783e+06	1.19784e+06	620.826
922.428	2.59823e+06	1.19836e+06	499					270.271	2.59783e+06	1.19784e+06	620.769
935.064	2.59824e+06	1.19837e+06	496					273.974	2.59783e+06	1.19785e+06	620.569
947.7	2.59824e+06	1.19838e+06	494					277.676	2.59783e+06	1.19785e+06	620.316
960.336	2.59825e+06	1.19839e+06	492					281.378	2.59784e+06	1.19785e+06	619.82
972.972	2.59826e+06	1.1984e+06	491					285.081	2.59784e+06	1.19786e+06	619.806
985.608	2.59827e+06	1.19841e+06	489					288.783	2.59784e+06	1.19786e+06	619.506
998.244	2.59827e+06	1.19842e+06	486					292.486	2.59784e+06	1.19786e+06	619.273
1010.88	2.59828e+06	1.19843e+06	483					296.188	2.59785e+06	1.19786e+06	619.021
1023.52	2.59829e+06	1.19844e+06	479					299.89	2.59785e+06	1.19787e+06	618.766
1036.15	2.5983e+06	1.19845e+06	478					303.593	2.59785e+06	1.19787e+06	618.399
1048.79	2.59831e+06	1.19846e+06	473					307.295	2.59785e+06	1.19787e+06	618.31
1061.42	2.59831e+06	1.19847e+06	470					310.997	2.59786e+06	1.19788e+06	617.936
1074.06	2.59832e+06	1.19848e+06	467					314.7	2.59786e+06	1.19788e+06	617.588
1086.7	2.59833e+06	1.19849e+06	466					318.402	2.59786e+06	1.19788e+06	617.672
1099.33	2.59834e+06	1.1985e+06	464					322.104	2.59786e+06	1.19788e+06	617.511
1111.97	2.59834e+06	1.19851e+06	463					325.807	2.59786e+06	1.19789e+06	617.481
1124.6	2.59835e+06	1.19852e+06	460					329.509	2.59787e+06	1.19789e+06	616.659
1137.24	2.59836e+06	1.19853e+06	460					333.211	2.59787e+06	1.19789e+06	616.337
1149.88	2.59837e+06	1.19854e+06	456					336.914	2.59787e+06	1.1979e+06	616.005
1162.51	2.59838e+06	1.19855e+06	452					340.616	2.59787e+06	1.1979e+06	615.889
1175.15	2.59838e+06	1.19856e+06	448					344.318	2.59788e+06	1.1979e+06	615.824
1187.78	2.59839e+06	1.19857e+06	445					348.021	2.59788e+06	1.19791e+06	615.325
1200.42	2.5984e+06	1.19858e+06	444					351.723	2.59788e+06	1.19791e+06	615.258
1213.06	2.59841e+06	1.19859e+06	441					355.425	2.59788e+06	1.19791e+06	615.161
1225.69	2.59841e+06	1.1986e+06	439					359.128	2.59788e+06	1.19791e+06	614.925
1238.33	2.59842e+06	1.19861e+06	436					362.83	2.59789e+06	1.19792e+06	614.755
1250.96	2.59843e+06	1.19862e+06	435					366.532	2.59789e+06	1.19792e+06	614.474
1263.6	2.59844e+06	1.19863e+06	432					370.235	2.59789e+06	1.19792e+06	614.354
1276.24	2.59844e+06	1.19864e+06	427					373.937	2.59789e+06	1.19793e+06	614.09
1288.87	2.59845e+06	1.19865e+06	423					377.64	2.5979e+06	1.19793e+06	613.892
1301.51	2.59846e+06	1.19866e+06	419					381.342	2.5979e+06	1.19793e+06	613.582
1314.14	2.59847e+06	1.19867e+06	418					385.044	2.5979e+06	1.19793e+06	613.062
1326.78	2.59848e+06	1.19868e+06	416					388.747	2.5979e+06	1.19794e+06	612.846
1339.42	2.59848e+06	1.19869e+06	412					392.449	2.5979e+06	1.19794e+06	612.637
1352.05	2.59849e+06	1.1987e+06	408					396.151	2.59791e+06	1.19794e+06	612.5
1364.69	2.5985e+06	1.19871e+06	406					399.854	2.59791e+06	1.19795e+06	612.046
1377.32	2.59851e+06	1.19872e+06	401					403.556	2.59791e+06	1.19795e+06	611.77
1389.96	2.59851e+06	1.19873e+06	397					407.258	2.59791e+06	1.19795e+06	610.94
1402.6	2.59852e+06	1.19874e+06	394					410.961	2.59792e+06	1.19796e+06	610.634
1415.23	2.59853e+06	1.19875e+06	393					414.663	2.59792e+06	1.19796e+06	610.414
1427.87	2.59854e+06	1.19876e+06	390					418.365	2.59792e+06	1.19796e+06	610.025
1440.5	2.59854e+06	1.19877e+06	388					422.068	2.59792e+06	1.19796e+06	609.489
1453.14	2.59855e+06	1.19878e+06	385					425.77	2.59793e+06	1.19797e+06	609.359
1465.78	2.59856e+06	1.19879e+06	381					429.472	2.59793e+06	1.19797e+06	608.679
1478.41	2.59857e+06	1.1988e+06	381					433.175	2.59793e+06	1.19797e+06	608.271
1491.05	2.59858e+06	1.19881e+06	378					436.877	2.59793e+06	1.19798e+06	607.697
1503.68	2.59858e+06	1.19882e+06	376					440.579	2.59793e+06	1.19798e+06	607.266
1516.32	2.59859e+06	1.19883e+06	373					444.282	2.59794e+06	1.19798e+06	606.81
1528.96	2.5986e+06	1.19884e+06	373					447.984	2.59794e+06	1.19798e+06	605.986
1541.59	2.59861e+06	1.19885e+06	369					451.686	2.59794e+06	1.19799e+06	605.442
1554.23	2.59861e+06	1.19886e+06	364					455.389	2.59794e+06	1.19799e+06	605.178
1566.86	2.59862e+06	1.19887e+06	359					459.091	2.59795e+06	1.19799e+06	604.414
1579.5	2.59863e+06	1.19888e+06	357					462.794	2.59795e+06	1.198e+06	603.127
1592.14	2.59864e+06	1.19889e+06	350					466.496	2.59795e+06	1.198e+06	601.806
1604.77	2.59865e+06	1.1989e+06	344					470.198	2.59795e+06	1.198e+06	600.524
1617.41	2.59865e+06	1.19891e+06	338					473.901	2.59795e+06	1.19801e+06	599.331
1630.04	2.59866e+06	1.19892e+06	333					477.603	2.59796e+06	1.19801e+06	598.358
1642.68	2.59867e+06	1.19893e+06	331					481.305	2.59796e+06	1.19801e+06	597.864
1655.32	2.59868e+06	1.19894e+06	325					485.008	2.59796e+06	1.19801e+06	596.323
1667.95	2.59868e+06	1.19895e+06	317					488.71	2.59796e+06	1.19802e+06	594.525
1680.59	2.59869e+06	1.19896e+06	311					492.412	2.59797e+06	1.19802e+06	593.399
1693.22	2.5987e+06	1.19897e+06	311					496.115	2.59797e+06	1.19802e+06	591.39
1705.86	2.59871e+06	1.19898e+06	308					499.817	2.59797e+06	1.19803e+06	591.024
1718.5	2.59871e+06	1.19899e+06	308					503.519	2.59797e+06	1.19803e+06	590.014
1731.13	2.59872e+06	1.199e+06	307					507.222	2.59798e+06	1.19803e+06	589.583
1743.77	2.59873e+06	1.19901e+06	307					510.924	2.59798e+06	1.19803e+06	590.052
1756.4	2.59874e+06	1.19902e+06	308					514.626	2.59798e+06	1.19804e+06	589.281
1769.04	2.59875e+06	1.19903e+06	307					518.329	2.59798e+06	1.19804e+06	589.555
1781.68	2.59875e+06	1.19904e+06	307					522.031	2.59798e+06	1.19804e+06	589.034
1794.31	2.59876e+06	1.19905e+06	306					525.733	2.59799e+06	1.19805e+06	589.441
1806.95	2.59877e+06	1.19906e+06	307					529.436	2.59799e+06	1.19805e+06	589.634
1819.58	2.59878e+06	1.19907e+06	307					533.138	2.59799e+06	1.19805e+06	590.006
1832.22	2.59878e+06	1.19908e+06	306					536.84	2.59799e+06	1.19806e+06	590.136
1844.86	2.59879e+06	1.19909e+06	306					540.543	2.598e+06	1.19806e+06	590.136
1857.49	2.5988e+06	1.1991e+06	307					544.245	2.598e+06	1.19806e+06	589.609
1870.13	2.59881e+06	1.19911e+06	306					547.948	2.598e+06	1.19806e+06	589.26
1882.76	2.59882e+06	1.19912e+06	305					551.65	2.598e+06	1.19807e+06	588.103
1895.4	2.59882e+06	1.19913e+06	304					555.352	2.598e+06	1.19807e+06	587.256
1908.04	2.59883e+06	1.19914e+06	304					559.055	2.59801e+06	1.19807e+06	586.793
1920.67	2.59884e+06	1.19915e+06	305					562.757	2.59801e+06	1.19808e+06	586.499
1933.31	2.59885e+06	1.19916e+06	304					566.459	2.59801e+06	1.19808e+06	585.883
1945.94	2.59885e+06	1.19917e+06	303					570.162	2.59801e+06	1.19808e+06	585.582
1958.58	2.59886e+06	1.19918e+06	303					573.864	2.59802e+06	1.19808e+06	584.374
1971.22	2.59887e+06	1.19919e+06	304					577.566	2.59802e+06	1.19809e+06	583.699
1983.85	2.59888e+06	1.1992e+06	304					581.269	2.59802e+06	1.19809e+06	583.057
1996.49	2.59888e+06	1.19921e+06	304					584.971	2.59802e+06	1.19809e+06	582.907
2009.12	2.59889e+06	1.19922e+06	305					588.673	2.59802e+06	1.1981e+06	582.792
2021.76	2.5989e+06	1.19923e+06	305					592.376	2.59803e+06	1.1981e+06	582.3
2034.4	2.59891e+06	1.19924e+06	306					596.078	2.59803e+06	1.1981e+06	582.216
2047.03	2.59892e+06	1.19925e+06	307					599.78	2.59803e+06	1.1981e+06	582.205
2059.67	2.59892e+06	1.19926e+06	308					603.483	2.59803e+06	1.19811e+06	581.68
2072.3	2.59893e+06	1.19927e+06	309					607.185	2.59804e+06	1.19811e+06	581.196
2084.94	2.59894e+06	1.19928e+06	309					610.887	2.59804e+06	1.19811e+06	581.051
2097.58	2.59895e+06	1.19929e+06	310					614.59	2.59804e+06	1.19812e+06	580.388
2110.21	2.59895e+06	1.1993e+06	311					618.292	2.59804e+06	1.19812e+06	579.954
2122.85	2.59896e+06	1.19931e+06	312					621.994	2.59805e+06	1.19812e+06	579.206
2135.48	2.59897e+06	1.19932e+06	312					625.697	2.59805e+06	1.19813e+06	578.594
2148.12	2.59898e+06	1.19933e+06	314					629.399	2.59805e+06	1.19813e+06	578.485
2160.76	2.59898e+06	1.19934e+06	315					633.102	2.59805e+06	1.19813e+06	577.769
2173.39	2.59899e+06	1.19935e+06	317					636.804	2.59805e+06	1.19813e+06	576.743
2186.03	2.599e+06	1.19936e+06	319					640.506	2.59806e+06	1.19814e+06	576.288
2198.66	2.59901e+06	1.19937e+06	319					644.209	2.59806e+06	1.19814e+06	575.615
2211.3	2.59902e+06	1.19938e+06	321					647.911	2.59806e+06	1.19814e+06	575.127
2223.94	2.59902e+06	1.19939e+06	322					651.613	2.59806e+06	1.19815e+06	574.438
2236.57	2.59903e+06	1.1994e+06	324					655.316	2.59807e+06	1.19815e+06	574.061
2249.21	2.59904e+06	1.19941e+06	326					659.018	2.59807e+06	1.19815e+06	573.782
2261.84	2.59905e+06	1.19942e+06	328					662.72	2.59807e+06	1.19815e+06	572.512
2274.48	2.59905e+06	1.19943e+06	332					666.423	2.59807e+06	1.19816e+06	572.074
2287.12	2.59906e+06	1.19944e+06	336					670.125	2.59807e+06	1.19816e+06	571.558
2299.75	2.59907e+06	1.19945e+06	340					673.827	2.59808e+06	1.19816e+06	570.933
2312.39	2.59908e+06	1.19946e+06	347					677.53	2.59808e+06	1.19817e+06	570.393
2325.02	2.59909e+06	1.19947e+06	355					681.232	2.59808e+06	1.19817e+06	569.281
2337.66	2.59909e+06	1.19948e+06	362					684.934	2.59808e+06	1.19817e+06	568.661
2350.3	2.5991e+06	1.19949e+06	368					688.637	2.59809e+06	1.19818e+06	568.306
2362.93	2.59911e+06	1.1995e+06	371					692.339	2.59809e+06	1.19818e+06	567.485
2375.57	2.59912e+06	1.19951e+06	376					696.041	2.59809e+06	1.19818e+06	567.48
2388.2	2.59912e+06	1.19952e+06	381					699.744	2.59809e+06	1.19818e+06	567.485
2400.84	2.59913e+06	1.19953e+06	386					703.446	2.59809e+06	1.19819e+06	567.351
2413.48	2.59914e+06	1.19954e+06	389					707.148	2.5981e+06	1.19819e+06	567.067
2426.11	2.59915e+06	1.19955e+06	393					710.851	2.5981e+06	1.19819e+06	566.734
2438.75	2.59915e+06	1.19956e+06	397					714.553	2.5981e+06	1.1982e+06	566.447
2451.38	2.59916e+06	1.19957e+06	401					718.256	2.5981e+06	1.1982e+06	566.877
2464.02	2.59917e+06	1.19958e+06	404					721.958	2.59811e+06	1.1982e+06	566.002
2476.66	2.59918e+06	1.19959e+06	409					725.66	2.59811e+06	1.1982e+06	565.845
2489.29	2.59919e+06	1.1996e+06	413					729.363	2.59811e+06	1.19821e+06	565.684
2501.93	2.59919e+06	1.19961e+06	416					733.065	2.59811e+06	1.19821e+06	565.151
2514.56	2.5992e+06	1.19962e+06	420					736.767	2.59812e+06	1.19821e+06	564.97
2527.2	2.59921e+06	1.19963e+06	422					740.47	2.59812e+06	1.19822e+06	565.076
2539.84	2.59922e+06	1.19964e+06	426					744.172	2.59812e+06	1.19822e+06	564.484
2552.47	2.59922e+06	1.19965e+06	429					747.874	2.59812e+06	1.19822e+06	564.04
2565.11	2.59923e+06	1.19966e+06	432					751.577	2.59812e+06	1.19823e+06	564.143
2577.74	2.59924e+06	1.19967e+06	435					755.279	2.59813e+06	1.19823e+06	564.08
2590.38	2.59925e+06	1.19968e+06	438					758.981	2.59813e+06	1.19823e+06	563.604
2603.02	2.59925e+06	1.19969e+06	442					762.684	2.59813e+06	1.19823e+06	563.436
2615.65	2.59926e+06	1.1997e+06	445					766.386	2.59813e+06	1.19824e+06	563.174
2628.29	2.59927e+06	1.19971e+06	447					770.088	2.59814e+06	1.19824e+06	562.946
2640.92	2.59928e+06	1.19972e+06	450					773.791	2.59814e+06	1.19824e+06	562.711
2653.56	2.59929e+06	1.19973e+06	453					777.493	2.59814e+06	1.19825e+06	562.524
2666.2	2.59929e+06	1.19974e+06	455					781.195	2.59814e+06	1.19825e+06	562.448
2678.83	2.5993e+06	1.19975e+06	458					784.898	2.59814e+06	1.19825e+06	562.243
2691.47	2.59931e+06	1.19976e+06	460					788.6	2.59815e+06	1.19825e+06	561.977
2704.1	2.59932e+06	1.19977e+06	462					792.303	2.59815e+06	1.19826e+06	561.669
2716.74	2.59932e+06	1.19978e+06	463					796.005	2.59815e+06	1.19826e+06	561.831
2729.38	2.59933e+06	1.19979e+06	464					799.707	2.59815e+06	1.19826e+06	561.513
2742.01	2.59934e+06	1.1998e+06	465					803.41	2.59816e+06	1.19827e+06	561.011
2754.65	2.59935e+06	1.19981e+06	466					807.112	2.59816e+06	1.19827e+06	561.001
2767.28	2.59936e+06	1.19982e+06	467					810.814	2.59816e+06	1.19827e+06	560.718
2779.92	2.59936e+06	1.19983e+06	469					814.517	2.59816e+06	1.19827e+06	560.396
2792.56	2.59937e+06	1.19984e+06	470					818.219	2.59816e+06	1.19828e+06	560.141
2805.19	2.59938e+06	1.19985e+06	471					821.921	2.59817e+06	1.19828e+06	559.181
2817.83	2.59939e+06	1.19986e+06	474					825.624	2.59817e+06	1.19828e+06	558.684
2830.46	2.59939e+06	1.19987e+06	476					829.326	2.59817e+06	1.19829e+06	557.94
2843.1	2.5994e+06	1.19988e+06	480					833.028	2.59817e+06	1.19829e+06	557.961
2855.74	2.59941e+06	1.19989e+06	482					836.731	2.59818e+06	1.19829e+06	557.852
2868.37	2.59942e+06	1.1999e+06	486					840.433	2.59818e+06	1.1983e+06	557.933
2881.01	2.59942e+06	1.19991e+06	491					844.135	2.59818e+06	1.1983e+06	558.092
2893.64	2.59943e+06	1.19992e+06	498					847.838	2.59818e+06	1.1983e+06	558.122
2906.28	2.59944e+06	1.19993e+06	505					851.54	2.59819e+06	1.1983e+06	558.077
2918.92	2.59945e+06	1.19994e+06	509					855.242	2.59819e+06	1.19831e+06	558.201
2931.55	2.59946e+06	1.19995e+06	514					858.945	2.59819e+06	1.19831e+06	558.193
2944.19	2.59946e+06	1.19996e+06	520					862.647	2.59819e+06	1.19831e+06	558.188
2956.82	2.59947e+06	1.19997e+06	524					866.349	2.59819e+06	1.19832e+06	558.053
2969.46	2.59948e+06	1.19998e+06	527					870.052	2.5982e+06	1.19832e+06	558.208
2982.1	2.59949e+06	1.19999e+06	530					873.754	2.5982e+06	1.19832e+06	557.779
2994.73	2.59949e+06	1.2e+06	532					877.457	2.5982e+06	1.19832e+06	557.532
3007.37	2.5995e+06	1.20001e+06	533					881.159	2.5982e+06	1.19833e+06	557.338
3020	2.59951e+06	1.20002e+06	533					884.861	2.59821e+06	1.19833e+06	556.991
3032.64	2.59952e+06	1.20003e+06	533					888.564	2.59821e+06	1.19833e+06	557.065
3045.28	2.59952e+06	1.20004e+06	532					892.266	2.59821e+06	1.19834e+06	557.099
3057.91	2.59953e+06	1.20005e+06	531					895.968	2.59821e+06	1.19834e+06	557.067
3070.55	2.59954e+06	1.20006e+06	530					899.671	2.59821e+06	1.19834e+06	556.753
3083.18	2.59955e+06	1.20007e+06	530					903.373	2.59822e+06	1.19835e+06	556.606
3095.82	2.59956e+06	1.20008e+06	529					907.075	2.59822e+06	1.19835e+06	556.336
3108.46	2.59956e+06	1.20009e+06	528					910.778	2.59822e+06	1.19835e+06	556.155
3121.09	2.59957e+06	1.2001e+06	527					914.48	2.59822e+06	1.19835e+06	556.269
3133.73	2.59958e+06	1.20011e+06	526					918.182	2.59823e+06	1.19836e+06	556.174
3146.36	2.59959e+06	1.20012e+06	525					921.885	2.59823e+06	1.19836e+06	556.178
3159	2.59959e+06	1.20013e+06	524					925.587	2.59823e+06	1.19836e+06	556.034
3171.64	2.5996e+06	1.20014e+06	522					929.289	2.59823e+06	1.19837e+06	555.953
3184.27	2.59961e+06	1.20015e+06	522					932.992	2.59824e+06	1.19837e+06	555.81
3196.91	2.59962e+06	1.20016e+06	521					936.694	2.59824e+06	1.19837e+06	555.758
3209.54	2.59963e+06	1.20017e+06	520					940.396	2.59824e+06	1.19837e+06	555.629
3222.18	2.59963e+06	1.20018e+06	520					944.099	2.59824e+06	1.19838e+06	555.597
3234.82	2.59964e+06	1.20019e+06	520					947.801	2.59824e+06	1.19838e+06	555.645
3247.45	2.59965e+06	1.2002e+06	520					951.503	2.59825e+06	1.19838e+06	555.664
3260.09	2.59966e+06	1.20021e+06	520					955.206	2.59825e+06	1.19839e+06	555.739
3272.72	2.59966e+06	1.20022e+06	520					958.908	2.59825e+06	1.19839e+06	555.715
3285.36	2.59967e+06	1.20023e+06	520					962.611	2.59825e+06	1.19839e+06	555.702
3298	2.59968e+06	1.20024e+06	521					966.313	2.59826e+06	1.1984e+06	556.148
3310.63	2.59969e+06	1.20025e+06	521					970.015	2.59826e+06	1.1984e+06	556.196
3323.27	2.59969e+06	1.20026e+06	522					973.718	2.59826e+06	1.1984e+06	555.985
3335.9	2.5997e+06	1.20027e+06	523					977.42	2.59826e+06	1.1984e+06	555.861
3348.54	2.59971e+06	1.20028e+06	524					981.122	2.59826e+06	1.19841e+06	554.368
3361.18	2.59972e+06	1.20029e+06	524					984.825	2.59827e+06	1.19841e+06	554.285
3373.81	2.59973e+06	1.2003e+06	525					988.527	2.59827e+06	1.19841e+06	553.188
3386.45	2.59973e+06	1.20031e+06	526					992.229	2.59827e+06	1.19842e+06	553.011
3399.08	2.59974e+06	1.20032e+06	527					995.932	2.59827e+06	1.19842e+06	553.171
3411.72	2.59975e+06	1.20033e+06	527					999.634	2.59828e+06	1.19842e+06	552.885
3424.36	2.59976e+06	1.20034e+06	528					1003.34	2.59828e+06	1.19842e+06	552.455
3436.99	2.59976e+06	1.20035e+06	529					1007.04	2.59828e+06	1.19843e+06	552.425
3449.63	2.59977e+06	1.20036e+06	530					1010.74	2.59828e+06	1.19843e+06	552.032
3462.26	2.59978e+06	1.20037e+06	530					1014.44	2.59828e+06	1.19843e+06	552.089
3474.9	2.59979e+06	1.20038e+06	531					1018.15	2.59829e+06	1.19844e+06	552.123
3487.54	2.5998e+06	1.20039e+06	533					1021.85	2.59829e+06	1.19844e+06	552.013
3500.17	2.5998e+06	1.2004e+06	534					1025.55	2.59829e+06	1.19844e+06	551.83
3512.81	2.59981e+06	1.20041e+06	536					1029.25	2.59829e+06	1.19844e+06	551.729
3525.44	2.59982e+06	1.20042e+06	537					1032.96	2.5983e+06	1.19845e+06	551.565
3538.08	2.59983e+06	1.20043e+06	539					1036.66	2.5983e+06	1.19845e+06	551.445
3550.72	2.59983e+06	1.20044e+06	540					1040.36	2.5983e+06	1.19845e+06	551.303
3563.35	2.59984e+06	1.20045e+06	540					1044.06	2.5983e+06	1.19846e+06	551.133
3575.99	2.59985e+06	1.20046e+06	540					1047.76	2.59831e+06	1.19846e+06	550.977
3588.62	2.59986e+06	1.20047e+06	540					1051.47	2.59831e+06	1.19846e+06	550.874
3601.26	2.59986e+06	1.20048e+06	540					1055.17	2.59831e+06	1.19847e+06	550.773
3613.9	2.59987e+06	1.20049e+06	540					1058.87	2.59831e+06	1.19847e+06	550.882
3626.53	2.59988e+06	1.2005e+06	540					1062.57	2.59831e+06	1.19847e+06	550.758
3639.17	2.59989e+06	1.20051e+06	540					1066.28	2.59832e+06	1.19847e+06	550.508
3651.8	2.5999e+06	1.20052e+06	540					1069.98	2.59832e+06	1.19848e+06	549.804
3664.44	2.5999e+06	1.20053e+06	540					1073.68	2.59832e+06	1.19848e+06	549.836
3677.08	2.59991e+06	1.20054e+06	540					1077.38	2.59832e+06	1.19848e+06	549.706
3689.71	2.59992e+06	1.20055e+06	540					1081.09	2.59833e+06	1.19849e+06	549.644
3702.35	2.59993e+06	1.20056e+06	540					1084.79	2.59833e+06	1.19849e+06	549.493
3702.35	2.59993e+06	1.20056e+06	540					1088.49	2.59833e+06	1.19849e+06	549.726
End point of the gravity profile given above								1092.19	2.59833e+06	1.19849e+06	549.672
								1095.9	2.59833e+06	1.1985e+06	549.683
								1099.6	2.59834e+06	1.1985e+06	549.742
								1103.3	2.59834e+06	1.1985e+06	549.665
								1107	2.59834e+06	1.19851e+06	549.642
								1110.7	2.59834e+06	1.19851e+06	549.612
								1114.41	2.59835e+06	1.19851e+06	549.513
								1118.11	2.59835e+06	1.19852e+06	549.471
								1121.81	2.59835e+06	1.19852e+06	549.437
								1125.51	2.59835e+06	1.19852e+06	549.371
								1129.22	2.59835e+06	1.19852e+06	549.346
								1132.92	2.59836e+06	1.19853e+06	549.325
								1136.62	2.59836e+06	1.19853e+06	549.311
								1140.32	2.59836e+06	1.19853e+06	549.33
								1144.03	2.59836e+06	1.19854e+06	549.381
								1147.73	2.59837e+06	1.19854e+06	549.352
								1151.43	2.59837e+06	1.19854e+06	549.36
								1155.13	2.59837e+06	1.19854e+06	549.319
								1158.83	2.59837e+06	1.19855e+06	549.314
								1162.54	2.59838e+06	1.19855e+06	549.281
								1166.24	2.59838e+06	1.19855e+06	549.269
								1169.94	2.59838e+06	1.19856e+06	549.273
								1173.64	2.59838e+06	1.19856e+06	549.295
								1177.35	2.59838e+06	1.19856e+06	549.287
								1181.05	2.59839e+06	1.19857e+06	549.252
								1184.75	2.59839e+06	1.19857e+06	549.144
								1188.45	2.59839e+06	1.19857e+06	549.139
								1192.16	2.59839e+06	1.19857e+06	549.148
								1195.86	2.5984e+06	1.19858e+06	549.159
								1199.56	2.5984e+06	1.19858e+06	549.104
								1203.26	2.5984e+06	1.19858e+06	549.132
								1206.97	2.5984e+06	1.19859e+06	549.147
								1210.67	2.5984e+06	1.19859e+06	549.147
								1214.37	2.59841e+06	1.19859e+06	549.133
								1218.07	2.59841e+06	1.19859e+06	550.124
								1221.77	2.59841e+06	1.1986e+06	551.357
								1225.48	2.59841e+06	1.1986e+06	552.845
								1229.18	2.59842e+06	1.1986e+06	553.701
								1232.88	2.59842e+06	1.19861e+06	555.341
								1236.58	2.59842e+06	1.19861e+06	557.004
								1240.29	2.59842e+06	1.19861e+06	558.216
								1243.99	2.59842e+06	1.19861e+06	558.026
								1247.69	2.59843e+06	1.19862e+06	558.637
								1251.39	2.59843e+06	1.19862e+06	558.322
								1255.1	2.59843e+06	1.19862e+06	557.434
								1258.8	2.59843e+06	1.19863e+06	555.065
								1262.5	2.59844e+06	1.19863e+06	552.866
								1266.2	2.59844e+06	1.19863e+06	552.629
								1269.91	2.59844e+06	1.19864e+06	552.692
								1273.61	2.59844e+06	1.19864e+06	552.5
								1277.31	2.59845e+06	1.19864e+06	553.394
								1281.01	2.59845e+06	1.19864e+06	553.867
								1284.71	2.59845e+06	1.19865e+06	554.13
								1288.42	2.59845e+06	1.19865e+06	555.183
								1292.12	2.59845e+06	1.19865e+06	555.096
								1295.82	2.59846e+06	1.19866e+06	555.097
								1299.52	2.59846e+06	1.19866e+06	554.983
								1303.23	2.59846e+06	1.19866e+06	555.299
								1306.93	2.59846e+06	1.19866e+06	554.936
								1310.63	2.59847e+06	1.19867e+06	555.303
								1314.33	2.59847e+06	1.19867e+06	555.466
								1318.04	2.59847e+06	1.19867e+06	555.574
								1321.74	2.59847e+06	1.19868e+06	555.564
								1325.44	2.59847e+06	1.19868e+06	555.616
								1329.14	2.59848e+06	1.19868e+06	554.634
								1332.85	2.59848e+06	1.19869e+06	554.984
								1336.55	2.59848e+06	1.19869e+06	554.837
								1340.25	2.59848e+06	1.19869e+06	554.841
								1343.95	2.59849e+06	1.19869e+06	554.931
								1347.65	2.59849e+06	1.1987e+06	555.2
								1351.36	2.59849e+06	1.1987e+06	553.029
								1355.06	2.59849e+06	1.1987e+06	553.841
								1358.76	2.5985e+06	1.19871e+06	553.01
								1362.46	2.5985e+06	1.19871e+06	552.774
								1366.17	2.5985e+06	1.19871e+06	553.039
								1369.87	2.5985e+06	1.19871e+06	553.564
								1373.57	2.5985e+06	1.19872e+06	553.388
								1377.27	2.59851e+06	1.19872e+06	553.706
								1380.98	2.59851e+06	1.19872e+06	553.734
								1384.68	2.59851e+06	1.19873e+06	553.538
								1388.38	2.59851e+06	1.19873e+06	553.338
								1392.08	2.59852e+06	1.19873e+06	554.07
								1395.79	2.59852e+06	1.19874e+06	554.218
								1399.49	2.59852e+06	1.19874e+06	554.19
								1403.19	2.59852e+06	1.19874e+06	554.482
								1406.89	2.59852e+06	1.19874e+06	554.507
								1410.59	2.59853e+06	1.19875e+06	554.446
								1414.3	2.59853e+06	1.19875e+06	554.37
								1418	2.59853e+06	1.19875e+06	553.98
								1421.7	2.59853e+06	1.19876e+06	553.438
								1425.4	2.59854e+06	1.19876e+06	551.644
								1429.11	2.59854e+06	1.19876e+06	550.415
								1432.81	2.59854e+06	1.19876e+06	548.958
								1436.51	2.59854e+06	1.19877e+06	548.972
								1440.21	2.59854e+06	1.19877e+06	548.942
								1443.92	2.59855e+06	1.19877e+06	548.909
								1447.62	2.59855e+06	1.19878e+06	548.719
								1451.32	2.59855e+06	1.19878e+06	548.429
								1455.02	2.59855e+06	1.19878e+06	548.26
								1458.73	2.59856e+06	1.19879e+06	548.365
								1462.43	2.59856e+06	1.19879e+06	548.758
								1466.13	2.59856e+06	1.19879e+06	549.148
								1469.83	2.59856e+06	1.19879e+06	549.767
								1473.53	2.59857e+06	1.1988e+06	550.293
								1477.24	2.59857e+06	1.1988e+06	550.309
								1480.94	2.59857e+06	1.1988e+06	549.471
								1484.64	2.59857e+06	1.19881e+06	549.145
								1488.34	2.59857e+06	1.19881e+06	549.087
								1492.05	2.59858e+06	1.19881e+06	549.05
								1495.75	2.59858e+06	1.19881e+06	548.903
								1499.45	2.59858e+06	1.19882e+06	548.876
								1503.15	2.59858e+06	1.19882e+06	548.914
								1506.86	2.59859e+06	1.19882e+06	548.928
								1510.56	2.59859e+06	1.19883e+06	548.756
								1514.26	2.59859e+06	1.19883e+06	548.84
								1517.96	2.59859e+06	1.19883e+06	548.891
								1521.67	2.59859e+06	1.19883e+06	548.762
								1525.37	2.5986e+06	1.19884e+06	548.702
								1529.07	2.5986e+06	1.19884e+06	548.642
								1532.77	2.5986e+06	1.19884e+06	548.16
								1536.47	2.5986e+06	1.19885e+06	547.571
								1540.18	2.59861e+06	1.19885e+06	546.751
								1543.88	2.59861e+06	1.19885e+06	546.36
								1547.58	2.59861e+06	1.19886e+06	546.568
								1551.28	2.59861e+06	1.19886e+06	546.467
								1554.99	2.59861e+06	1.19886e+06	546.691
								1558.69	2.59862e+06	1.19886e+06	546.572
								1562.39	2.59862e+06	1.19887e+06	546.846
								1566.09	2.59862e+06	1.19887e+06	546.823
								1569.8	2.59862e+06	1.19887e+06	546.978
								1573.5	2.59863e+06	1.19888e+06	547.242
								1577.2	2.59863e+06	1.19888e+06	547.499
								1580.9	2.59863e+06	1.19888e+06	547.443
								1584.61	2.59863e+06	1.19888e+06	547.641
								1588.31	2.59864e+06	1.19889e+06	547.708
								1592.01	2.59864e+06	1.19889e+06	548.37
								1595.71	2.59864e+06	1.19889e+06	548.242
								1599.41	2.59864e+06	1.1989e+06	547.929
								1603.12	2.59864e+06	1.1989e+06	548.308
								1606.82	2.59865e+06	1.1989e+06	548.098
								1610.52	2.59865e+06	1.19891e+06	548.059
								1614.22	2.59865e+06	1.19891e+06	548.28
								1617.93	2.59865e+06	1.19891e+06	548.493
								1621.63	2.59866e+06	1.19891e+06	548.641
								1625.33	2.59866e+06	1.19892e+06	548.641
								1629.03	2.59866e+06	1.19892e+06	548.987
								1632.74	2.59866e+06	1.19892e+06	549.053
								1636.44	2.59866e+06	1.19893e+06	549.048
								1640.14	2.59867e+06	1.19893e+06	549.537
								1643.84	2.59867e+06	1.19893e+06	549.599
								1647.54	2.59867e+06	1.19893e+06	549.55
								1651.25	2.59867e+06	1.19894e+06	549.588
								1654.95	2.59868e+06	1.19894e+06	549.835
								1658.65	2.59868e+06	1.19894e+06	549.886
								1662.35	2.59868e+06	1.19895e+06	549.945
								1666.06	2.59868e+06	1.19895e+06	550.086
								1669.76	2.59868e+06	1.19895e+06	550.072
								1673.46	2.59869e+06	1.19896e+06	550.157
								1677.16	2.59869e+06	1.19896e+06	550.292
								1680.87	2.59869e+06	1.19896e+06	550.534
								1684.57	2.59869e+06	1.19896e+06	551.228
								1688.27	2.5987e+06	1.19897e+06	551.181
								1691.97	2.5987e+06	1.19897e+06	551.618
								1695.68	2.5987e+06	1.19897e+06	551.687
								1699.38	2.5987e+06	1.19898e+06	551.515
								1703.08	2.59871e+06	1.19898e+06	551.398
								1706.78	2.59871e+06	1.19898e+06	551.502
								1710.48	2.59871e+06	1.19898e+06	551.498
								1714.19	2.59871e+06	1.19899e+06	551.493
								1717.89	2.59871e+06	1.19899e+06	551.677
								1721.59	2.59872e+06	1.19899e+06	551.83
								1725.29	2.59872e+06	1.199e+06	551.877
								1729	2.59872e+06	1.199e+06	551.963
								1732.7	2.59872e+06	1.199e+06	552.032
								1736.4	2.59873e+06	1.199e+06	552.025
								1740.1	2.59873e+06	1.19901e+06	552.025
								1743.81	2.59873e+06	1.19901e+06	552.171
								1747.51	2.59873e+06	1.19901e+06	552.157
								1751.21	2.59873e+06	1.19902e+06	552.33
								1754.91	2.59874e+06	1.19902e+06	552.307
								1758.62	2.59874e+06	1.19902e+06	552.522
								1762.32	2.59874e+06	1.19903e+06	552.593
								1766.02	2.59874e+06	1.19903e+06	552.539
								1769.72	2.59875e+06	1.19903e+06	552.56
								1773.42	2.59875e+06	1.19903e+06	552.607
								1777.13	2.59875e+06	1.19904e+06	552.679
								1780.83	2.59875e+06	1.19904e+06	552.883
								1784.53	2.59876e+06	1.19904e+06	552.819
								1788.23	2.59876e+06	1.19905e+06	553.036
								1791.94	2.59876e+06	1.19905e+06	553.617
								1795.64	2.59876e+06	1.19905e+06	553.572
								1799.34	2.59876e+06	1.19905e+06	553.653
								1803.04	2.59877e+06	1.19906e+06	553.486
								1806.75	2.59877e+06	1.19906e+06	553.65
								1810.45	2.59877e+06	1.19906e+06	553.692
								1814.15	2.59877e+06	1.19907e+06	553.622
								1817.85	2.59878e+06	1.19907e+06	553.63
								1821.56	2.59878e+06	1.19907e+06	553.698
								1825.26	2.59878e+06	1.19908e+06	553.705
								1828.96	2.59878e+06	1.19908e+06	553.662
								1832.66	2.59878e+06	1.19908e+06	553.61
								1836.36	2.59879e+06	1.19908e+06	553.755
								1840.07	2.59879e+06	1.19909e+06	553.808
								1843.77	2.59879e+06	1.19909e+06	554.16
								1847.47	2.59879e+06	1.19909e+06	554.721
								1851.17	2.5988e+06	1.1991e+06	554.709
								1854.88	2.5988e+06	1.1991e+06	555.056
								1858.58	2.5988e+06	1.1991e+06	555.105
								1862.28	2.5988e+06	1.1991e+06	555.528
								1865.98	2.5988e+06	1.19911e+06	555.474
								1869.69	2.59881e+06	1.19911e+06	555.683
								1873.39	2.59881e+06	1.19911e+06	555.837
								1877.09	2.59881e+06	1.19912e+06	555.449
								1880.79	2.59881e+06	1.19912e+06	555.372
								1884.5	2.59882e+06	1.19912e+06	555.357
								1888.2	2.59882e+06	1.19913e+06	556.019
								1891.9	2.59882e+06	1.19913e+06	556.385
								1895.6	2.59882e+06	1.19913e+06	556.393
								1899.3	2.59883e+06	1.19913e+06	556.633
								1903.01	2.59883e+06	1.19914e+06	556.72
								1906.71	2.59883e+06	1.19914e+06	554.264
								1910.41	2.59883e+06	1.19914e+06	553.703
								1914.11	2.59883e+06	1.19915e+06	553.6
								1917.82	2.59884e+06	1.19915e+06	551.388
								1921.52	2.59884e+06	1.19915e+06	550.247
								1925.22	2.59884e+06	1.19915e+06	548.515
								1928.92	2.59884e+06	1.19916e+06	546.836
								1932.63	2.59885e+06	1.19916e+06	546.237
								1936.33	2.59885e+06	1.19916e+06	545.826
								1940.03	2.59885e+06	1.19917e+06	545.406
								1943.73	2.59885e+06	1.19917e+06	545.251
								1947.44	2.59885e+06	1.19917e+06	543.278
								1951.14	2.59886e+06	1.19917e+06	542.333
								1954.84	2.59886e+06	1.19918e+06	541.745
								1958.54	2.59886e+06	1.19918e+06	541.617
								1962.24	2.59886e+06	1.19918e+06	541.586
								1965.95	2.59887e+06	1.19919e+06	541.483
								1969.65	2.59887e+06	1.19919e+06	541.271
								1973.35	2.59887e+06	1.19919e+06	540.753
								1977.05	2.59887e+06	1.1992e+06	540.528
								1980.76	2.59887e+06	1.1992e+06	540.598
								1984.46	2.59888e+06	1.1992e+06	540.727
								1988.16	2.59888e+06	1.1992e+06	540.74
								1991.86	2.59888e+06	1.19921e+06	540.479
								1995.57	2.59888e+06	1.19921e+06	540.452
								1999.27	2.59889e+06	1.19921e+06	537.961
								2002.97	2.59889e+06	1.19922e+06	538.557
								2006.67	2.59889e+06	1.19922e+06	537.634
								2010.38	2.59889e+06	1.19922e+06	537.794
								2014.08	2.5989e+06	1.19922e+06	537.608
								2017.78	2.5989e+06	1.19923e+06	537.519
								2021.48	2.5989e+06	1.19923e+06	537.304
								2025.18	2.5989e+06	1.19923e+06	537.326
								2028.89	2.5989e+06	1.19924e+06	537.318
								2032.59	2.59891e+06	1.19924e+06	537.288
								2036.29	2.59891e+06	1.19924e+06	537.182
								2039.99	2.59891e+06	1.19925e+06	537.001
								2043.7	2.59891e+06	1.19925e+06	536.037
								2047.4	2.59892e+06	1.19925e+06	535.072
								2051.1	2.59892e+06	1.19925e+06	534.505
								2054.8	2.59892e+06	1.19926e+06	533.756
								2058.51	2.59892e+06	1.19926e+06	533.637
								2062.21	2.59892e+06	1.19926e+06	533.737
								2065.91	2.59893e+06	1.19927e+06	533.877
								2069.61	2.59893e+06	1.19927e+06	533.759
								2073.31	2.59893e+06	1.19927e+06	533.758
								2077.02	2.59893e+06	1.19927e+06	533.711
								2080.72	2.59894e+06	1.19928e+06	533.614
								2084.42	2.59894e+06	1.19928e+06	533.525
								2088.12	2.59894e+06	1.19928e+06	533.337
								2091.83	2.59894e+06	1.19929e+06	533.318
								2095.53	2.59894e+06	1.19929e+06	533.185
								2099.23	2.59895e+06	1.19929e+06	533.294
								2102.93	2.59895e+06	1.1993e+06	533.21
								2106.64	2.59895e+06	1.1993e+06	532.761
								2110.34	2.59895e+06	1.1993e+06	532.404
								2114.04	2.59896e+06	1.1993e+06	532.248
								2117.74	2.59896e+06	1.19931e+06	532.107
								2121.45	2.59896e+06	1.19931e+06	532.275
								2125.15	2.59896e+06	1.19931e+06	532.28
								2128.85	2.59897e+06	1.19932e+06	532.236
								2132.55	2.59897e+06	1.19932e+06	532.174
								2136.25	2.59897e+06	1.19932e+06	532.141
								2139.96	2.59897e+06	1.19932e+06	532.293
								2143.66	2.59897e+06	1.19933e+06	532.288
								2147.36	2.59898e+06	1.19933e+06	532.132
								2151.06	2.59898e+06	1.19933e+06	532.332
								2154.77	2.59898e+06	1.19934e+06	532.451
								2158.47	2.59898e+06	1.19934e+06	532.173
								2162.17	2.59899e+06	1.19934e+06	532.32
								2165.87	2.59899e+06	1.19935e+06	529.682
								2169.58	2.59899e+06	1.19935e+06	528.847
								2173.28	2.59899e+06	1.19935e+06	528.996
								2176.98	2.59899e+06	1.19935e+06	531.359
								2180.68	2.599e+06	1.19936e+06	531.326
								2184.39	2.599e+06	1.19936e+06	531.664
								2188.09	2.599e+06	1.19936e+06	531.658
								2191.79	2.599e+06	1.19937e+06	532.068
								2195.49	2.59901e+06	1.19937e+06	531.632
								2199.19	2.59901e+06	1.19937e+06	531.68
								2202.9	2.59901e+06	1.19937e+06	531.858
								2206.6	2.59901e+06	1.19938e+06	531.833
								2210.3	2.59902e+06	1.19938e+06	531.634
								2214	2.59902e+06	1.19938e+06	531.63
								2217.71	2.59902e+06	1.19939e+06	531.378
								2221.41	2.59902e+06	1.19939e+06	531.216
								2225.11	2.59902e+06	1.19939e+06	531.229
								2228.81	2.59903e+06	1.19939e+06	531.365
								2232.52	2.59903e+06	1.1994e+06	531.393
								2236.22	2.59903e+06	1.1994e+06	531.639
								2239.92	2.59903e+06	1.1994e+06	532.106
								2243.62	2.59904e+06	1.19941e+06	532.563
								2247.33	2.59904e+06	1.19941e+06	532.565
								2251.03	2.59904e+06	1.19941e+06	532.697
								2254.73	2.59904e+06	1.19942e+06	532.66
								2258.43	2.59904e+06	1.19942e+06	532.623
								2262.13	2.59905e+06	1.19942e+06	532.6
								2265.84	2.59905e+06	1.19942e+06	532.611
								2269.54	2.59905e+06	1.19943e+06	532.605
								2273.24	2.59905e+06	1.19943e+06	532.354
								2276.94	2.59906e+06	1.19943e+06	531.71
								2280.65	2.59906e+06	1.19944e+06	531.852
								2284.35	2.59906e+06	1.19944e+06	531.923
								2288.05	2.59906e+06	1.19944e+06	531.987
								2291.75	2.59906e+06	1.19944e+06	532.053
								2295.46	2.59907e+06	1.19945e+06	532.123
								2299.16	2.59907e+06	1.19945e+06	532.242
								2302.86	2.59907e+06	1.19945e+06	532.338
								2306.56	2.59907e+06	1.19946e+06	532.396
								2310.27	2.59908e+06	1.19946e+06	532.415
								2313.97	2.59908e+06	1.19946e+06	532.325
								2317.67	2.59908e+06	1.19947e+06	532.323
								2321.37	2.59908e+06	1.19947e+06	532.74
								2325.07	2.59909e+06	1.19947e+06	533.003
								2328.78	2.59909e+06	1.19947e+06	533.25
								2332.48	2.59909e+06	1.19948e+06	533.544
								2336.18	2.59909e+06	1.19948e+06	533.567
								2339.88	2.59909e+06	1.19948e+06	534.519
								2343.59	2.5991e+06	1.19949e+06	534.393
								2347.29	2.5991e+06	1.19949e+06	534.077
								2350.99	2.5991e+06	1.19949e+06	533.966
								2354.69	2.5991e+06	1.19949e+06	534.072
								2358.4	2.59911e+06	1.1995e+06	534.071
								2362.1	2.59911e+06	1.1995e+06	534.535
								2365.8	2.59911e+06	1.1995e+06	534.62
								2369.5	2.59911e+06	1.19951e+06	534.748
								2373.21	2.59911e+06	1.19951e+06	534.714
								2376.91	2.59912e+06	1.19951e+06	535.217
								2380.61	2.59912e+06	1.19952e+06	535.278
								2384.31	2.59912e+06	1.19952e+06	535.719
								2388.01	2.59912e+06	1.19952e+06	535.745
								2391.72	2.59913e+06	1.19952e+06	535.7
								2395.42	2.59913e+06	1.19953e+06	535.808
								2399.12	2.59913e+06	1.19953e+06	535.825
								2402.82	2.59913e+06	1.19953e+06	536.078
								2406.53	2.59913e+06	1.19954e+06	536.085
								2410.23	2.59914e+06	1.19954e+06	536.745
								2413.93	2.59914e+06	1.19954e+06	536.745
								2417.63	2.59914e+06	1.19954e+06	536.859
								2421.34	2.59914e+06	1.19955e+06	536.852
								2425.04	2.59915e+06	1.19955e+06	536.959
								2428.74	2.59915e+06	1.19955e+06	537.123
								2432.44	2.59915e+06	1.19956e+06	537.793
								2436.15	2.59915e+06	1.19956e+06	538.2
								2439.85	2.59916e+06	1.19956e+06	538.4
								2443.55	2.59916e+06	1.19956e+06	539.189
								2447.25	2.59916e+06	1.19957e+06	539.182
								2450.95	2.59916e+06	1.19957e+06	539.273
								2454.66	2.59916e+06	1.19957e+06	539.098
								2458.36	2.59917e+06	1.19958e+06	539.134
								2462.06	2.59917e+06	1.19958e+06	539.479
								2465.76	2.59917e+06	1.19958e+06	539.536
								2469.47	2.59917e+06	1.19959e+06	539.519
								2473.17	2.59918e+06	1.19959e+06	539.627
								2476.87	2.59918e+06	1.19959e+06	539.856
								2480.57	2.59918e+06	1.19959e+06	538.264
								2484.28	2.59918e+06	1.1996e+06	538.121
								2487.98	2.59918e+06	1.1996e+06	538.743
								2491.68	2.59919e+06	1.1996e+06	539.648
								2495.38	2.59919e+06	1.19961e+06	540.081
								2499.09	2.59919e+06	1.19961e+06	542.209
								2502.79	2.59919e+06	1.19961e+06	542.209
								2506.49	2.5992e+06	1.19961e+06	542.855
								2510.19	2.5992e+06	1.19962e+06	542.753
								2513.89	2.5992e+06	1.19962e+06	542.942
								2517.6	2.5992e+06	1.19962e+06	542.957
								2521.3	2.5992e+06	1.19963e+06	543.013
								2525	2.59921e+06	1.19963e+06	543.076
								2528.7	2.59921e+06	1.19963e+06	543.178
								2532.41	2.59921e+06	1.19964e+06	543.077
								2536.11	2.59921e+06	1.19964e+06	543.202
								2539.81	2.59922e+06	1.19964e+06	543.078
								2543.51	2.59922e+06	1.19964e+06	542.626
								2547.22	2.59922e+06	1.19965e+06	542.545
								2550.92	2.59922e+06	1.19965e+06	542.35
								2554.62	2.59923e+06	1.19965e+06	542.343
								2558.32	2.59923e+06	1.19966e+06	542.321
								2562.02	2.59923e+06	1.19966e+06	542.505
								2565.73	2.59923e+06	1.19966e+06	542.292
								2569.43	2.59923e+06	1.19966e+06	542.226
								2573.13	2.59924e+06	1.19967e+06	542.348
								2576.83	2.59924e+06	1.19967e+06	542.22
								2580.54	2.59924e+06	1.19967e+06	542.174
								2584.24	2.59924e+06	1.19968e+06	542.184
								2587.94	2.59925e+06	1.19968e+06	542.178
								2591.64	2.59925e+06	1.19968e+06	540.888
								2595.35	2.59925e+06	1.19969e+06	540.999
								2599.05	2.59925e+06	1.19969e+06	541.04
								2602.75	2.59925e+06	1.19969e+06	541.128
								2606.45	2.59926e+06	1.19969e+06	541.113
								2610.16	2.59926e+06	1.1997e+06	540.961
								2613.86	2.59926e+06	1.1997e+06	540.808
								2617.56	2.59926e+06	1.1997e+06	540.714
								2621.26	2.59927e+06	1.19971e+06	540.519
								2624.96	2.59927e+06	1.19971e+06	540.543
								2628.67	2.59927e+06	1.19971e+06	540.554
								2632.37	2.59927e+06	1.19971e+06	547.252
								2636.07	2.59928e+06	1.19972e+06	547.142
								2639.77	2.59928e+06	1.19972e+06	547.301
								2643.48	2.59928e+06	1.19972e+06	550.502
								2647.18	2.59928e+06	1.19973e+06	551.558
								2650.88	2.59928e+06	1.19973e+06	551.928
								2654.58	2.59929e+06	1.19973e+06	552.747
								2658.29	2.59929e+06	1.19973e+06	553.94
								2661.99	2.59929e+06	1.19974e+06	554.371
								2665.69	2.59929e+06	1.19974e+06	554.402
								2669.39	2.5993e+06	1.19974e+06	554.474
								2673.1	2.5993e+06	1.19975e+06	554.593
								2676.8	2.5993e+06	1.19975e+06	555.338
								2680.5	2.5993e+06	1.19975e+06	556.332
								2684.2	2.5993e+06	1.19976e+06	556.542
								2687.9	2.59931e+06	1.19976e+06	557.357
								2691.61	2.59931e+06	1.19976e+06	557.863
								2695.31	2.59931e+06	1.19976e+06	558.088
								2699.01	2.59931e+06	1.19977e+06	558.274
								2702.71	2.59932e+06	1.19977e+06	558.538
								2706.42	2.59932e+06	1.19977e+06	558.832
								2710.12	2.59932e+06	1.19978e+06	558.933
								2713.82	2.59932e+06	1.19978e+06	559.038
								2717.52	2.59932e+06	1.19978e+06	559.167
								2721.23	2.59933e+06	1.19978e+06	559.402
								2724.93	2.59933e+06	1.19979e+06	559.631
								2728.63	2.59933e+06	1.19979e+06	559.924
								2732.33	2.59933e+06	1.19979e+06	560.026
								2736.04	2.59934e+06	1.1998e+06	560.167
								2739.74	2.59934e+06	1.1998e+06	560.409
								2743.44	2.59934e+06	1.1998e+06	560.631
								2747.14	2.59934e+06	1.19981e+06	560.676
								2750.84	2.59935e+06	1.19981e+06	560.818
								2754.55	2.59935e+06	1.19981e+06	560.718
								2758.25	2.59935e+06	1.19981e+06	560.491
								2761.95	2.59935e+06	1.19982e+06	560.076
								2765.65	2.59935e+06	1.19982e+06	558.538
								2769.36	2.59936e+06	1.19982e+06	558.917
								2773.06	2.59936e+06	1.19983e+06	558.785
								2776.76	2.59936e+06	1.19983e+06	558.599
								2780.46	2.59936e+06	1.19983e+06	558.886
								2784.17	2.59937e+06	1.19983e+06	559.216
								2787.87	2.59937e+06	1.19984e+06	559.056
								2791.57	2.59937e+06	1.19984e+06	559.34
								2795.27	2.59937e+06	1.19984e+06	559.899
								2798.98	2.59937e+06	1.19985e+06	560.136
								2802.68	2.59938e+06	1.19985e+06	559.953
								2806.38	2.59938e+06	1.19985e+06	560.044
								2810.08	2.59938e+06	1.19986e+06	560.042
								2813.78	2.59938e+06	1.19986e+06	560.044
								2817.49	2.59939e+06	1.19986e+06	560.06
								2821.19	2.59939e+06	1.19986e+06	560.07
								2824.89	2.59939e+06	1.19987e+06	560.552
								2828.59	2.59939e+06	1.19987e+06	560.547
								2832.3	2.59939e+06	1.19987e+06	560.42
								2836	2.5994e+06	1.19988e+06	560.355
								2839.7	2.5994e+06	1.19988e+06	560.209
								2843.4	2.5994e+06	1.19988e+06	560.21
								2847.11	2.5994e+06	1.19988e+06	559.923
								2850.81	2.59941e+06	1.19989e+06	559.298
								2854.51	2.59941e+06	1.19989e+06	559.321
								2858.21	2.59941e+06	1.19989e+06	558.703
								2861.92	2.59941e+06	1.1999e+06	558.484
								2865.62	2.59942e+06	1.1999e+06	558.176
								2869.32	2.59942e+06	1.1999e+06	559.439
								2873.02	2.59942e+06	1.19991e+06	559.993
								2876.72	2.59942e+06	1.19991e+06	559.968
								2880.43	2.59942e+06	1.19991e+06	561.224
								2884.13	2.59943e+06	1.19991e+06	561.63
								2887.83	2.59943e+06	1.19992e+06	560.745
								2891.53	2.59943e+06	1.19992e+06	559.238
								2895.24	2.59943e+06	1.19992e+06	561.89
								2898.94	2.59944e+06	1.19993e+06	561.836
								2902.64	2.59944e+06	1.19993e+06	561.318
								2906.34	2.59944e+06	1.19993e+06	560.456
								2910.05	2.59944e+06	1.19993e+06	560.933
								2913.75	2.59944e+06	1.19994e+06	559.319
								2917.45	2.59945e+06	1.19994e+06	558.627
								2921.15	2.59945e+06	1.19994e+06	558.651
								2924.86	2.59945e+06	1.19995e+06	561.35
								2928.56	2.59945e+06	1.19995e+06	562.96
								2932.26	2.59946e+06	1.19995e+06	563.717
								2935.96	2.59946e+06	1.19995e+06	563.909
								2939.66	2.59946e+06	1.19996e+06	564.562
								2943.37	2.59946e+06	1.19996e+06	565.04
								2947.07	2.59946e+06	1.19996e+06	565.236
								2950.77	2.59947e+06	1.19997e+06	565.635
								2954.47	2.59947e+06	1.19997e+06	566.823
								2958.18	2.59947e+06	1.19997e+06	567.505
								2961.88	2.59947e+06	1.19998e+06	568.202
								2965.58	2.59948e+06	1.19998e+06	568.372
								2969.28	2.59948e+06	1.19998e+06	568.242
								2972.99	2.59948e+06	1.19998e+06	568.572
								2976.69	2.59948e+06	1.19999e+06	568.457
								2980.39	2.59949e+06	1.19999e+06	568.397
								2984.09	2.59949e+06	1.19999e+06	568.369
								2987.79	2.59949e+06	1.2e+06	568.223
								2991.5	2.59949e+06	1.2e+06	567.976
								2995.2	2.59949e+06	1.2e+06	567.409
								2998.9	2.5995e+06	1.2e+06	566.068
								3002.6	2.5995e+06	1.20001e+06	566.459
								3006.31	2.5995e+06	1.20001e+06	565.596
								3010.01	2.5995e+06	1.20001e+06	565.578
								3013.71	2.59951e+06	1.20002e+06	565.712
								3017.41	2.59951e+06	1.20002e+06	565.661
								3021.12	2.59951e+06	1.20002e+06	564.29
								3024.82	2.59951e+06	1.20003e+06	564.29
								3028.52	2.59951e+06	1.20003e+06	563.282
								3032.22	2.59952e+06	1.20003e+06	563.25
								3035.93	2.59952e+06	1.20003e+06	562.372
								3039.63	2.59952e+06	1.20004e+06	562.098
								3043.33	2.59952e+06	1.20004e+06	561.727
								3047.03	2.59953e+06	1.20004e+06	559.663
								3050.73	2.59953e+06	1.20005e+06	559.452
								3054.44	2.59953e+06	1.20005e+06	559.051
								3058.14	2.59953e+06	1.20005e+06	558.85
								3061.84	2.59954e+06	1.20005e+06	558.569
								3065.54	2.59954e+06	1.20006e+06	558.625
								3069.25	2.59954e+06	1.20006e+06	558.698
								3072.95	2.59954e+06	1.20006e+06	558.609
								3076.65	2.59954e+06	1.20007e+06	558.571
								3080.35	2.59955e+06	1.20007e+06	558.098
								3084.06	2.59955e+06	1.20007e+06	557.819
								3087.76	2.59955e+06	1.20008e+06	557.812
								3091.46	2.59955e+06	1.20008e+06	557.744
								3095.16	2.59956e+06	1.20008e+06	558.115
								3098.87	2.59956e+06	1.20008e+06	558.145
								3102.57	2.59956e+06	1.20009e+06	557.959
								3106.27	2.59956e+06	1.20009e+06	558.318
								3109.97	2.59956e+06	1.20009e+06	558.266
								3113.67	2.59957e+06	1.2001e+06	558.435
								3117.38	2.59957e+06	1.2001e+06	557.448
								3121.08	2.59957e+06	1.2001e+06	557.324
								3124.78	2.59957e+06	1.2001e+06	557.732
								3128.48	2.59958e+06	1.20011e+06	558.378
								3132.19	2.59958e+06	1.20011e+06	558.367
								3135.89	2.59958e+06	1.20011e+06	558.409
								3139.59	2.59958e+06	1.20012e+06	558.507
								3143.29	2.59958e+06	1.20012e+06	558.542
								3147	2.59959e+06	1.20012e+06	558.55
								3150.7	2.59959e+06	1.20012e+06	558.651
								3154.4	2.59959e+06	1.20013e+06	558.733
								3158.1	2.59959e+06	1.20013e+06	558.723
								3161.81	2.5996e+06	1.20013e+06	558.72
								3165.51	2.5996e+06	1.20014e+06	558.679
								3169.21	2.5996e+06	1.20014e+06	558.662
								3172.91	2.5996e+06	1.20014e+06	558.648
								3176.61	2.59961e+06	1.20015e+06	558.632
								3180.32	2.59961e+06	1.20015e+06	558.626
								3184.02	2.59961e+06	1.20015e+06	558.459
								3187.72	2.59961e+06	1.20015e+06	558.154
								3191.42	2.59961e+06	1.20016e+06	558.33
								3195.13	2.59962e+06	1.20016e+06	558.546
								3198.83	2.59962e+06	1.20016e+06	558.597
								3202.53	2.59962e+06	1.20017e+06	558.581
								3206.23	2.59962e+06	1.20017e+06	558.55
								3209.94	2.59963e+06	1.20017e+06	558.481
								3213.64	2.59963e+06	1.20017e+06	558.542
								3217.34	2.59963e+06	1.20018e+06	558.437
								3221.04	2.59963e+06	1.20018e+06	558.325
								3224.75	2.59963e+06	1.20018e+06	558.313
								3228.45	2.59964e+06	1.20019e+06	558.527
								3232.15	2.59964e+06	1.20019e+06	558.507
								3235.85	2.59964e+06	1.20019e+06	558.693
								3239.55	2.59964e+06	1.2002e+06	558.63
								3243.26	2.59965e+06	1.2002e+06	558.608
								3246.96	2.59965e+06	1.2002e+06	558.395
								3250.66	2.59965e+06	1.2002e+06	558.575
								3254.36	2.59965e+06	1.20021e+06	558.406
								3258.07	2.59965e+06	1.20021e+06	558.371
								3261.77	2.59966e+06	1.20021e+06	558.491
								3265.47	2.59966e+06	1.20022e+06	558.183
								3269.17	2.59966e+06	1.20022e+06	558.369
								3272.88	2.59966e+06	1.20022e+06	558.368
								3276.58	2.59967e+06	1.20022e+06	558.42
								3280.28	2.59967e+06	1.20023e+06	558.494
								3283.98	2.59967e+06	1.20023e+06	558.518
								3287.69	2.59967e+06	1.20023e+06	558.502
								3291.39	2.59968e+06	1.20024e+06	558.232
								3295.09	2.59968e+06	1.20024e+06	558.302
								3298.79	2.59968e+06	1.20024e+06	558.261
								3302.49	2.59968e+06	1.20025e+06	558.386
								3306.2	2.59968e+06	1.20025e+06	558.459
								3309.9	2.59969e+06	1.20025e+06	558.481
								3313.6	2.59969e+06	1.20025e+06	558.504
								3317.3	2.59969e+06	1.20026e+06	558.497
								3321.01	2.59969e+06	1.20026e+06	558.516
								3324.71	2.5997e+06	1.20026e+06	558.657
								3328.41	2.5997e+06	1.20027e+06	558.642
								3332.11	2.5997e+06	1.20027e+06	558.614
								3335.82	2.5997e+06	1.20027e+06	558.588
								3339.52	2.5997e+06	1.20027e+06	558.56
								3343.22	2.59971e+06	1.20028e+06	558.53
								3346.92	2.59971e+06	1.20028e+06	558.707
								3350.63	2.59971e+06	1.20028e+06	558.646
								3354.33	2.59971e+06	1.20029e+06	558.242
								3358.03	2.59972e+06	1.20029e+06	558.285
								3361.73	2.59972e+06	1.20029e+06	558.435
								3365.43	2.59972e+06	1.20029e+06	558.494
								3369.14	2.59972e+06	1.2003e+06	558.644
								3372.84	2.59972e+06	1.2003e+06	558.268
								3376.54	2.59973e+06	1.2003e+06	558.21
								3380.24	2.59973e+06	1.20031e+06	558.367
								3383.95	2.59973e+06	1.20031e+06	558.376
								3387.65	2.59973e+06	1.20031e+06	558.432
								3391.35	2.59974e+06	1.20032e+06	558.453
								3395.05	2.59974e+06	1.20032e+06	558.364
								3398.76	2.59974e+06	1.20032e+06	558.339
								3402.46	2.59974e+06	1.20032e+06	558.331
								3406.16	2.59975e+06	1.20033e+06	558.445
								3409.86	2.59975e+06	1.20033e+06	558.289
								3413.56	2.59975e+06	1.20033e+06	558.324
								3417.27	2.59975e+06	1.20034e+06	558.384
								3420.97	2.59975e+06	1.20034e+06	558.448
								3424.67	2.59976e+06	1.20034e+06	558.396
								3428.37	2.59976e+06	1.20034e+06	558.51
								3432.08	2.59976e+06	1.20035e+06	558.515
								3435.78	2.59976e+06	1.20035e+06	558.515
								3439.48	2.59977e+06	1.20035e+06	558.372
								3443.18	2.59977e+06	1.20036e+06	558.495
								3446.89	2.59977e+06	1.20036e+06	558.322
								3450.59	2.59977e+06	1.20036e+06	558.311
								3454.29	2.59977e+06	1.20037e+06	558.455
								3457.99	2.59978e+06	1.20037e+06	558.286
								3461.7	2.59978e+06	1.20037e+06	557.94
								3465.4	2.59978e+06	1.20037e+06	557.615
								3469.1	2.59978e+06	1.20038e+06	557.818
								3472.8	2.59979e+06	1.20038e+06	557.774
								3476.5	2.59979e+06	1.20038e+06	558.342
								3480.21	2.59979e+06	1.20039e+06	558.185
								3483.91	2.59979e+06	1.20039e+06	557.403
								3487.61	2.5998e+06	1.20039e+06	556.889
								3491.31	2.5998e+06	1.20039e+06	556.083
								3495.02	2.5998e+06	1.2004e+06	555.908
								3498.72	2.5998e+06	1.2004e+06	557.385
								3502.42	2.5998e+06	1.2004e+06	558.055
								3506.12	2.59981e+06	1.20041e+06	558.121
								3509.83	2.59981e+06	1.20041e+06	558.118
								3513.53	2.59981e+06	1.20041e+06	558.057
								3517.23	2.59981e+06	1.20042e+06	558.491
								3520.93	2.59982e+06	1.20042e+06	558.356
								3524.64	2.59982e+06	1.20042e+06	558.312
								3528.34	2.59982e+06	1.20042e+06	558.052
								3532.04	2.59982e+06	1.20043e+06	558.151
								3535.74	2.59982e+06	1.20043e+06	557.99
								3539.44	2.59983e+06	1.20043e+06	558.219
								3543.15	2.59983e+06	1.20044e+06	558.12
								3546.85	2.59983e+06	1.20044e+06	558.149
								3550.55	2.59983e+06	1.20044e+06	558.208
								3554.25	2.59984e+06	1.20044e+06	558.05
								3557.96	2.59984e+06	1.20045e+06	557.982
								3561.66	2.59984e+06	1.20045e+06	558.073
								3565.36	2.59984e+06	1.20045e+06	557.711
								3569.06	2.59984e+06	1.20046e+06	557.944
								3572.77	2.59985e+06	1.20046e+06	557.875
								3576.47	2.59985e+06	1.20046e+06	557.977
								3580.17	2.59985e+06	1.20047e+06	557.98
								3583.87	2.59985e+06	1.20047e+06	557.98
								3587.58	2.59986e+06	1.20047e+06	557.997
								3591.28	2.59986e+06	1.20047e+06	557.757
								3594.98	2.59986e+06	1.20048e+06	557.87
								3598.68	2.59986e+06	1.20048e+06	557.842
								3602.38	2.59987e+06	1.20048e+06	557.908
								3606.09	2.59987e+06	1.20049e+06	558.052
								3609.79	2.59987e+06	1.20049e+06	558.122
								3613.49	2.59987e+06	1.20049e+06	557.896
								3617.19	2.59987e+06	1.20049e+06	557.683
								3620.9	2.59988e+06	1.2005e+06	557.726
								3624.6	2.59988e+06	1.2005e+06	557.562
								3628.3	2.59988e+06	1.2005e+06	557.642
								3632	2.59988e+06	1.20051e+06	557.7
								3635.71	2.59989e+06	1.20051e+06	557.714
								3639.41	2.59989e+06	1.20051e+06	557.806
								3643.11	2.59989e+06	1.20051e+06	557.701
								3646.81	2.59989e+06	1.20052e+06	557.377
								3650.52	2.59989e+06	1.20052e+06	557.279
								3654.22	2.5999e+06	1.20052e+06	557.268
								3657.92	2.5999e+06	1.20053e+06	557.324
								3661.62	2.5999e+06	1.20053e+06	557.177
								3665.32	2.5999e+06	1.20053e+06	557.248
								3669.03	2.59991e+06	1.20054e+06	557.283
								3672.73	2.59991e+06	1.20054e+06	556.958
								3676.43	2.59991e+06	1.20054e+06	556.29
								3680.13	2.59991e+06	1.20054e+06	556.138
								3683.84	2.59991e+06	1.20055e+06	556.144
								3687.54	2.59992e+06	1.20055e+06	556.13
								3691.24	2.59992e+06	1.20055e+06	556.081
								3694.94	2.59992e+06	1.20056e+06	555.852
								3698.65	2.59992e+06	1.20056e+06	555.62
								3702.35	2.59993e+06	1.20056e+06	555.593
					End point of the gravity profile on the right			3702.35	2.59993e+06	1.20056e+06	555.593

## Sheet: topo Bern 2
Bedrock profile								DEM profile
Distance (m)	E (m)	N (m)	Elev. (m)					Distance (m)	E (m)	N (m)	Elev. (m)			Profile's starting coordinates	E (m)	N (m)
0	2.59926e+06	1.19743e+06	600		Begin point of the gravity profile			0	2.59926e+06	1.19743e+06	605.696			And plot origin	2.59926e+06	1.19743e+06
10.7441	2.59927e+06	1.19744e+06	600					2.8257	2.59926e+06	1.19743e+06	605.696
21.4882	2.59927e+06	1.19745e+06	600					5.6514	2.59926e+06	1.19744e+06	605.239			Profile's ending coordinates	E (m)	N (m)
32.2323	2.59927e+06	1.19746e+06	600					8.4771	2.59926e+06	1.19744e+06	604.984				2.60029e+06	1.20006e+06
42.9764	2.59928e+06	1.19747e+06	600					11.3028	2.59927e+06	1.19744e+06	605.702
53.7206	2.59928e+06	1.19748e+06	600					14.1285	2.59927e+06	1.19744e+06	605.654
64.4647	2.59928e+06	1.19749e+06	600					16.9542	2.59927e+06	1.19745e+06	605.679
75.2088	2.59929e+06	1.1975e+06	599					19.7799	2.59927e+06	1.19745e+06	605.642
85.9529	2.59929e+06	1.19751e+06	599					22.6056	2.59927e+06	1.19745e+06	605.642
96.697	2.5993e+06	1.19752e+06	598					25.4313	2.59927e+06	1.19745e+06	605.308
107.441	2.5993e+06	1.19753e+06	598					28.257	2.59927e+06	1.19746e+06	604.016
118.185	2.5993e+06	1.19754e+06	597					31.0827	2.59927e+06	1.19746e+06	603.172
128.929	2.59931e+06	1.19755e+06	595					33.9084	2.59927e+06	1.19746e+06	603.122
139.673	2.59931e+06	1.19756e+06	594					36.7341	2.59927e+06	1.19746e+06	602.959
150.418	2.59932e+06	1.19757e+06	592					39.5598	2.59928e+06	1.19747e+06	602.848
161.162	2.59932e+06	1.19758e+06	590					42.3855	2.59928e+06	1.19747e+06	602.947
171.906	2.59932e+06	1.19759e+06	588					45.2112	2.59928e+06	1.19747e+06	602.829
182.65	2.59933e+06	1.1976e+06	585					48.0369	2.59928e+06	1.19747e+06	602.862
193.394	2.59933e+06	1.19761e+06	583					50.8626	2.59928e+06	1.19748e+06	602.761
204.138	2.59934e+06	1.19762e+06	580					53.6883	2.59928e+06	1.19748e+06	602.636
214.882	2.59934e+06	1.19763e+06	577					56.514	2.59928e+06	1.19748e+06	602.734
225.626	2.59934e+06	1.19764e+06	575					59.3397	2.59928e+06	1.19749e+06	602.05
236.37	2.59935e+06	1.19765e+06	572					62.1654	2.59928e+06	1.19749e+06	601.938
247.115	2.59935e+06	1.19766e+06	570					64.9911	2.59928e+06	1.19749e+06	601.938
257.859	2.59936e+06	1.19767e+06	567					67.8168	2.59929e+06	1.19749e+06	601.919
268.603	2.59936e+06	1.19768e+06	563					70.6425	2.59929e+06	1.1975e+06	602.045
279.347	2.59936e+06	1.19769e+06	562					73.4682	2.59929e+06	1.1975e+06	601.983
290.091	2.59937e+06	1.1977e+06	560					76.2939	2.59929e+06	1.1975e+06	601.648
300.835	2.59937e+06	1.19771e+06	560					79.1196	2.59929e+06	1.1975e+06	600.81
311.579	2.59937e+06	1.19772e+06	558					81.9453	2.59929e+06	1.19751e+06	601.338
322.323	2.59938e+06	1.19773e+06	557					84.771	2.59929e+06	1.19751e+06	601.002
333.067	2.59938e+06	1.19774e+06	557					87.5967	2.59929e+06	1.19751e+06	600.391
343.812	2.59939e+06	1.19775e+06	555					90.4224	2.59929e+06	1.19751e+06	599.434
354.556	2.59939e+06	1.19776e+06	554					93.2482	2.5993e+06	1.19752e+06	598.663
365.3	2.59939e+06	1.19777e+06	552					96.0739	2.5993e+06	1.19752e+06	598.222
376.044	2.5994e+06	1.19778e+06	550					98.8996	2.5993e+06	1.19752e+06	597.482
386.788	2.5994e+06	1.19779e+06	548					101.725	2.5993e+06	1.19752e+06	597.341
397.532	2.59941e+06	1.1978e+06	544					104.551	2.5993e+06	1.19753e+06	597.2
408.276	2.59941e+06	1.19781e+06	541					107.377	2.5993e+06	1.19753e+06	597.089
419.02	2.59941e+06	1.19782e+06	536					110.202	2.5993e+06	1.19753e+06	597.013
429.764	2.59942e+06	1.19783e+06	532					113.028	2.5993e+06	1.19754e+06	597.062
440.509	2.59942e+06	1.19784e+06	529					115.854	2.5993e+06	1.19754e+06	595.231
451.253	2.59943e+06	1.19785e+06	525					118.679	2.5993e+06	1.19754e+06	595.934
461.997	2.59943e+06	1.19786e+06	520					121.505	2.59931e+06	1.19754e+06	594.744
472.741	2.59943e+06	1.19787e+06	515					124.331	2.59931e+06	1.19755e+06	594.575
483.485	2.59944e+06	1.19788e+06	510					127.157	2.59931e+06	1.19755e+06	594.611
494.229	2.59944e+06	1.19789e+06	505					129.982	2.59931e+06	1.19755e+06	594.604
504.973	2.59945e+06	1.1979e+06	500					132.808	2.59931e+06	1.19755e+06	594.592
515.717	2.59945e+06	1.19791e+06	496					135.634	2.59931e+06	1.19756e+06	594.359
526.462	2.59945e+06	1.19792e+06	493					138.459	2.59931e+06	1.19756e+06	594.049
537.206	2.59946e+06	1.19793e+06	490					141.285	2.59931e+06	1.19756e+06	593.816
547.95	2.59946e+06	1.19794e+06	487					144.111	2.59931e+06	1.19756e+06	593.309
558.694	2.59946e+06	1.19795e+06	483					146.936	2.59931e+06	1.19757e+06	592.969
569.438	2.59947e+06	1.19796e+06	480					149.762	2.59932e+06	1.19757e+06	592.653
580.182	2.59947e+06	1.19797e+06	477					152.588	2.59932e+06	1.19757e+06	591.881
590.926	2.59948e+06	1.19798e+06	473					155.414	2.59932e+06	1.19757e+06	591.881
601.67	2.59948e+06	1.19799e+06	470					158.239	2.59932e+06	1.19758e+06	590.771
612.414	2.59948e+06	1.198e+06	466					161.065	2.59932e+06	1.19758e+06	590.07
623.159	2.59949e+06	1.19801e+06	463					163.891	2.59932e+06	1.19758e+06	590.884
633.903	2.59949e+06	1.19802e+06	460					166.716	2.59932e+06	1.19759e+06	591.268
644.647	2.5995e+06	1.19803e+06	456					169.542	2.59932e+06	1.19759e+06	590.57
655.391	2.5995e+06	1.19804e+06	453					172.368	2.59932e+06	1.19759e+06	589.706
666.135	2.5995e+06	1.19805e+06	450					175.193	2.59933e+06	1.19759e+06	590.141
676.879	2.59951e+06	1.19806e+06	447					178.019	2.59933e+06	1.1976e+06	589.471
687.623	2.59951e+06	1.19807e+06	443					180.845	2.59933e+06	1.1976e+06	588.953
698.367	2.59952e+06	1.19808e+06	440					183.671	2.59933e+06	1.1976e+06	588.929
709.111	2.59952e+06	1.19809e+06	437					186.496	2.59933e+06	1.1976e+06	588.598
719.856	2.59952e+06	1.1981e+06	435					189.322	2.59933e+06	1.19761e+06	587.616
730.6	2.59953e+06	1.19811e+06	433					192.148	2.59933e+06	1.19761e+06	587.41
741.344	2.59953e+06	1.19812e+06	431					194.973	2.59933e+06	1.19761e+06	587.551
752.088	2.59954e+06	1.19813e+06	429					197.799	2.59933e+06	1.19761e+06	587.507
762.832	2.59954e+06	1.19814e+06	427					200.625	2.59933e+06	1.19762e+06	587.334
773.576	2.59954e+06	1.19815e+06	426					203.451	2.59934e+06	1.19762e+06	587.04
784.32	2.59955e+06	1.19816e+06	424					206.276	2.59934e+06	1.19762e+06	586.743
795.064	2.59955e+06	1.19817e+06	422					209.102	2.59934e+06	1.19762e+06	586.055
805.808	2.59956e+06	1.19818e+06	420					211.928	2.59934e+06	1.19763e+06	582.685
816.553	2.59956e+06	1.19819e+06	418					214.753	2.59934e+06	1.19763e+06	580.591
827.297	2.59956e+06	1.1982e+06	416					217.579	2.59934e+06	1.19763e+06	578.795
838.041	2.59957e+06	1.19821e+06	413					220.405	2.59934e+06	1.19764e+06	578.779
848.785	2.59957e+06	1.19822e+06	411					223.23	2.59934e+06	1.19764e+06	578.341
859.529	2.59957e+06	1.19823e+06	408					226.056	2.59934e+06	1.19764e+06	578.302
870.273	2.59958e+06	1.19824e+06	405					228.882	2.59934e+06	1.19764e+06	578.047
881.017	2.59958e+06	1.19825e+06	403					231.708	2.59935e+06	1.19765e+06	577.998
891.761	2.59959e+06	1.19826e+06	400					234.533	2.59935e+06	1.19765e+06	576.789
902.505	2.59959e+06	1.19827e+06	398					237.359	2.59935e+06	1.19765e+06	575.441
913.25	2.59959e+06	1.19828e+06	396					240.185	2.59935e+06	1.19765e+06	575.489
923.994	2.5996e+06	1.19829e+06	394					243.01	2.59935e+06	1.19766e+06	575.471
934.738	2.5996e+06	1.1983e+06	393					245.836	2.59935e+06	1.19766e+06	575.304
945.482	2.59961e+06	1.19831e+06	390					248.662	2.59935e+06	1.19766e+06	575.11
956.226	2.59961e+06	1.19832e+06	389					251.487	2.59935e+06	1.19766e+06	575.182
966.97	2.59961e+06	1.19833e+06	388					254.313	2.59935e+06	1.19767e+06	575.257
977.714	2.59962e+06	1.19834e+06	386					257.139	2.59935e+06	1.19767e+06	574.913
988.458	2.59962e+06	1.19835e+06	385					259.965	2.59936e+06	1.19767e+06	574.224
999.202	2.59963e+06	1.19836e+06	383					262.79	2.59936e+06	1.19767e+06	574.263
1009.95	2.59963e+06	1.19837e+06	381					265.616	2.59936e+06	1.19768e+06	574.453
1020.69	2.59963e+06	1.19838e+06	380					268.442	2.59936e+06	1.19768e+06	573.448
1031.43	2.59964e+06	1.19839e+06	379					271.267	2.59936e+06	1.19768e+06	573.817
1042.18	2.59964e+06	1.1984e+06	379					274.093	2.59936e+06	1.19769e+06	573.154
1052.92	2.59965e+06	1.19841e+06	378					276.919	2.59936e+06	1.19769e+06	572.478
1063.67	2.59965e+06	1.19842e+06	377					279.744	2.59936e+06	1.19769e+06	571.987
1074.41	2.59965e+06	1.19843e+06	377					282.57	2.59936e+06	1.19769e+06	572.019
1085.16	2.59966e+06	1.19844e+06	376					285.396	2.59937e+06	1.1977e+06	571.714
1095.9	2.59966e+06	1.19845e+06	375					288.222	2.59937e+06	1.1977e+06	570.801
1106.64	2.59966e+06	1.19846e+06	374					291.047	2.59937e+06	1.1977e+06	570.801
1117.39	2.59967e+06	1.19847e+06	373					293.873	2.59937e+06	1.1977e+06	570
1128.13	2.59967e+06	1.19848e+06	373					296.699	2.59937e+06	1.19771e+06	569.463
1138.88	2.59968e+06	1.19849e+06	372					299.524	2.59937e+06	1.19771e+06	569.23
1149.62	2.59968e+06	1.1985e+06	372					302.35	2.59937e+06	1.19771e+06	568.98
1160.36	2.59968e+06	1.19851e+06	371					305.176	2.59937e+06	1.19771e+06	568.709
1171.11	2.59969e+06	1.19852e+06	370					308.001	2.59937e+06	1.19772e+06	568.163
1181.85	2.59969e+06	1.19853e+06	369					310.827	2.59937e+06	1.19772e+06	568.438
1192.6	2.5997e+06	1.19854e+06	368					313.653	2.59938e+06	1.19772e+06	568.162
1203.34	2.5997e+06	1.19855e+06	368					316.479	2.59938e+06	1.19772e+06	566.755
1214.08	2.5997e+06	1.19856e+06	366					319.304	2.59938e+06	1.19773e+06	566.246
1224.83	2.59971e+06	1.19857e+06	365					322.13	2.59938e+06	1.19773e+06	566.364
1235.57	2.59971e+06	1.19858e+06	364					324.956	2.59938e+06	1.19773e+06	566.358
1246.32	2.59972e+06	1.19859e+06	362					327.781	2.59938e+06	1.19774e+06	566.146
1257.06	2.59972e+06	1.1986e+06	361					330.607	2.59938e+06	1.19774e+06	566.231
1267.81	2.59972e+06	1.19861e+06	361					333.433	2.59938e+06	1.19774e+06	566.299
1278.55	2.59973e+06	1.19862e+06	360					336.258	2.59938e+06	1.19774e+06	566.432
1289.29	2.59973e+06	1.19863e+06	360					339.084	2.59938e+06	1.19775e+06	566.276
1300.04	2.59974e+06	1.19864e+06	359					341.91	2.59939e+06	1.19775e+06	566.254
1310.78	2.59974e+06	1.19865e+06	358					344.736	2.59939e+06	1.19775e+06	566.337
1321.53	2.59974e+06	1.19866e+06	358					347.561	2.59939e+06	1.19775e+06	566.384
1332.27	2.59975e+06	1.19867e+06	357					350.387	2.59939e+06	1.19776e+06	566.3
1343.01	2.59975e+06	1.19868e+06	357					353.213	2.59939e+06	1.19776e+06	566.25
1353.76	2.59975e+06	1.19869e+06	356					356.038	2.59939e+06	1.19776e+06	565.555
1364.5	2.59976e+06	1.1987e+06	356					358.864	2.59939e+06	1.19776e+06	565.146
1375.25	2.59976e+06	1.19871e+06	355					361.69	2.59939e+06	1.19777e+06	565.273
1385.99	2.59977e+06	1.19872e+06	354					364.516	2.59939e+06	1.19777e+06	565.219
1396.73	2.59977e+06	1.19873e+06	353					367.341	2.5994e+06	1.19777e+06	565.21
1407.48	2.59977e+06	1.19874e+06	352					370.167	2.5994e+06	1.19777e+06	564.995
1418.22	2.59978e+06	1.19875e+06	350					372.993	2.5994e+06	1.19778e+06	564.979
1428.97	2.59978e+06	1.19876e+06	346					375.818	2.5994e+06	1.19778e+06	564.872
1439.71	2.59979e+06	1.19877e+06	343					378.644	2.5994e+06	1.19778e+06	564.945
1450.46	2.59979e+06	1.19878e+06	337					381.47	2.5994e+06	1.19779e+06	564.783
1461.2	2.59979e+06	1.19879e+06	333					384.295	2.5994e+06	1.19779e+06	564.693
1471.94	2.5998e+06	1.1988e+06	329					387.121	2.5994e+06	1.19779e+06	564.775
1482.69	2.5998e+06	1.19881e+06	322					389.947	2.5994e+06	1.19779e+06	564.657
1493.43	2.59981e+06	1.19882e+06	318					392.773	2.5994e+06	1.1978e+06	564.577
1504.18	2.59981e+06	1.19883e+06	314					395.598	2.59941e+06	1.1978e+06	564.51
1514.92	2.59981e+06	1.19884e+06	308					398.424	2.59941e+06	1.1978e+06	564.453
1525.66	2.59982e+06	1.19885e+06	304					401.25	2.59941e+06	1.1978e+06	564.447
1536.41	2.59982e+06	1.19886e+06	299					404.075	2.59941e+06	1.19781e+06	564.347
1547.15	2.59983e+06	1.19887e+06	297					406.901	2.59941e+06	1.19781e+06	564.347
1557.9	2.59983e+06	1.19888e+06	296					409.727	2.59941e+06	1.19781e+06	563.992
1568.64	2.59983e+06	1.19889e+06	295					412.552	2.59941e+06	1.19781e+06	564.296
1579.38	2.59984e+06	1.1989e+06	295					415.378	2.59941e+06	1.19782e+06	563.904
1590.13	2.59984e+06	1.19891e+06	296					418.204	2.59941e+06	1.19782e+06	564.033
1600.87	2.59984e+06	1.19892e+06	297					421.03	2.59941e+06	1.19782e+06	564.219
1611.62	2.59985e+06	1.19893e+06	299					423.855	2.59942e+06	1.19782e+06	564.464
1622.36	2.59985e+06	1.19894e+06	302					426.681	2.59942e+06	1.19783e+06	564.403
1633.11	2.59986e+06	1.19895e+06	305					429.507	2.59942e+06	1.19783e+06	564.224
1643.85	2.59986e+06	1.19896e+06	310					432.332	2.59942e+06	1.19783e+06	564.139
1654.59	2.59986e+06	1.19897e+06	312					435.158	2.59942e+06	1.19784e+06	564.168
1665.34	2.59987e+06	1.19898e+06	316					437.984	2.59942e+06	1.19784e+06	563.986
1676.08	2.59987e+06	1.19899e+06	322					440.809	2.59942e+06	1.19784e+06	563.925
1686.83	2.59988e+06	1.199e+06	327					443.635	2.59942e+06	1.19784e+06	563.903
1697.57	2.59988e+06	1.19901e+06	336					446.461	2.59942e+06	1.19785e+06	563.903
1708.31	2.59988e+06	1.19902e+06	342					449.287	2.59942e+06	1.19785e+06	563.43
1719.06	2.59989e+06	1.19903e+06	348					452.112	2.59943e+06	1.19785e+06	563.107
1729.8	2.59989e+06	1.19904e+06	360					454.938	2.59943e+06	1.19785e+06	562.646
1740.55	2.5999e+06	1.19905e+06	368					457.764	2.59943e+06	1.19786e+06	562.518
1751.29	2.5999e+06	1.19906e+06	375					460.589	2.59943e+06	1.19786e+06	562.454
1762.03	2.5999e+06	1.19907e+06	388					463.415	2.59943e+06	1.19786e+06	562.513
1772.78	2.59991e+06	1.19908e+06	395					466.241	2.59943e+06	1.19786e+06	562.602
1783.52	2.59991e+06	1.19909e+06	405					469.066	2.59943e+06	1.19787e+06	562.537
1794.27	2.59992e+06	1.1991e+06	411					471.892	2.59943e+06	1.19787e+06	562.57
1805.01	2.59992e+06	1.19911e+06	416					474.718	2.59943e+06	1.19787e+06	562.817
1815.75	2.59992e+06	1.19912e+06	422					477.544	2.59944e+06	1.19787e+06	562.726
1826.5	2.59993e+06	1.19913e+06	425					480.369	2.59944e+06	1.19788e+06	562.805
1837.24	2.59993e+06	1.19914e+06	430					483.195	2.59944e+06	1.19788e+06	562.734
1847.99	2.59994e+06	1.19915e+06	432					486.021	2.59944e+06	1.19788e+06	562.709
1858.73	2.59994e+06	1.19916e+06	434					488.846	2.59944e+06	1.19789e+06	562.88
1869.48	2.59994e+06	1.19917e+06	437					491.672	2.59944e+06	1.19789e+06	565.697
1880.22	2.59995e+06	1.19918e+06	439					494.498	2.59944e+06	1.19789e+06	565.758
1890.96	2.59995e+06	1.19919e+06	441					497.323	2.59944e+06	1.19789e+06	565.815
1901.71	2.59995e+06	1.1992e+06	442					500.149	2.59944e+06	1.1979e+06	565.722
1912.45	2.59996e+06	1.19921e+06	443					502.975	2.59944e+06	1.1979e+06	566.531
1923.2	2.59996e+06	1.19922e+06	445					505.801	2.59945e+06	1.1979e+06	566.469
1933.94	2.59997e+06	1.19923e+06	446					508.626	2.59945e+06	1.1979e+06	567.166
1944.68	2.59997e+06	1.19924e+06	448					511.452	2.59945e+06	1.19791e+06	567.202
1955.43	2.59997e+06	1.19925e+06	449					514.278	2.59945e+06	1.19791e+06	568.325
1966.17	2.59998e+06	1.19926e+06	449					517.103	2.59945e+06	1.19791e+06	568.074
1976.92	2.59998e+06	1.19927e+06	450					519.929	2.59945e+06	1.19791e+06	571.22
1987.66	2.59999e+06	1.19928e+06	450					522.755	2.59945e+06	1.19792e+06	571.22
1998.4	2.59999e+06	1.19929e+06	451					525.58	2.59945e+06	1.19792e+06	571.711
2009.15	2.59999e+06	1.1993e+06	451					528.406	2.59945e+06	1.19792e+06	572.485
2019.89	2.6e+06	1.19931e+06	452					531.232	2.59945e+06	1.19792e+06	572.591
2030.64	2.6e+06	1.19932e+06	452					534.058	2.59946e+06	1.19793e+06	572.531
2041.38	2.60001e+06	1.19933e+06	453					536.883	2.59946e+06	1.19793e+06	572.366
2052.13	2.60001e+06	1.19934e+06	453					539.709	2.59946e+06	1.19793e+06	572.484
2062.87	2.60001e+06	1.19935e+06	454					542.535	2.59946e+06	1.19794e+06	572.484
2073.61	2.60002e+06	1.19936e+06	455					545.36	2.59946e+06	1.19794e+06	572.149
2084.36	2.60002e+06	1.19937e+06	456					548.186	2.59946e+06	1.19794e+06	572.23
2095.1	2.60003e+06	1.19938e+06	457					551.012	2.59946e+06	1.19794e+06	572.027
2105.85	2.60003e+06	1.19939e+06	459					553.838	2.59946e+06	1.19795e+06	571.945
2116.59	2.60003e+06	1.1994e+06	460					556.663	2.59946e+06	1.19795e+06	571.599
2127.33	2.60004e+06	1.19941e+06	462					559.489	2.59947e+06	1.19795e+06	569.54
2138.08	2.60004e+06	1.19942e+06	463					562.315	2.59947e+06	1.19795e+06	569.095
2148.82	2.60004e+06	1.19943e+06	465					565.14	2.59947e+06	1.19796e+06	567.49
2159.57	2.60005e+06	1.19944e+06	467					567.966	2.59947e+06	1.19796e+06	565.956
2170.31	2.60005e+06	1.19945e+06	470					570.792	2.59947e+06	1.19796e+06	564.752
2181.05	2.60006e+06	1.19946e+06	473					573.617	2.59947e+06	1.19796e+06	562.911
2191.8	2.60006e+06	1.19947e+06	476					576.443	2.59947e+06	1.19797e+06	562.284
2202.54	2.60006e+06	1.19948e+06	480					579.269	2.59947e+06	1.19797e+06	561.159
2213.29	2.60007e+06	1.19949e+06	485					582.095	2.59947e+06	1.19797e+06	560.763
2224.03	2.60007e+06	1.1995e+06	490					584.92	2.59947e+06	1.19797e+06	560.003
2234.78	2.60008e+06	1.19951e+06	496					587.746	2.59948e+06	1.19798e+06	559.498
2245.52	2.60008e+06	1.19952e+06	501					590.572	2.59948e+06	1.19798e+06	558.913
2256.26	2.60008e+06	1.19953e+06	506					593.397	2.59948e+06	1.19798e+06	558.701
2267.01	2.60009e+06	1.19954e+06	510					596.223	2.59948e+06	1.19799e+06	556.925
2277.75	2.60009e+06	1.19955e+06	513					599.049	2.59948e+06	1.19799e+06	554.89
2288.5	2.6001e+06	1.19956e+06	516					601.874	2.59948e+06	1.19799e+06	554.546
2299.24	2.6001e+06	1.19957e+06	518					604.7	2.59948e+06	1.19799e+06	554.497
2309.98	2.6001e+06	1.19958e+06	519					607.526	2.59948e+06	1.198e+06	554.352
2320.73	2.60011e+06	1.19959e+06	520					610.352	2.59948e+06	1.198e+06	553.99
2331.47	2.60011e+06	1.1996e+06	521					613.177	2.59948e+06	1.198e+06	553.436
2342.22	2.60012e+06	1.19961e+06	523					616.003	2.59949e+06	1.198e+06	553.328
2352.96	2.60012e+06	1.19962e+06	524					618.829	2.59949e+06	1.19801e+06	553.13
2363.7	2.60012e+06	1.19963e+06	525					621.654	2.59949e+06	1.19801e+06	553.08
2374.45	2.60013e+06	1.19964e+06	528					624.48	2.59949e+06	1.19801e+06	553.186
2385.19	2.60013e+06	1.19965e+06	529					627.306	2.59949e+06	1.19801e+06	553.134
2395.94	2.60013e+06	1.19966e+06	530					630.131	2.59949e+06	1.19802e+06	553.062
2406.68	2.60014e+06	1.19967e+06	531					632.957	2.59949e+06	1.19802e+06	553.021
2417.43	2.60014e+06	1.19968e+06	532					635.783	2.59949e+06	1.19802e+06	553.036
2428.17	2.60015e+06	1.19969e+06	532					638.609	2.59949e+06	1.19802e+06	553.036
2438.91	2.60015e+06	1.1997e+06	533					641.434	2.5995e+06	1.19803e+06	553.038
2449.66	2.60015e+06	1.19971e+06	533					644.26	2.5995e+06	1.19803e+06	552.905
2460.4	2.60016e+06	1.19972e+06	533					647.086	2.5995e+06	1.19803e+06	552.798
2471.15	2.60016e+06	1.19973e+06	533					649.911	2.5995e+06	1.19804e+06	552.62
2481.89	2.60017e+06	1.19974e+06	533					652.737	2.5995e+06	1.19804e+06	552.63
2492.63	2.60017e+06	1.19975e+06	533					655.563	2.5995e+06	1.19804e+06	552.86
2503.38	2.60017e+06	1.19976e+06	532					658.388	2.5995e+06	1.19804e+06	552.86
2514.12	2.60018e+06	1.19977e+06	532					661.214	2.5995e+06	1.19805e+06	552.387
2524.87	2.60018e+06	1.19978e+06	532					664.04	2.5995e+06	1.19805e+06	551.616
2535.61	2.60019e+06	1.19979e+06	532					666.866	2.5995e+06	1.19805e+06	551.265
2546.35	2.60019e+06	1.1998e+06	531					669.691	2.59951e+06	1.19805e+06	551.19
2557.1	2.60019e+06	1.19981e+06	531					672.517	2.59951e+06	1.19806e+06	551.224
2567.84	2.6002e+06	1.19982e+06	531					675.343	2.59951e+06	1.19806e+06	551.222
2578.59	2.6002e+06	1.19983e+06	531					678.168	2.59951e+06	1.19806e+06	551.3
2589.33	2.60021e+06	1.19984e+06	531					680.994	2.59951e+06	1.19806e+06	551.31
2600.08	2.60021e+06	1.19985e+06	531					683.82	2.59951e+06	1.19807e+06	551.292
2610.82	2.60021e+06	1.19986e+06	531					686.645	2.59951e+06	1.19807e+06	551.129
2621.56	2.60022e+06	1.19987e+06	531					689.471	2.59951e+06	1.19807e+06	550.999
2632.31	2.60022e+06	1.19988e+06	532					692.297	2.59951e+06	1.19807e+06	550.999
2643.05	2.60023e+06	1.19989e+06	532					695.123	2.59951e+06	1.19808e+06	550.863
2653.8	2.60023e+06	1.1999e+06	533					697.948	2.59952e+06	1.19808e+06	550.858
2664.54	2.60023e+06	1.19991e+06	533					700.774	2.59952e+06	1.19808e+06	550.349
2675.28	2.60024e+06	1.19992e+06	533					703.6	2.59952e+06	1.19809e+06	549.662
2686.03	2.60024e+06	1.19993e+06	531					706.425	2.59952e+06	1.19809e+06	549.646
2696.77	2.60024e+06	1.19994e+06	530					709.251	2.59952e+06	1.19809e+06	548.805
2707.52	2.60025e+06	1.19995e+06	526					712.077	2.59952e+06	1.19809e+06	548.711
2718.26	2.60025e+06	1.19996e+06	523					714.902	2.59952e+06	1.1981e+06	548.393
2729	2.60026e+06	1.19997e+06	521					717.728	2.59952e+06	1.1981e+06	547.897
2739.75	2.60026e+06	1.19998e+06	521					720.554	2.59952e+06	1.1981e+06	547.64
2750.49	2.60026e+06	1.19999e+06	520					723.38	2.59952e+06	1.1981e+06	547.602
2761.24	2.60027e+06	1.2e+06	520					726.205	2.59953e+06	1.19811e+06	547.278
2771.98	2.60027e+06	1.20001e+06	520					729.031	2.59953e+06	1.19811e+06	547.201
2782.73	2.60028e+06	1.20002e+06	520					731.857	2.59953e+06	1.19811e+06	547.007
2793.47	2.60028e+06	1.20003e+06	520					734.682	2.59953e+06	1.19811e+06	547.42
2804.21	2.60028e+06	1.20004e+06	520					737.508	2.59953e+06	1.19812e+06	547.226
2814.96	2.60029e+06	1.20005e+06	520					740.334	2.59953e+06	1.19812e+06	547.244
2825.7	2.60029e+06	1.20006e+06	519					743.16	2.59953e+06	1.19812e+06	547.33
2825.7	2.60029e+06	1.20006e+06	519					745.985	2.59953e+06	1.19812e+06	547.197
End point of the gravity profile given above								748.811	2.59953e+06	1.19813e+06	547.003
								751.637	2.59954e+06	1.19813e+06	546.997
								754.462	2.59954e+06	1.19813e+06	546.894
								757.288	2.59954e+06	1.19814e+06	546.763
								760.114	2.59954e+06	1.19814e+06	546.905
								762.939	2.59954e+06	1.19814e+06	546.935
								765.765	2.59954e+06	1.19814e+06	546.93
								768.591	2.59954e+06	1.19815e+06	546.787
								771.417	2.59954e+06	1.19815e+06	546.765
								774.242	2.59954e+06	1.19815e+06	546.612
								777.068	2.59954e+06	1.19815e+06	546.368
								779.894	2.59955e+06	1.19816e+06	545.893
								782.719	2.59955e+06	1.19816e+06	545.936
								785.545	2.59955e+06	1.19816e+06	545.869
								788.371	2.59955e+06	1.19816e+06	545.846
								791.196	2.59955e+06	1.19817e+06	545.908
								794.022	2.59955e+06	1.19817e+06	545.768
								796.848	2.59955e+06	1.19817e+06	545.295
								799.674	2.59955e+06	1.19817e+06	545.108
								802.499	2.59955e+06	1.19818e+06	545.004
								805.325	2.59955e+06	1.19818e+06	544.847
								808.151	2.59956e+06	1.19818e+06	544.847
								810.976	2.59956e+06	1.19819e+06	545.082
								813.802	2.59956e+06	1.19819e+06	544.955
								816.628	2.59956e+06	1.19819e+06	544.744
								819.453	2.59956e+06	1.19819e+06	544.591
								822.279	2.59956e+06	1.1982e+06	544.115
								825.105	2.59956e+06	1.1982e+06	543.92
								827.931	2.59956e+06	1.1982e+06	543.92
								830.756	2.59956e+06	1.1982e+06	544.034
								833.582	2.59957e+06	1.19821e+06	543.731
								836.408	2.59957e+06	1.19821e+06	543.712
								839.233	2.59957e+06	1.19821e+06	543.722
								842.059	2.59957e+06	1.19821e+06	543.523
								844.885	2.59957e+06	1.19822e+06	543.16
								847.71	2.59957e+06	1.19822e+06	543.584
								850.536	2.59957e+06	1.19822e+06	542.682
								853.362	2.59957e+06	1.19822e+06	542.535
								856.188	2.59957e+06	1.19823e+06	542.507
								859.013	2.59957e+06	1.19823e+06	542.012
								861.839	2.59958e+06	1.19823e+06	541.982
								864.665	2.59958e+06	1.19824e+06	541.86
								867.49	2.59958e+06	1.19824e+06	541.86
								870.316	2.59958e+06	1.19824e+06	541.972
								873.142	2.59958e+06	1.19824e+06	541.959
								875.967	2.59958e+06	1.19825e+06	541.995
								878.793	2.59958e+06	1.19825e+06	541.969
								881.619	2.59958e+06	1.19825e+06	541.905
								884.445	2.59958e+06	1.19825e+06	541.917
								887.27	2.59958e+06	1.19826e+06	541.897
								890.096	2.59959e+06	1.19826e+06	541.926
								892.922	2.59959e+06	1.19826e+06	541.836
								895.747	2.59959e+06	1.19826e+06	542.077
								898.573	2.59959e+06	1.19827e+06	541.91
								901.399	2.59959e+06	1.19827e+06	541.992
								904.224	2.59959e+06	1.19827e+06	542.051
								907.05	2.59959e+06	1.19827e+06	542.099
								909.876	2.59959e+06	1.19828e+06	542.082
								912.702	2.59959e+06	1.19828e+06	542.019
								915.527	2.5996e+06	1.19828e+06	541.958
								918.353	2.5996e+06	1.19829e+06	541.853
								921.179	2.5996e+06	1.19829e+06	541.837
								924.004	2.5996e+06	1.19829e+06	541.891
								926.83	2.5996e+06	1.19829e+06	541.895
								929.656	2.5996e+06	1.1983e+06	541.598
								932.482	2.5996e+06	1.1983e+06	541.973
								935.307	2.5996e+06	1.1983e+06	542.034
								938.133	2.5996e+06	1.1983e+06	541.856
								940.959	2.5996e+06	1.19831e+06	541.214
								943.784	2.59961e+06	1.19831e+06	541.016
								946.61	2.59961e+06	1.19831e+06	540.689
								949.436	2.59961e+06	1.19831e+06	540.318
								952.261	2.59961e+06	1.19832e+06	539.992
								955.087	2.59961e+06	1.19832e+06	539.806
								957.913	2.59961e+06	1.19832e+06	539.746
								960.739	2.59961e+06	1.19832e+06	539.746
								963.564	2.59961e+06	1.19833e+06	539.712
								966.39	2.59961e+06	1.19833e+06	539.692
								969.216	2.59961e+06	1.19833e+06	539.659
								972.041	2.59962e+06	1.19834e+06	539.649
								974.867	2.59962e+06	1.19834e+06	539.615
								977.693	2.59962e+06	1.19834e+06	539.587
								980.518	2.59962e+06	1.19834e+06	539.562
								983.344	2.59962e+06	1.19835e+06	539.552
								986.17	2.59962e+06	1.19835e+06	540.226
								988.996	2.59962e+06	1.19835e+06	541.978
								991.821	2.59962e+06	1.19835e+06	541.924
								994.647	2.59962e+06	1.19836e+06	541.985
								997.473	2.59962e+06	1.19836e+06	541.872
								1000.3	2.59963e+06	1.19836e+06	541.872
								1003.12	2.59963e+06	1.19836e+06	541.777
								1005.95	2.59963e+06	1.19837e+06	541.532
								1008.78	2.59963e+06	1.19837e+06	541.529
								1011.6	2.59963e+06	1.19837e+06	541.382
								1014.43	2.59963e+06	1.19837e+06	541.341
								1017.25	2.59963e+06	1.19838e+06	541.623
								1020.08	2.59963e+06	1.19838e+06	541.389
								1022.9	2.59963e+06	1.19838e+06	541.315
								1025.73	2.59964e+06	1.19839e+06	541.408
								1028.56	2.59964e+06	1.19839e+06	541.237
								1031.38	2.59964e+06	1.19839e+06	541.229
								1034.21	2.59964e+06	1.19839e+06	541.282
								1037.03	2.59964e+06	1.1984e+06	541.388
								1039.86	2.59964e+06	1.1984e+06	540.965
								1042.68	2.59964e+06	1.1984e+06	540.964
								1045.51	2.59964e+06	1.1984e+06	540.784
								1048.34	2.59964e+06	1.19841e+06	540.569
								1051.16	2.59964e+06	1.19841e+06	540.506
								1053.99	2.59965e+06	1.19841e+06	540.513
								1056.81	2.59965e+06	1.19841e+06	540.554
								1059.64	2.59965e+06	1.19842e+06	540.334
								1062.46	2.59965e+06	1.19842e+06	540.173
								1065.29	2.59965e+06	1.19842e+06	540.207
								1068.12	2.59965e+06	1.19842e+06	539.802
								1070.94	2.59965e+06	1.19843e+06	539.531
								1073.77	2.59965e+06	1.19843e+06	538.527
								1076.59	2.59965e+06	1.19843e+06	538.527
								1079.42	2.59965e+06	1.19844e+06	538.339
								1082.24	2.59966e+06	1.19844e+06	538.288
								1085.07	2.59966e+06	1.19844e+06	538.456
								1087.9	2.59966e+06	1.19844e+06	538.529
								1090.72	2.59966e+06	1.19845e+06	538.416
								1093.55	2.59966e+06	1.19845e+06	538.503
								1096.37	2.59966e+06	1.19845e+06	538.796
								1099.2	2.59966e+06	1.19845e+06	538.842
								1102.02	2.59966e+06	1.19846e+06	538.836
								1104.85	2.59966e+06	1.19846e+06	538.665
								1107.68	2.59967e+06	1.19846e+06	538.459
								1110.5	2.59967e+06	1.19846e+06	537.789
								1113.33	2.59967e+06	1.19847e+06	537.753
								1116.15	2.59967e+06	1.19847e+06	537.274
								1118.98	2.59967e+06	1.19847e+06	537.441
								1121.8	2.59967e+06	1.19847e+06	537.405
								1124.63	2.59967e+06	1.19848e+06	537.611
								1127.45	2.59967e+06	1.19848e+06	537.523
								1130.28	2.59967e+06	1.19848e+06	537.432
								1133.11	2.59967e+06	1.19849e+06	536.828
								1135.93	2.59968e+06	1.19849e+06	536.828
								1138.76	2.59968e+06	1.19849e+06	534.941
								1141.58	2.59968e+06	1.19849e+06	534.953
								1144.41	2.59968e+06	1.1985e+06	534.8
								1147.23	2.59968e+06	1.1985e+06	534.382
								1150.06	2.59968e+06	1.1985e+06	533.707
								1152.89	2.59968e+06	1.1985e+06	532.584
								1155.71	2.59968e+06	1.19851e+06	531.792
								1158.54	2.59968e+06	1.19851e+06	531.532
								1161.36	2.59968e+06	1.19851e+06	531.461
								1164.19	2.59969e+06	1.19851e+06	531.341
								1167.01	2.59969e+06	1.19852e+06	531.218
								1169.84	2.59969e+06	1.19852e+06	531.744
								1172.67	2.59969e+06	1.19852e+06	531.828
								1175.49	2.59969e+06	1.19852e+06	531.633
								1178.32	2.59969e+06	1.19853e+06	531.721
								1181.14	2.59969e+06	1.19853e+06	531.7
								1183.97	2.59969e+06	1.19853e+06	530.689
								1186.79	2.59969e+06	1.19854e+06	530.297
								1189.62	2.59969e+06	1.19854e+06	530.172
								1192.45	2.5997e+06	1.19854e+06	529.792
								1195.27	2.5997e+06	1.19854e+06	529.648
								1198.1	2.5997e+06	1.19855e+06	529.626
								1200.92	2.5997e+06	1.19855e+06	529.472
								1203.75	2.5997e+06	1.19855e+06	529.414
								1206.57	2.5997e+06	1.19855e+06	529.515
								1209.4	2.5997e+06	1.19856e+06	529.593
								1212.23	2.5997e+06	1.19856e+06	529.597
								1215.05	2.5997e+06	1.19856e+06	529.597
								1217.88	2.59971e+06	1.19856e+06	529.726
								1220.7	2.59971e+06	1.19857e+06	529.693
								1223.53	2.59971e+06	1.19857e+06	529.623
								1226.35	2.59971e+06	1.19857e+06	529.443
								1229.18	2.59971e+06	1.19857e+06	529.443
								1232.01	2.59971e+06	1.19858e+06	529.042
								1234.83	2.59971e+06	1.19858e+06	528.532
								1237.66	2.59971e+06	1.19858e+06	527.609
								1240.48	2.59971e+06	1.19859e+06	527.456
								1243.31	2.59971e+06	1.19859e+06	527.326
								1246.13	2.59972e+06	1.19859e+06	526.463
								1248.96	2.59972e+06	1.19859e+06	525.987
								1251.79	2.59972e+06	1.1986e+06	525.758
								1254.61	2.59972e+06	1.1986e+06	524.37
								1257.44	2.59972e+06	1.1986e+06	523.013
								1260.26	2.59972e+06	1.1986e+06	522.783
								1263.09	2.59972e+06	1.19861e+06	522.822
								1265.91	2.59972e+06	1.19861e+06	522.429
								1268.74	2.59972e+06	1.19861e+06	522.429
								1271.57	2.59972e+06	1.19861e+06	521.988
								1274.39	2.59973e+06	1.19862e+06	521.988
								1277.22	2.59973e+06	1.19862e+06	522.005
								1280.04	2.59973e+06	1.19862e+06	522.038
								1282.87	2.59973e+06	1.19862e+06	521.72
								1285.69	2.59973e+06	1.19863e+06	521.332
								1288.52	2.59973e+06	1.19863e+06	521.332
								1291.35	2.59973e+06	1.19863e+06	521.247
								1294.17	2.59973e+06	1.19864e+06	521.223
								1297	2.59973e+06	1.19864e+06	521.341
								1299.82	2.59974e+06	1.19864e+06	521.095
								1302.65	2.59974e+06	1.19864e+06	521.292
								1305.47	2.59974e+06	1.19865e+06	521.389
								1308.3	2.59974e+06	1.19865e+06	521.458
								1311.13	2.59974e+06	1.19865e+06	521.245
								1313.95	2.59974e+06	1.19865e+06	521.194
								1316.78	2.59974e+06	1.19866e+06	520.808
								1319.6	2.59974e+06	1.19866e+06	520.563
								1322.43	2.59974e+06	1.19866e+06	520.624
								1325.25	2.59974e+06	1.19866e+06	520.719
								1328.08	2.59975e+06	1.19867e+06	520.724
								1330.91	2.59975e+06	1.19867e+06	520.572
								1333.73	2.59975e+06	1.19867e+06	520.203
								1336.56	2.59975e+06	1.19867e+06	518.982
								1339.38	2.59975e+06	1.19868e+06	519.287
								1342.21	2.59975e+06	1.19868e+06	520.24
								1345.03	2.59975e+06	1.19868e+06	520.943
								1347.86	2.59975e+06	1.19869e+06	520.689
								1350.69	2.59975e+06	1.19869e+06	520.448
								1353.51	2.59975e+06	1.19869e+06	520.241
								1356.34	2.59976e+06	1.19869e+06	520.221
								1359.16	2.59976e+06	1.1987e+06	520.374
								1361.99	2.59976e+06	1.1987e+06	520.612
								1364.81	2.59976e+06	1.1987e+06	520.601
								1367.64	2.59976e+06	1.1987e+06	520.627
								1370.47	2.59976e+06	1.19871e+06	520.702
								1373.29	2.59976e+06	1.19871e+06	520.847
								1376.12	2.59976e+06	1.19871e+06	521.015
								1378.94	2.59976e+06	1.19871e+06	521.102
								1381.77	2.59977e+06	1.19872e+06	521.105
								1384.59	2.59977e+06	1.19872e+06	520.939
								1387.42	2.59977e+06	1.19872e+06	520.995
								1390.25	2.59977e+06	1.19872e+06	520.921
								1393.07	2.59977e+06	1.19873e+06	520.886
								1395.9	2.59977e+06	1.19873e+06	520.819
								1398.72	2.59977e+06	1.19873e+06	520.349
								1401.55	2.59977e+06	1.19874e+06	520.438
								1404.37	2.59977e+06	1.19874e+06	520.438
								1407.2	2.59977e+06	1.19874e+06	520.528
								1410.03	2.59978e+06	1.19874e+06	520.474
								1412.85	2.59978e+06	1.19875e+06	520.691
								1415.68	2.59978e+06	1.19875e+06	520.334
								1418.5	2.59978e+06	1.19875e+06	520.414
								1421.33	2.59978e+06	1.19875e+06	520.401
								1424.15	2.59978e+06	1.19876e+06	520.49
								1426.98	2.59978e+06	1.19876e+06	520.3
								1429.8	2.59978e+06	1.19876e+06	520.307
								1432.63	2.59978e+06	1.19876e+06	520.161
								1435.46	2.59978e+06	1.19877e+06	520.18
								1438.28	2.59979e+06	1.19877e+06	520.446
								1441.11	2.59979e+06	1.19877e+06	520.388
								1443.93	2.59979e+06	1.19877e+06	520.441
								1446.76	2.59979e+06	1.19878e+06	520.459
								1449.58	2.59979e+06	1.19878e+06	520.449
								1452.41	2.59979e+06	1.19878e+06	520.247
								1455.24	2.59979e+06	1.19879e+06	520.372
								1458.06	2.59979e+06	1.19879e+06	520.308
								1460.89	2.59979e+06	1.19879e+06	520.224
								1463.71	2.59979e+06	1.19879e+06	520.236
								1466.54	2.5998e+06	1.1988e+06	520.211
								1469.36	2.5998e+06	1.1988e+06	520.171
								1472.19	2.5998e+06	1.1988e+06	520.349
								1475.02	2.5998e+06	1.1988e+06	520.25
								1477.84	2.5998e+06	1.19881e+06	518.667
								1480.67	2.5998e+06	1.19881e+06	518.105
								1483.49	2.5998e+06	1.19881e+06	517.446
								1486.32	2.5998e+06	1.19881e+06	517.609
								1489.14	2.5998e+06	1.19882e+06	516.988
								1491.97	2.59981e+06	1.19882e+06	517.127
								1494.8	2.59981e+06	1.19882e+06	516.655
								1497.62	2.59981e+06	1.19882e+06	516.655
								1500.45	2.59981e+06	1.19883e+06	515.602
								1503.27	2.59981e+06	1.19883e+06	515.765
								1506.1	2.59981e+06	1.19883e+06	515.794
								1508.92	2.59981e+06	1.19884e+06	516.22
								1511.75	2.59981e+06	1.19884e+06	516.251
								1514.58	2.59981e+06	1.19884e+06	516.889
								1517.4	2.59981e+06	1.19884e+06	516.751
								1520.23	2.59982e+06	1.19885e+06	517.31
								1523.05	2.59982e+06	1.19885e+06	517.643
								1525.88	2.59982e+06	1.19885e+06	517.886
								1528.7	2.59982e+06	1.19885e+06	518.125
								1531.53	2.59982e+06	1.19886e+06	518.198
								1534.36	2.59982e+06	1.19886e+06	518.404
								1537.18	2.59982e+06	1.19886e+06	518.404
								1540.01	2.59982e+06	1.19886e+06	519.082
								1542.83	2.59982e+06	1.19887e+06	519.263
								1545.66	2.59982e+06	1.19887e+06	519.391
								1548.48	2.59983e+06	1.19887e+06	519.754
								1551.31	2.59983e+06	1.19887e+06	519.758
								1554.14	2.59983e+06	1.19888e+06	519.602
								1556.96	2.59983e+06	1.19888e+06	519.474
								1559.79	2.59983e+06	1.19888e+06	519.434
								1562.61	2.59983e+06	1.19889e+06	519.559
								1565.44	2.59983e+06	1.19889e+06	519.63
								1568.26	2.59983e+06	1.19889e+06	519.457
								1571.09	2.59983e+06	1.19889e+06	519.411
								1573.92	2.59984e+06	1.1989e+06	519.51
								1576.74	2.59984e+06	1.1989e+06	519.224
								1579.57	2.59984e+06	1.1989e+06	519.324
								1582.39	2.59984e+06	1.1989e+06	519.021
								1585.22	2.59984e+06	1.19891e+06	519.263
								1588.04	2.59984e+06	1.19891e+06	519.209
								1590.87	2.59984e+06	1.19891e+06	519.239
								1593.7	2.59984e+06	1.19891e+06	519.186
								1596.52	2.59984e+06	1.19892e+06	519.219
								1599.35	2.59984e+06	1.19892e+06	519.029
								1602.17	2.59985e+06	1.19892e+06	519.096
								1605	2.59985e+06	1.19892e+06	518.905
								1607.82	2.59985e+06	1.19893e+06	518.938
								1610.65	2.59985e+06	1.19893e+06	518.789
								1613.48	2.59985e+06	1.19893e+06	519.174
								1616.3	2.59985e+06	1.19894e+06	519.222
								1619.13	2.59985e+06	1.19894e+06	519.299
								1621.95	2.59985e+06	1.19894e+06	519.473
								1624.78	2.59985e+06	1.19894e+06	519.335
								1627.6	2.59985e+06	1.19895e+06	519.653
								1630.43	2.59986e+06	1.19895e+06	519.823
								1633.26	2.59986e+06	1.19895e+06	519.942
								1636.08	2.59986e+06	1.19895e+06	519.823
								1638.91	2.59986e+06	1.19896e+06	520.227
								1641.73	2.59986e+06	1.19896e+06	520.424
								1644.56	2.59986e+06	1.19896e+06	520.868
								1647.38	2.59986e+06	1.19896e+06	520.855
								1650.21	2.59986e+06	1.19897e+06	520.807
								1653.04	2.59986e+06	1.19897e+06	520.824
								1655.86	2.59987e+06	1.19897e+06	521.352
								1658.69	2.59987e+06	1.19897e+06	521.664
								1661.51	2.59987e+06	1.19898e+06	521.681
								1664.34	2.59987e+06	1.19898e+06	521.648
								1667.16	2.59987e+06	1.19898e+06	521.668
								1669.99	2.59987e+06	1.19899e+06	521.721
								1672.82	2.59987e+06	1.19899e+06	521.721
								1675.64	2.59987e+06	1.19899e+06	521.95
								1678.47	2.59987e+06	1.19899e+06	522.011
								1681.29	2.59987e+06	1.199e+06	522.15
								1684.12	2.59988e+06	1.199e+06	522.194
								1686.94	2.59988e+06	1.199e+06	522.262
								1689.77	2.59988e+06	1.199e+06	522.352
								1692.6	2.59988e+06	1.19901e+06	522.441
								1695.42	2.59988e+06	1.19901e+06	522.521
								1698.25	2.59988e+06	1.19901e+06	522.644
								1701.07	2.59988e+06	1.19901e+06	522.812
								1703.9	2.59988e+06	1.19902e+06	522.978
								1706.72	2.59988e+06	1.19902e+06	523.031
								1709.55	2.59988e+06	1.19902e+06	523.124
								1712.38	2.59989e+06	1.19902e+06	523.151
								1715.2	2.59989e+06	1.19903e+06	523.262
								1718.03	2.59989e+06	1.19903e+06	523.297
								1720.85	2.59989e+06	1.19903e+06	523.566
								1723.68	2.59989e+06	1.19904e+06	523.741
								1726.5	2.59989e+06	1.19904e+06	523.959
								1729.33	2.59989e+06	1.19904e+06	524.285
								1732.16	2.59989e+06	1.19904e+06	524.484
								1734.98	2.59989e+06	1.19905e+06	524.646
								1737.81	2.59989e+06	1.19905e+06	524.645
								1740.63	2.5999e+06	1.19905e+06	524.485
								1743.46	2.5999e+06	1.19905e+06	524.614
								1746.28	2.5999e+06	1.19906e+06	524.724
								1749.11	2.5999e+06	1.19906e+06	524.778
								1751.93	2.5999e+06	1.19906e+06	525.003
								1754.76	2.5999e+06	1.19906e+06	526.049
								1757.59	2.5999e+06	1.19907e+06	526.65
								1760.41	2.5999e+06	1.19907e+06	527.208
								1763.24	2.5999e+06	1.19907e+06	527.777
								1766.06	2.59991e+06	1.19907e+06	528.34
								1768.89	2.59991e+06	1.19908e+06	528.625
								1771.71	2.59991e+06	1.19908e+06	528.625
								1774.54	2.59991e+06	1.19908e+06	526.703
								1777.37	2.59991e+06	1.19909e+06	526.724
								1780.19	2.59991e+06	1.19909e+06	526.079
								1783.02	2.59991e+06	1.19909e+06	526.261
								1785.84	2.59991e+06	1.19909e+06	526.35
								1788.67	2.59991e+06	1.1991e+06	526.46
								1791.49	2.59991e+06	1.1991e+06	526.59
								1794.32	2.59992e+06	1.1991e+06	526.674
								1797.15	2.59992e+06	1.1991e+06	526.815
								1799.97	2.59992e+06	1.19911e+06	527.035
								1802.8	2.59992e+06	1.19911e+06	527.127
								1805.62	2.59992e+06	1.19911e+06	527.277
								1808.45	2.59992e+06	1.19911e+06	527.548
								1811.27	2.59992e+06	1.19912e+06	527.529
								1814.1	2.59992e+06	1.19912e+06	527.786
								1816.93	2.59992e+06	1.19912e+06	527.826
								1819.75	2.59992e+06	1.19912e+06	528.035
								1822.58	2.59993e+06	1.19913e+06	528.035
								1825.4	2.59993e+06	1.19913e+06	528.329
								1828.23	2.59993e+06	1.19913e+06	528.38
								1831.05	2.59993e+06	1.19914e+06	528.597
								1833.88	2.59993e+06	1.19914e+06	528.579
								1836.71	2.59993e+06	1.19914e+06	528.673
								1839.53	2.59993e+06	1.19914e+06	528.818
								1842.36	2.59993e+06	1.19915e+06	528.818
								1845.18	2.59993e+06	1.19915e+06	529.143
								1848.01	2.59994e+06	1.19915e+06	529.024
								1850.83	2.59994e+06	1.19915e+06	528.997
								1853.66	2.59994e+06	1.19916e+06	528.824
								1856.49	2.59994e+06	1.19916e+06	528.823
								1859.31	2.59994e+06	1.19916e+06	528.958
								1862.14	2.59994e+06	1.19916e+06	529.023
								1864.96	2.59994e+06	1.19917e+06	529.182
								1867.79	2.59994e+06	1.19917e+06	529.263
								1870.61	2.59994e+06	1.19917e+06	529.213
								1873.44	2.59994e+06	1.19917e+06	529.701
								1876.27	2.59995e+06	1.19918e+06	529.497
								1879.09	2.59995e+06	1.19918e+06	529.492
								1881.92	2.59995e+06	1.19918e+06	529.475
								1884.74	2.59995e+06	1.19919e+06	529.614
								1887.57	2.59995e+06	1.19919e+06	529.597
								1890.39	2.59995e+06	1.19919e+06	529.61
								1893.22	2.59995e+06	1.19919e+06	529.563
								1896.05	2.59995e+06	1.1992e+06	529.572
								1898.87	2.59995e+06	1.1992e+06	530.169
								1901.7	2.59995e+06	1.1992e+06	530.323
								1904.52	2.59996e+06	1.1992e+06	530.231
								1907.35	2.59996e+06	1.19921e+06	529.844
								1910.17	2.59996e+06	1.19921e+06	529.886
								1913	2.59996e+06	1.19921e+06	529.94
								1915.83	2.59996e+06	1.19921e+06	529.875
								1918.65	2.59996e+06	1.19922e+06	530.018
								1921.48	2.59996e+06	1.19922e+06	530.171
								1924.3	2.59996e+06	1.19922e+06	530.274
								1927.13	2.59996e+06	1.19922e+06	530.37
								1929.95	2.59997e+06	1.19923e+06	530.339
								1932.78	2.59997e+06	1.19923e+06	530.782
								1935.61	2.59997e+06	1.19923e+06	531.079
								1938.43	2.59997e+06	1.19924e+06	531.638
								1941.26	2.59997e+06	1.19924e+06	531.773
								1944.08	2.59997e+06	1.19924e+06	531.355
								1946.91	2.59997e+06	1.19924e+06	530.911
								1949.73	2.59997e+06	1.19925e+06	531.364
								1952.56	2.59997e+06	1.19925e+06	531.492
								1955.39	2.59997e+06	1.19925e+06	531.453
								1958.21	2.59998e+06	1.19925e+06	531.453
								1961.04	2.59998e+06	1.19926e+06	531.288
								1963.86	2.59998e+06	1.19926e+06	531.286
								1966.69	2.59998e+06	1.19926e+06	531.874
								1969.51	2.59998e+06	1.19926e+06	531.749
								1972.34	2.59998e+06	1.19927e+06	531.987
								1975.17	2.59998e+06	1.19927e+06	531.83
								1977.99	2.59998e+06	1.19927e+06	532.044
								1980.82	2.59998e+06	1.19927e+06	531.986
								1983.64	2.59998e+06	1.19928e+06	532.14
								1986.47	2.59999e+06	1.19928e+06	532.073
								1989.29	2.59999e+06	1.19928e+06	532.306
								1992.12	2.59999e+06	1.19929e+06	532.302
								1994.95	2.59999e+06	1.19929e+06	532.39
								1997.77	2.59999e+06	1.19929e+06	532.452
								2000.6	2.59999e+06	1.19929e+06	532.482
								2003.42	2.59999e+06	1.1993e+06	532.409
								2006.25	2.59999e+06	1.1993e+06	532.482
								2009.07	2.59999e+06	1.1993e+06	532.508
								2011.9	2.59999e+06	1.1993e+06	532.631
								2014.73	2.6e+06	1.19931e+06	532.701
								2017.55	2.6e+06	1.19931e+06	532.411
								2020.38	2.6e+06	1.19931e+06	532.485
								2023.2	2.6e+06	1.19931e+06	532.62
								2026.03	2.6e+06	1.19932e+06	532.655
								2028.85	2.6e+06	1.19932e+06	532.805
								2031.68	2.6e+06	1.19932e+06	533.093
								2034.51	2.6e+06	1.19932e+06	533.393
								2037.33	2.6e+06	1.19933e+06	533.95
								2040.16	2.60001e+06	1.19933e+06	534.351
								2042.98	2.60001e+06	1.19933e+06	534.429
								2045.81	2.60001e+06	1.19934e+06	534.662
								2048.63	2.60001e+06	1.19934e+06	534.356
								2051.46	2.60001e+06	1.19934e+06	534.745
								2054.29	2.60001e+06	1.19934e+06	534.63
								2057.11	2.60001e+06	1.19935e+06	534.815
								2059.94	2.60001e+06	1.19935e+06	534.914
								2062.76	2.60001e+06	1.19935e+06	534.966
								2065.59	2.60001e+06	1.19935e+06	535.106
								2068.41	2.60002e+06	1.19936e+06	535.249
								2071.24	2.60002e+06	1.19936e+06	535.446
								2074.06	2.60002e+06	1.19936e+06	535.446
								2076.89	2.60002e+06	1.19936e+06	535.675
								2079.72	2.60002e+06	1.19937e+06	535.934
								2082.54	2.60002e+06	1.19937e+06	536.028
								2085.37	2.60002e+06	1.19937e+06	536.122
								2088.19	2.60002e+06	1.19937e+06	536.235
								2091.02	2.60002e+06	1.19938e+06	536.769
								2093.84	2.60002e+06	1.19938e+06	536.815
								2096.67	2.60003e+06	1.19938e+06	536.786
								2099.5	2.60003e+06	1.19939e+06	536.901
								2102.32	2.60003e+06	1.19939e+06	536.985
								2105.15	2.60003e+06	1.19939e+06	537.185
								2107.97	2.60003e+06	1.19939e+06	537.265
								2110.8	2.60003e+06	1.1994e+06	537.447
								2113.62	2.60003e+06	1.1994e+06	537.607
								2116.45	2.60003e+06	1.1994e+06	537.645
								2119.28	2.60003e+06	1.1994e+06	537.752
								2122.1	2.60004e+06	1.19941e+06	537.998
								2124.93	2.60004e+06	1.19941e+06	538.152
								2127.75	2.60004e+06	1.19941e+06	538.226
								2130.58	2.60004e+06	1.19941e+06	538.247
								2133.4	2.60004e+06	1.19942e+06	538.406
								2136.23	2.60004e+06	1.19942e+06	538.723
								2139.06	2.60004e+06	1.19942e+06	538.881
								2141.88	2.60004e+06	1.19942e+06	538.983
								2144.71	2.60004e+06	1.19943e+06	539.006
								2147.53	2.60004e+06	1.19943e+06	539.184
								2150.36	2.60005e+06	1.19943e+06	539.233
								2153.18	2.60005e+06	1.19944e+06	539.452
								2156.01	2.60005e+06	1.19944e+06	539.49
								2158.84	2.60005e+06	1.19944e+06	539.606
								2161.66	2.60005e+06	1.19944e+06	539.642
								2164.49	2.60005e+06	1.19945e+06	539.714
								2167.31	2.60005e+06	1.19945e+06	539.834
								2170.14	2.60005e+06	1.19945e+06	539.839
								2172.96	2.60005e+06	1.19945e+06	539.893
								2175.79	2.60005e+06	1.19946e+06	539.826
								2178.62	2.60006e+06	1.19946e+06	539.851
								2181.44	2.60006e+06	1.19946e+06	539.955
								2184.27	2.60006e+06	1.19946e+06	540.053
								2187.09	2.60006e+06	1.19947e+06	540.252
								2189.92	2.60006e+06	1.19947e+06	540.252
								2192.74	2.60006e+06	1.19947e+06	540.373
								2195.57	2.60006e+06	1.19947e+06	540.529
								2198.4	2.60006e+06	1.19948e+06	540.623
								2201.22	2.60006e+06	1.19948e+06	540.722
								2204.05	2.60006e+06	1.19948e+06	540.833
								2206.87	2.60007e+06	1.19949e+06	540.819
								2209.7	2.60007e+06	1.19949e+06	540.819
								2212.52	2.60007e+06	1.19949e+06	540.901
								2215.35	2.60007e+06	1.19949e+06	540.856
								2218.18	2.60007e+06	1.1995e+06	540.826
								2221	2.60007e+06	1.1995e+06	541.033
								2223.83	2.60007e+06	1.1995e+06	541.169
								2226.65	2.60007e+06	1.1995e+06	541.115
								2229.48	2.60007e+06	1.19951e+06	541.143
								2232.3	2.60008e+06	1.19951e+06	541.185
								2235.13	2.60008e+06	1.19951e+06	541.293
								2237.96	2.60008e+06	1.19951e+06	541.411
								2240.78	2.60008e+06	1.19952e+06	541.445
								2243.61	2.60008e+06	1.19952e+06	541.47
								2246.43	2.60008e+06	1.19952e+06	541.524
								2249.26	2.60008e+06	1.19952e+06	541.55
								2252.08	2.60008e+06	1.19953e+06	541.578
								2254.91	2.60008e+06	1.19953e+06	541.604
								2257.74	2.60008e+06	1.19953e+06	541.657
								2260.56	2.60009e+06	1.19954e+06	541.684
								2263.39	2.60009e+06	1.19954e+06	541.712
								2266.21	2.60009e+06	1.19954e+06	541.765
								2269.04	2.60009e+06	1.19954e+06	541.792
								2271.86	2.60009e+06	1.19955e+06	541.819
								2274.69	2.60009e+06	1.19955e+06	541.865
								2277.52	2.60009e+06	1.19955e+06	541.912
								2280.34	2.60009e+06	1.19955e+06	541.959
								2283.17	2.60009e+06	1.19956e+06	542.027
								2285.99	2.60009e+06	1.19956e+06	541.976
								2288.82	2.6001e+06	1.19956e+06	542.008
								2291.64	2.6001e+06	1.19956e+06	542.037
								2294.47	2.6001e+06	1.19957e+06	542.06
								2297.3	2.6001e+06	1.19957e+06	542.206
								2300.12	2.6001e+06	1.19957e+06	542.377
								2302.95	2.6001e+06	1.19957e+06	542.315
								2305.77	2.6001e+06	1.19958e+06	542.136
								2308.6	2.6001e+06	1.19958e+06	542.128
								2311.42	2.6001e+06	1.19958e+06	542.251
								2314.25	2.60011e+06	1.19959e+06	542.301
								2317.08	2.60011e+06	1.19959e+06	542.219
								2319.9	2.60011e+06	1.19959e+06	542.294
								2322.73	2.60011e+06	1.19959e+06	542.356
								2325.55	2.60011e+06	1.1996e+06	542.434
								2328.38	2.60011e+06	1.1996e+06	542.209
								2331.2	2.60011e+06	1.1996e+06	542.178
								2334.03	2.60011e+06	1.1996e+06	542.334
								2336.86	2.60011e+06	1.19961e+06	542.17
								2339.68	2.60011e+06	1.19961e+06	542.187
								2342.51	2.60012e+06	1.19961e+06	542.187
								2345.33	2.60012e+06	1.19961e+06	542.083
								2348.16	2.60012e+06	1.19962e+06	542.078
								2350.98	2.60012e+06	1.19962e+06	542.172
								2353.81	2.60012e+06	1.19962e+06	542.105
								2356.64	2.60012e+06	1.19962e+06	542.188
								2359.46	2.60012e+06	1.19963e+06	542.232
								2362.29	2.60012e+06	1.19963e+06	542.232
								2365.11	2.60012e+06	1.19963e+06	542.182
								2367.94	2.60012e+06	1.19964e+06	542.156
								2370.76	2.60013e+06	1.19964e+06	542.132
								2373.59	2.60013e+06	1.19964e+06	542.082
								2376.42	2.60013e+06	1.19964e+06	542.057
								2379.24	2.60013e+06	1.19965e+06	542.007
								2382.07	2.60013e+06	1.19965e+06	541.982
								2384.89	2.60013e+06	1.19965e+06	541.956
								2387.72	2.60013e+06	1.19965e+06	541.931
								2390.54	2.60013e+06	1.19966e+06	541.881
								2393.37	2.60013e+06	1.19966e+06	541.856
								2396.19	2.60014e+06	1.19966e+06	541.831
								2399.02	2.60014e+06	1.19966e+06	541.78
								2401.85	2.60014e+06	1.19967e+06	541.755
								2404.67	2.60014e+06	1.19967e+06	541.73
								2407.5	2.60014e+06	1.19967e+06	541.705
								2410.32	2.60014e+06	1.19967e+06	541.655
								2413.15	2.60014e+06	1.19968e+06	541.63
								2415.97	2.60014e+06	1.19968e+06	541.653
								2418.8	2.60014e+06	1.19968e+06	541.555
								2421.63	2.60014e+06	1.19969e+06	541.53
								2424.45	2.60015e+06	1.19969e+06	541.505
								2427.28	2.60015e+06	1.19969e+06	541.455
								2430.1	2.60015e+06	1.19969e+06	541.43
								2432.93	2.60015e+06	1.1997e+06	541.405
								2435.75	2.60015e+06	1.1997e+06	541.272
								2438.58	2.60015e+06	1.1997e+06	541.283
								2441.41	2.60015e+06	1.1997e+06	541.217
								2444.23	2.60015e+06	1.19971e+06	541.134
								2447.06	2.60015e+06	1.19971e+06	541.101
								2449.88	2.60015e+06	1.19971e+06	541.021
								2452.71	2.60016e+06	1.19971e+06	540.897
								2455.53	2.60016e+06	1.19972e+06	540.734
								2458.36	2.60016e+06	1.19972e+06	540.734
								2461.19	2.60016e+06	1.19972e+06	540.858
								2464.01	2.60016e+06	1.19972e+06	540.76
								2466.84	2.60016e+06	1.19973e+06	540.9
								2469.66	2.60016e+06	1.19973e+06	540.714
								2472.49	2.60016e+06	1.19973e+06	540.621
								2475.31	2.60016e+06	1.19974e+06	540.686
								2478.14	2.60016e+06	1.19974e+06	540.666
								2480.97	2.60017e+06	1.19974e+06	540.592
								2483.79	2.60017e+06	1.19974e+06	540.568
								2486.62	2.60017e+06	1.19975e+06	540.539
								2489.44	2.60017e+06	1.19975e+06	540.511
								2492.27	2.60017e+06	1.19975e+06	540.504
								2495.09	2.60017e+06	1.19975e+06	540.484
								2497.92	2.60017e+06	1.19976e+06	540.48
								2500.75	2.60017e+06	1.19976e+06	540.469
								2503.57	2.60017e+06	1.19976e+06	540.459
								2506.4	2.60018e+06	1.19976e+06	540.45
								2509.22	2.60018e+06	1.19977e+06	540.433
								2512.05	2.60018e+06	1.19977e+06	540.423
								2514.87	2.60018e+06	1.19977e+06	540.404
								2517.7	2.60018e+06	1.19977e+06	540.37
								2520.53	2.60018e+06	1.19978e+06	540.339
								2523.35	2.60018e+06	1.19978e+06	540.247
								2526.18	2.60018e+06	1.19978e+06	540.114
								2529	2.60018e+06	1.19979e+06	540.097
								2531.83	2.60018e+06	1.19979e+06	540.127
								2534.65	2.60019e+06	1.19979e+06	539.993
								2537.48	2.60019e+06	1.19979e+06	539.913
								2540.31	2.60019e+06	1.1998e+06	539.909
								2543.13	2.60019e+06	1.1998e+06	539.778
								2545.96	2.60019e+06	1.1998e+06	539.769
								2548.78	2.60019e+06	1.1998e+06	539.619
								2551.61	2.60019e+06	1.19981e+06	539.544
								2554.43	2.60019e+06	1.19981e+06	539.544
								2557.26	2.60019e+06	1.19981e+06	539.508
								2560.09	2.60019e+06	1.19981e+06	539.43
								2562.91	2.6002e+06	1.19982e+06	539.372
								2565.74	2.6002e+06	1.19982e+06	539.265
								2568.56	2.6002e+06	1.19982e+06	539.253
								2571.39	2.6002e+06	1.19982e+06	539.087
								2574.21	2.6002e+06	1.19983e+06	539.026
								2577.04	2.6002e+06	1.19983e+06	538.964
								2579.87	2.6002e+06	1.19983e+06	538.842
								2582.69	2.6002e+06	1.19983e+06	538.929
								2585.52	2.6002e+06	1.19984e+06	538.759
								2588.34	2.60021e+06	1.19984e+06	538.719
								2591.17	2.60021e+06	1.19984e+06	538.696
								2593.99	2.60021e+06	1.19985e+06	538.696
								2596.82	2.60021e+06	1.19985e+06	538.57
								2599.65	2.60021e+06	1.19985e+06	538.565
								2602.47	2.60021e+06	1.19985e+06	538.496
								2605.3	2.60021e+06	1.19986e+06	538.358
								2608.12	2.60021e+06	1.19986e+06	538.38
								2610.95	2.60021e+06	1.19986e+06	538.4
								2613.77	2.60021e+06	1.19986e+06	538.457
								2616.6	2.60022e+06	1.19987e+06	538.259
								2619.43	2.60022e+06	1.19987e+06	538.345
								2622.25	2.60022e+06	1.19987e+06	538.327
								2625.08	2.60022e+06	1.19987e+06	538.271
								2627.9	2.60022e+06	1.19988e+06	538.213
								2630.73	2.60022e+06	1.19988e+06	538.141
								2633.55	2.60022e+06	1.19988e+06	538.165
								2636.38	2.60022e+06	1.19988e+06	538.14
								2639.21	2.60022e+06	1.19989e+06	538.15
								2642.03	2.60022e+06	1.19989e+06	538.141
								2644.86	2.60023e+06	1.19989e+06	538.14
								2647.68	2.60023e+06	1.1999e+06	538.247
								2650.51	2.60023e+06	1.1999e+06	538.269
								2653.33	2.60023e+06	1.1999e+06	538.188
								2656.16	2.60023e+06	1.1999e+06	538.204
								2658.99	2.60023e+06	1.19991e+06	538.234
								2661.81	2.60023e+06	1.19991e+06	538.253
								2664.64	2.60023e+06	1.19991e+06	538.237
								2667.46	2.60023e+06	1.19991e+06	538.185
								2670.29	2.60024e+06	1.19992e+06	538.33
								2673.11	2.60024e+06	1.19992e+06	538.259
								2675.94	2.60024e+06	1.19992e+06	538.3
								2678.77	2.60024e+06	1.19992e+06	538.482
								2681.59	2.60024e+06	1.19993e+06	538.441
								2684.42	2.60024e+06	1.19993e+06	538.297
								2687.24	2.60024e+06	1.19993e+06	538.174
								2690.07	2.60024e+06	1.19993e+06	538.12
								2692.89	2.60024e+06	1.19994e+06	538.013
								2695.72	2.60024e+06	1.19994e+06	538.034
								2698.54	2.60025e+06	1.19994e+06	537.976
								2701.37	2.60025e+06	1.19995e+06	538.046
								2704.2	2.60025e+06	1.19995e+06	537.989
								2707.02	2.60025e+06	1.19995e+06	537.747
								2709.85	2.60025e+06	1.19995e+06	537.747
								2712.67	2.60025e+06	1.19996e+06	537.638
								2715.5	2.60025e+06	1.19996e+06	537.516
								2718.32	2.60025e+06	1.19996e+06	537.49
								2721.15	2.60025e+06	1.19996e+06	537.383
								2723.98	2.60025e+06	1.19997e+06	537.031
								2726.8	2.60026e+06	1.19997e+06	536.826
								2729.63	2.60026e+06	1.19997e+06	536.99
								2732.45	2.60026e+06	1.19997e+06	536.94
								2735.28	2.60026e+06	1.19998e+06	537.033
								2738.1	2.60026e+06	1.19998e+06	536.894
								2740.93	2.60026e+06	1.19998e+06	535.889
								2743.76	2.60026e+06	1.19998e+06	535.838
								2746.58	2.60026e+06	1.19999e+06	535.672
								2749.41	2.60026e+06	1.19999e+06	535.587
								2752.23	2.60026e+06	1.19999e+06	535.624
								2755.06	2.60027e+06	1.2e+06	535.402
								2757.88	2.60027e+06	1.2e+06	535.256
								2760.71	2.60027e+06	1.2e+06	535.229
								2763.54	2.60027e+06	1.2e+06	535.156
								2766.36	2.60027e+06	1.20001e+06	535.056
								2769.19	2.60027e+06	1.20001e+06	534.983
								2772.01	2.60027e+06	1.20001e+06	534.956
								2774.84	2.60027e+06	1.20001e+06	534.883
								2777.66	2.60027e+06	1.20002e+06	534.783
								2780.49	2.60028e+06	1.20002e+06	534.71
								2783.32	2.60028e+06	1.20002e+06	534.683
								2786.14	2.60028e+06	1.20002e+06	534.537
								2788.97	2.60028e+06	1.20003e+06	534.356
								2791.79	2.60028e+06	1.20003e+06	534.027
								2794.62	2.60028e+06	1.20003e+06	533.922
								2797.44	2.60028e+06	1.20003e+06	533.935
								2800.27	2.60028e+06	1.20004e+06	533.695
								2803.1	2.60028e+06	1.20004e+06	533.546
								2805.92	2.60028e+06	1.20004e+06	533.372
								2808.75	2.60029e+06	1.20005e+06	533.21
								2811.57	2.60029e+06	1.20005e+06	533.334
								2814.4	2.60029e+06	1.20005e+06	533.367
								2817.22	2.60029e+06	1.20005e+06	533.284
								2820.05	2.60029e+06	1.20006e+06	533.268
								2822.88	2.60029e+06	1.20006e+06	533.159
								2825.7	2.60029e+06	1.20006e+06	533.143
					End point of the gravity profile on the right			2825.7	2.60029e+06	1.20006e+06	533.143

## Sheet: topo Kehrsatz
Bedrock profile								DEM profile
Distance (m)	E (m)	N (m)	Elev. (m)					Distance (m)	E (m)	N (m)	Elev. (m)			Profile's starting coordinates	E (m)	N (m)
0	2.60224e+06	1.19535e+06	544		Begin point of the gravity profile			0	2.60224e+06	1.19535e+06	578.017			And plot origin	2.60224e+06	1.19535e+06
13.2798	2.60225e+06	1.19536e+06	539					2.93483	2.60224e+06	1.19535e+06	577.857
26.5595	2.60226e+06	1.19537e+06	532					5.86966	2.60224e+06	1.19536e+06	577.682			Profile's ending coordinates	E (m)	N (m)
39.8393	2.60227e+06	1.19538e+06	529					8.80448	2.60224e+06	1.19536e+06	577.428				2.60445e+06	1.19728e+06
53.1191	2.60228e+06	1.19539e+06	527					11.7393	2.60225e+06	1.19536e+06	577.181
66.3988	2.60229e+06	1.1954e+06	528					14.6741	2.60225e+06	1.19536e+06	577.181
79.6786	2.6023e+06	1.1954e+06	530					17.609	2.60225e+06	1.19536e+06	577.033
92.9584	2.60231e+06	1.19541e+06	535					20.5438	2.60225e+06	1.19537e+06	577.06
106.238	2.60232e+06	1.19542e+06	540					23.4786	2.60225e+06	1.19537e+06	577.027
119.518	2.60233e+06	1.19543e+06	545					26.4135	2.60226e+06	1.19537e+06	577.031
132.798	2.60234e+06	1.19544e+06	546					29.3483	2.60226e+06	1.19537e+06	577.034
146.077	2.60235e+06	1.19545e+06	551					32.2831	2.60226e+06	1.19537e+06	577.074
159.357	2.60236e+06	1.19546e+06	557					35.2179	2.60226e+06	1.19538e+06	576.698
172.637	2.60237e+06	1.19547e+06	561					38.1528	2.60227e+06	1.19538e+06	576.291
185.917	2.60238e+06	1.19547e+06	564					41.0876	2.60227e+06	1.19538e+06	575.843
199.196	2.60239e+06	1.19548e+06	564					44.0224	2.60227e+06	1.19538e+06	575.805
212.476	2.6024e+06	1.19549e+06	562					46.9573	2.60227e+06	1.19538e+06	575.427
225.756	2.60241e+06	1.1955e+06	560					49.8921	2.60227e+06	1.19538e+06	575.094
239.036	2.60242e+06	1.19551e+06	557					52.8269	2.60228e+06	1.19539e+06	574.946
252.316	2.60243e+06	1.19552e+06	553					55.7617	2.60228e+06	1.19539e+06	574.94
265.595	2.60244e+06	1.19553e+06	550					58.6966	2.60228e+06	1.19539e+06	574.943
278.875	2.60245e+06	1.19553e+06	547					61.6314	2.60228e+06	1.19539e+06	574.822
292.155	2.60246e+06	1.19554e+06	543					64.5662	2.60229e+06	1.19539e+06	572.982
305.435	2.60247e+06	1.19555e+06	540					67.501	2.60229e+06	1.1954e+06	572.532
318.714	2.60248e+06	1.19556e+06	537					70.4359	2.60229e+06	1.1954e+06	572.369
331.994	2.60249e+06	1.19557e+06	533					73.3707	2.60229e+06	1.1954e+06	572.109
345.274	2.6025e+06	1.19558e+06	530					76.3055	2.60229e+06	1.1954e+06	571.938
358.554	2.60251e+06	1.19559e+06	526					79.2404	2.6023e+06	1.1954e+06	572.01
371.833	2.60252e+06	1.1956e+06	523					82.1752	2.6023e+06	1.19541e+06	572.041
385.113	2.60253e+06	1.1956e+06	520					85.11	2.6023e+06	1.19541e+06	573.287
398.393	2.60254e+06	1.19561e+06	518					88.0448	2.6023e+06	1.19541e+06	572.999
411.673	2.60255e+06	1.19562e+06	517					90.9797	2.60231e+06	1.19541e+06	572.704
424.952	2.60256e+06	1.19563e+06	516					93.9145	2.60231e+06	1.19541e+06	572.384
438.232	2.60257e+06	1.19564e+06	514					96.8493	2.60231e+06	1.19542e+06	572.388
451.512	2.60258e+06	1.19565e+06	513					99.7842	2.60231e+06	1.19542e+06	572.348
464.792	2.60259e+06	1.19566e+06	511					102.719	2.60231e+06	1.19542e+06	572.386
478.072	2.6026e+06	1.19567e+06	510					105.654	2.60232e+06	1.19542e+06	572.407
491.351	2.60261e+06	1.19567e+06	508					108.589	2.60232e+06	1.19542e+06	572.429
504.631	2.60262e+06	1.19568e+06	505					111.523	2.60232e+06	1.19543e+06	572.432
517.911	2.60263e+06	1.19569e+06	502					114.458	2.60232e+06	1.19543e+06	572.435
531.191	2.60264e+06	1.1957e+06	499					117.393	2.60233e+06	1.19543e+06	572.402
544.47	2.60265e+06	1.19571e+06	497					120.328	2.60233e+06	1.19543e+06	572.39
557.75	2.60266e+06	1.19572e+06	494					123.263	2.60233e+06	1.19543e+06	572.345
571.03	2.60267e+06	1.19573e+06	491					126.198	2.60233e+06	1.19543e+06	572.386
584.31	2.60268e+06	1.19574e+06	487					129.132	2.60233e+06	1.19544e+06	572.432
597.589	2.60269e+06	1.19574e+06	482					132.067	2.60234e+06	1.19544e+06	572.346
610.869	2.6027e+06	1.19575e+06	478					135.002	2.60234e+06	1.19544e+06	572.324
624.149	2.60271e+06	1.19576e+06	474					137.937	2.60234e+06	1.19544e+06	572.356
637.429	2.60272e+06	1.19577e+06	471					140.872	2.60234e+06	1.19544e+06	572.265
650.709	2.60273e+06	1.19578e+06	470					143.807	2.60235e+06	1.19545e+06	572.241
663.988	2.60274e+06	1.19579e+06	469					146.741	2.60235e+06	1.19545e+06	572.691
677.268	2.60275e+06	1.1958e+06	466					149.676	2.60235e+06	1.19545e+06	572.324
690.548	2.60276e+06	1.1958e+06	464					152.611	2.60235e+06	1.19545e+06	572.227
703.828	2.60277e+06	1.19581e+06	461					155.546	2.60235e+06	1.19545e+06	572.69
717.107	2.60278e+06	1.19582e+06	458					158.481	2.60236e+06	1.19546e+06	572.768
730.387	2.60279e+06	1.19583e+06	454					161.416	2.60236e+06	1.19546e+06	572.609
743.667	2.6028e+06	1.19584e+06	451					164.35	2.60236e+06	1.19546e+06	572.581
756.947	2.60281e+06	1.19585e+06	447					167.285	2.60236e+06	1.19546e+06	572.317
770.226	2.60282e+06	1.19586e+06	443					170.22	2.60237e+06	1.19546e+06	569.947
783.506	2.60283e+06	1.19587e+06	440					173.155	2.60237e+06	1.19547e+06	569.535
796.786	2.60284e+06	1.19587e+06	437					176.09	2.60237e+06	1.19547e+06	569.598
810.066	2.60285e+06	1.19588e+06	435					179.025	2.60237e+06	1.19547e+06	569.598
823.345	2.60286e+06	1.19589e+06	432					181.959	2.60237e+06	1.19547e+06	569.68
836.625	2.60287e+06	1.1959e+06	430					184.894	2.60238e+06	1.19547e+06	571.132
849.905	2.60288e+06	1.19591e+06	428					187.829	2.60238e+06	1.19548e+06	571.269
863.185	2.60289e+06	1.19592e+06	425					190.764	2.60238e+06	1.19548e+06	570.867
876.465	2.6029e+06	1.19593e+06	422					193.699	2.60238e+06	1.19548e+06	570.844
889.744	2.60291e+06	1.19594e+06	420					196.633	2.60239e+06	1.19548e+06	570.912
903.024	2.60292e+06	1.19594e+06	418					199.568	2.60239e+06	1.19548e+06	570.893
916.304	2.60293e+06	1.19595e+06	415					202.503	2.60239e+06	1.19548e+06	570.934
929.584	2.60294e+06	1.19596e+06	412					205.438	2.60239e+06	1.19549e+06	571.016
942.863	2.60295e+06	1.19597e+06	410					208.373	2.60239e+06	1.19549e+06	570.199
956.143	2.60296e+06	1.19598e+06	410					211.308	2.6024e+06	1.19549e+06	570.207
969.423	2.60297e+06	1.19599e+06	407					214.242	2.6024e+06	1.19549e+06	570.068
982.703	2.60298e+06	1.196e+06	405					217.177	2.6024e+06	1.19549e+06	569.969
995.982	2.60299e+06	1.19601e+06	402					220.112	2.6024e+06	1.1955e+06	569.994
1009.26	2.603e+06	1.19601e+06	400					223.047	2.60241e+06	1.1955e+06	570.02
1022.54	2.60301e+06	1.19602e+06	397					225.982	2.60241e+06	1.1955e+06	569.994
1035.82	2.60302e+06	1.19603e+06	395					228.917	2.60241e+06	1.1955e+06	569.57
1049.1	2.60303e+06	1.19604e+06	394					231.851	2.60241e+06	1.1955e+06	569.533
1062.38	2.60304e+06	1.19605e+06	391					234.786	2.60241e+06	1.19551e+06	569.511
1075.66	2.60305e+06	1.19606e+06	389					237.721	2.60242e+06	1.19551e+06	569.375
1088.94	2.60306e+06	1.19607e+06	387					240.656	2.60242e+06	1.19551e+06	569.448
1102.22	2.60307e+06	1.19607e+06	385					243.591	2.60242e+06	1.19551e+06	569.629
1115.5	2.60308e+06	1.19608e+06	383					246.526	2.60242e+06	1.19551e+06	569.4
1128.78	2.60309e+06	1.19609e+06	381					249.46	2.60243e+06	1.19552e+06	569.221
1142.06	2.6031e+06	1.1961e+06	380					252.395	2.60243e+06	1.19552e+06	568.24
1155.34	2.60311e+06	1.19611e+06	379					255.33	2.60243e+06	1.19552e+06	567.975
1168.62	2.60312e+06	1.19612e+06	376					258.265	2.60243e+06	1.19552e+06	567.836
1181.9	2.60313e+06	1.19613e+06	372					261.2	2.60243e+06	1.19552e+06	568.19
1195.18	2.60314e+06	1.19614e+06	367					264.135	2.60244e+06	1.19553e+06	568.33
1208.46	2.60315e+06	1.19614e+06	363					267.069	2.60244e+06	1.19553e+06	568.259
1221.74	2.60316e+06	1.19615e+06	359					270.004	2.60244e+06	1.19553e+06	568.188
1235.02	2.60317e+06	1.19616e+06	355					272.939	2.60244e+06	1.19553e+06	568.18
1248.3	2.60318e+06	1.19617e+06	351					275.874	2.60245e+06	1.19553e+06	568.014
1261.58	2.60319e+06	1.19618e+06	350					278.809	2.60245e+06	1.19553e+06	568.015
1274.86	2.6032e+06	1.19619e+06	347					281.744	2.60245e+06	1.19554e+06	568.067
1288.14	2.60321e+06	1.1962e+06	343					284.678	2.60245e+06	1.19554e+06	568.032
1301.42	2.60322e+06	1.19621e+06	340					287.613	2.60245e+06	1.19554e+06	568.193
1314.7	2.60323e+06	1.19621e+06	338					290.548	2.60246e+06	1.19554e+06	568.329
1327.98	2.60324e+06	1.19622e+06	335					293.483	2.60246e+06	1.19554e+06	568.435
1341.26	2.60325e+06	1.19623e+06	333					296.418	2.60246e+06	1.19555e+06	568.374
1354.54	2.60326e+06	1.19624e+06	331					299.352	2.60246e+06	1.19555e+06	568.788
1367.82	2.60327e+06	1.19625e+06	330					302.287	2.60246e+06	1.19555e+06	568.639
1381.1	2.60328e+06	1.19626e+06	329					305.222	2.60247e+06	1.19555e+06	568.718
1394.38	2.60329e+06	1.19627e+06	327					308.157	2.60247e+06	1.19555e+06	567.131
1407.66	2.6033e+06	1.19628e+06	326					311.092	2.60247e+06	1.19556e+06	566.532
1420.93	2.60331e+06	1.19628e+06	324					314.027	2.60247e+06	1.19556e+06	566.504
1434.21	2.60332e+06	1.19629e+06	323					316.961	2.60248e+06	1.19556e+06	566.455
1447.49	2.60333e+06	1.1963e+06	320					319.896	2.60248e+06	1.19556e+06	566.474
1460.77	2.60334e+06	1.19631e+06	319					322.831	2.60248e+06	1.19556e+06	566.493
1474.05	2.60335e+06	1.19632e+06	315					325.766	2.60248e+06	1.19557e+06	566.445
1487.33	2.60336e+06	1.19633e+06	311					328.701	2.60248e+06	1.19557e+06	566.399
1500.61	2.60337e+06	1.19634e+06	308					331.636	2.60249e+06	1.19557e+06	566.606
1513.89	2.60338e+06	1.19634e+06	307					334.57	2.60249e+06	1.19557e+06	566.517
1527.17	2.60339e+06	1.19635e+06	305					337.505	2.60249e+06	1.19557e+06	566.455
1540.45	2.6034e+06	1.19636e+06	305					340.44	2.60249e+06	1.19558e+06	566.65
1553.73	2.60341e+06	1.19637e+06	305					343.375	2.6025e+06	1.19558e+06	566.636
1567.01	2.60342e+06	1.19638e+06	305					346.31	2.6025e+06	1.19558e+06	566.409
1580.29	2.60343e+06	1.19639e+06	306					349.245	2.6025e+06	1.19558e+06	566.51
1593.57	2.60344e+06	1.1964e+06	307					352.179	2.6025e+06	1.19558e+06	566.366
1606.85	2.60345e+06	1.19641e+06	308					355.114	2.6025e+06	1.19558e+06	566.224
1620.13	2.60346e+06	1.19641e+06	310					358.049	2.60251e+06	1.19559e+06	566.267
1633.41	2.60347e+06	1.19642e+06	313					360.984	2.60251e+06	1.19559e+06	566.222
1646.69	2.60348e+06	1.19643e+06	317					363.919	2.60251e+06	1.19559e+06	566.228
1659.97	2.60349e+06	1.19644e+06	320					366.854	2.60251e+06	1.19559e+06	566.127
1673.25	2.6035e+06	1.19645e+06	322					369.788	2.60252e+06	1.19559e+06	566.063
1686.53	2.60351e+06	1.19646e+06	325					372.723	2.60252e+06	1.1956e+06	565.992
1699.81	2.60352e+06	1.19647e+06	328					375.658	2.60252e+06	1.1956e+06	565.973
1713.09	2.60353e+06	1.19648e+06	336					378.593	2.60252e+06	1.1956e+06	566.042
1726.37	2.60354e+06	1.19648e+06	341					381.528	2.60252e+06	1.1956e+06	565.344
1739.65	2.60355e+06	1.19649e+06	345					384.462	2.60253e+06	1.1956e+06	565.701
1752.93	2.60356e+06	1.1965e+06	349					387.397	2.60253e+06	1.19561e+06	565.937
1766.21	2.60357e+06	1.19651e+06	353					390.332	2.60253e+06	1.19561e+06	565.956
1779.49	2.60358e+06	1.19652e+06	355					393.267	2.60253e+06	1.19561e+06	565.678
1792.77	2.60359e+06	1.19653e+06	359					396.202	2.60254e+06	1.19561e+06	565.477
1806.05	2.6036e+06	1.19654e+06	363					399.137	2.60254e+06	1.19561e+06	565.748
1819.33	2.60361e+06	1.19655e+06	367					402.071	2.60254e+06	1.19562e+06	565.359
1832.61	2.60362e+06	1.19655e+06	370					405.006	2.60254e+06	1.19562e+06	565.352
1845.89	2.60363e+06	1.19656e+06	373					407.941	2.60254e+06	1.19562e+06	565.715
1859.17	2.60364e+06	1.19657e+06	376					410.876	2.60255e+06	1.19562e+06	565.64
1872.45	2.60365e+06	1.19658e+06	378					413.811	2.60255e+06	1.19562e+06	565.639
1885.73	2.60366e+06	1.19659e+06	382					416.746	2.60255e+06	1.19563e+06	565.698
1899.01	2.60367e+06	1.1966e+06	387					419.68	2.60255e+06	1.19563e+06	565.266
1912.29	2.60368e+06	1.19661e+06	392					422.615	2.60256e+06	1.19563e+06	565.354
1925.57	2.60369e+06	1.19661e+06	397					425.55	2.60256e+06	1.19563e+06	565.623
1938.85	2.6037e+06	1.19662e+06	401					428.485	2.60256e+06	1.19563e+06	565.764
1952.13	2.60371e+06	1.19663e+06	405					431.42	2.60256e+06	1.19563e+06	565.668
1965.41	2.60372e+06	1.19664e+06	410					434.355	2.60256e+06	1.19564e+06	565.726
1978.69	2.60373e+06	1.19665e+06	413					437.289	2.60257e+06	1.19564e+06	565.654
1991.96	2.60374e+06	1.19666e+06	418					440.224	2.60257e+06	1.19564e+06	565.457
2005.24	2.60375e+06	1.19667e+06	422					443.159	2.60257e+06	1.19564e+06	565.66
2018.52	2.60376e+06	1.19668e+06	426					446.094	2.60257e+06	1.19564e+06	565.666
2031.8	2.60377e+06	1.19668e+06	430					449.029	2.60258e+06	1.19565e+06	565.417
2045.08	2.60378e+06	1.19669e+06	435					451.964	2.60258e+06	1.19565e+06	565.167
2058.36	2.60379e+06	1.1967e+06	439					454.898	2.60258e+06	1.19565e+06	565.047
2071.64	2.6038e+06	1.19671e+06	444					457.833	2.60258e+06	1.19565e+06	564.916
2084.92	2.60381e+06	1.19672e+06	447					460.768	2.60258e+06	1.19565e+06	564.807
2098.2	2.60382e+06	1.19673e+06	450					463.703	2.60259e+06	1.19566e+06	564.823
2111.48	2.60383e+06	1.19674e+06	454					466.638	2.60259e+06	1.19566e+06	564.589
2124.76	2.60384e+06	1.19675e+06	457					469.573	2.60259e+06	1.19566e+06	564.495
2138.04	2.60385e+06	1.19675e+06	459					472.507	2.60259e+06	1.19566e+06	564.352
2151.32	2.60386e+06	1.19676e+06	461					475.442	2.6026e+06	1.19566e+06	564.427
2164.6	2.60387e+06	1.19677e+06	463					478.377	2.6026e+06	1.19567e+06	564.394
2177.88	2.60388e+06	1.19678e+06	465					481.312	2.6026e+06	1.19567e+06	564.31
2191.16	2.60389e+06	1.19679e+06	466					484.247	2.6026e+06	1.19567e+06	563.948
2204.44	2.6039e+06	1.1968e+06	468					487.181	2.6026e+06	1.19567e+06	564.388
2217.72	2.60391e+06	1.19681e+06	470					490.116	2.60261e+06	1.19567e+06	564.083
2231	2.60392e+06	1.19682e+06	472					493.051	2.60261e+06	1.19568e+06	564.262
2244.28	2.60393e+06	1.19682e+06	474					495.986	2.60261e+06	1.19568e+06	564.034
2257.56	2.60394e+06	1.19683e+06	476					498.921	2.60261e+06	1.19568e+06	564.008
2270.84	2.60395e+06	1.19684e+06	478					501.856	2.60262e+06	1.19568e+06	563.757
2284.12	2.60396e+06	1.19685e+06	479					504.79	2.60262e+06	1.19568e+06	563.797
2297.4	2.60397e+06	1.19686e+06	480					507.725	2.60262e+06	1.19568e+06	563.09
2310.68	2.60398e+06	1.19687e+06	482					510.66	2.60262e+06	1.19569e+06	562.102
2323.96	2.60399e+06	1.19688e+06	483					513.595	2.60262e+06	1.19569e+06	561.512
2337.24	2.604e+06	1.19688e+06	485					516.53	2.60263e+06	1.19569e+06	561.425
2350.52	2.60401e+06	1.19689e+06	486					519.465	2.60263e+06	1.19569e+06	561.226
2363.8	2.60402e+06	1.1969e+06	488					522.399	2.60263e+06	1.19569e+06	561.317
2377.08	2.60403e+06	1.19691e+06	489					525.334	2.60263e+06	1.1957e+06	561.598
2390.36	2.60404e+06	1.19692e+06	489					528.269	2.60264e+06	1.1957e+06	561.178
2403.64	2.60405e+06	1.19693e+06	489					531.204	2.60264e+06	1.1957e+06	560.508
2416.92	2.60406e+06	1.19694e+06	490					534.139	2.60264e+06	1.1957e+06	560.581
2430.2	2.60407e+06	1.19695e+06	491					537.074	2.60264e+06	1.1957e+06	559.322
2443.48	2.60408e+06	1.19695e+06	491					540.008	2.60264e+06	1.19571e+06	559.186
2456.76	2.60409e+06	1.19696e+06	492					542.943	2.60265e+06	1.19571e+06	558.966
2470.04	2.6041e+06	1.19697e+06	493					545.878	2.60265e+06	1.19571e+06	558.713
2483.32	2.60411e+06	1.19698e+06	494					548.813	2.60265e+06	1.19571e+06	558.456
2496.6	2.60412e+06	1.19699e+06	494					551.748	2.60265e+06	1.19571e+06	558.339
2509.88	2.60413e+06	1.197e+06	495					554.683	2.60266e+06	1.19572e+06	558.237
2523.16	2.60414e+06	1.19701e+06	497					557.617	2.60266e+06	1.19572e+06	558.432
2536.44	2.60415e+06	1.19702e+06	498					560.552	2.60266e+06	1.19572e+06	558.191
2549.71	2.60416e+06	1.19702e+06	500					563.487	2.60266e+06	1.19572e+06	557.716
2562.99	2.60417e+06	1.19703e+06	502					566.422	2.60266e+06	1.19572e+06	557.58
2576.27	2.60418e+06	1.19704e+06	503					569.357	2.60267e+06	1.19573e+06	557.443
2589.55	2.60419e+06	1.19705e+06	504					572.291	2.60267e+06	1.19573e+06	557.426
2602.83	2.6042e+06	1.19706e+06	503					575.226	2.60267e+06	1.19573e+06	557.481
2616.11	2.60421e+06	1.19707e+06	504					578.161	2.60267e+06	1.19573e+06	557.535
2629.39	2.60422e+06	1.19708e+06	504					581.096	2.60268e+06	1.19573e+06	557.691
2642.67	2.60423e+06	1.19709e+06	503					584.031	2.60268e+06	1.19574e+06	557.956
2655.95	2.60424e+06	1.19709e+06	503					586.966	2.60268e+06	1.19574e+06	557.87
2669.23	2.60425e+06	1.1971e+06	502					589.9	2.60268e+06	1.19574e+06	558.013
2682.51	2.60426e+06	1.19711e+06	501					592.835	2.60268e+06	1.19574e+06	558.211
2695.79	2.60427e+06	1.19712e+06	499					595.77	2.60269e+06	1.19574e+06	558.458
2709.07	2.60428e+06	1.19713e+06	498					598.705	2.60269e+06	1.19574e+06	558.879
2722.35	2.60429e+06	1.19714e+06	498					601.64	2.60269e+06	1.19575e+06	558.812
2735.63	2.6043e+06	1.19715e+06	498					604.575	2.60269e+06	1.19575e+06	558.836
2748.91	2.60431e+06	1.19715e+06	498					607.509	2.6027e+06	1.19575e+06	558.811
2762.19	2.60432e+06	1.19716e+06	498					610.444	2.6027e+06	1.19575e+06	558.846
2775.47	2.60433e+06	1.19717e+06	498					613.379	2.6027e+06	1.19575e+06	558.724
2788.75	2.60434e+06	1.19718e+06	497					616.314	2.6027e+06	1.19576e+06	558.415
2802.03	2.60435e+06	1.19719e+06	496					619.249	2.6027e+06	1.19576e+06	558.139
2815.31	2.60436e+06	1.1972e+06	495					622.184	2.60271e+06	1.19576e+06	558.009
2828.59	2.60437e+06	1.19721e+06	494					625.118	2.60271e+06	1.19576e+06	557.691
2841.87	2.60438e+06	1.19722e+06	492					628.053	2.60271e+06	1.19576e+06	557.732
2855.15	2.60439e+06	1.19722e+06	490					630.988	2.60271e+06	1.19577e+06	557.347
2868.43	2.6044e+06	1.19723e+06	487					633.923	2.60272e+06	1.19577e+06	556.682
2881.71	2.60441e+06	1.19724e+06	485					636.858	2.60272e+06	1.19577e+06	555.797
2894.99	2.60442e+06	1.19725e+06	483					639.793	2.60272e+06	1.19577e+06	554.924
2908.27	2.60443e+06	1.19726e+06	481					642.727	2.60272e+06	1.19577e+06	554.115
2921.55	2.60444e+06	1.19727e+06	480					645.662	2.60272e+06	1.19578e+06	552.497
2934.83	2.60445e+06	1.19728e+06	479					648.597	2.60273e+06	1.19578e+06	551.885
2934.83	2.60445e+06	1.19728e+06	479					651.532	2.60273e+06	1.19578e+06	552.057
End point of the gravity profile given above								654.467	2.60273e+06	1.19578e+06	551.102
								657.402	2.60273e+06	1.19578e+06	550.881
								660.336	2.60274e+06	1.19579e+06	550.66
								663.271	2.60274e+06	1.19579e+06	550.325
								666.206	2.60274e+06	1.19579e+06	549.985
								669.141	2.60274e+06	1.19579e+06	549.013
								672.076	2.60274e+06	1.19579e+06	548.661
								675.01	2.60275e+06	1.19579e+06	548.933
								677.945	2.60275e+06	1.1958e+06	548.002
								680.88	2.60275e+06	1.1958e+06	547.244
								683.815	2.60275e+06	1.1958e+06	546.924
								686.75	2.60276e+06	1.1958e+06	546.938
								689.685	2.60276e+06	1.1958e+06	546.411
								692.619	2.60276e+06	1.19581e+06	545.847
								695.554	2.60276e+06	1.19581e+06	545.13
								698.489	2.60276e+06	1.19581e+06	544.295
								701.424	2.60277e+06	1.19581e+06	543.113
								704.359	2.60277e+06	1.19581e+06	542.708
								707.294	2.60277e+06	1.19582e+06	542.312
								710.228	2.60277e+06	1.19582e+06	540.801
								713.163	2.60278e+06	1.19582e+06	539.244
								716.098	2.60278e+06	1.19582e+06	537.792
								719.033	2.60278e+06	1.19582e+06	537.03
								721.968	2.60278e+06	1.19583e+06	535.625
								724.903	2.60278e+06	1.19583e+06	535.625
								727.837	2.60279e+06	1.19583e+06	533.186
								730.772	2.60279e+06	1.19583e+06	533.029
								733.707	2.60279e+06	1.19583e+06	532.504
								736.642	2.60279e+06	1.19584e+06	532.432
								739.577	2.6028e+06	1.19584e+06	532.392
								742.512	2.6028e+06	1.19584e+06	532.224
								745.446	2.6028e+06	1.19584e+06	532.011
								748.381	2.6028e+06	1.19584e+06	531.929
								751.316	2.6028e+06	1.19584e+06	531.862
								754.251	2.60281e+06	1.19585e+06	531.681
								757.186	2.60281e+06	1.19585e+06	531.419
								760.12	2.60281e+06	1.19585e+06	531.588
								763.055	2.60281e+06	1.19585e+06	531.421
								765.99	2.60282e+06	1.19585e+06	531.402
								768.925	2.60282e+06	1.19586e+06	531.554
								771.86	2.60282e+06	1.19586e+06	531.282
								774.795	2.60282e+06	1.19586e+06	531.185
								777.729	2.60282e+06	1.19586e+06	531.171
								780.664	2.60283e+06	1.19586e+06	531.182
								783.599	2.60283e+06	1.19587e+06	531.217
								786.534	2.60283e+06	1.19587e+06	531.189
								789.469	2.60283e+06	1.19587e+06	531.346
								792.404	2.60283e+06	1.19587e+06	531.497
								795.338	2.60284e+06	1.19587e+06	531.425
								798.273	2.60284e+06	1.19588e+06	531.051
								801.208	2.60284e+06	1.19588e+06	531.097
								804.143	2.60284e+06	1.19588e+06	531.264
								807.078	2.60285e+06	1.19588e+06	531.224
								810.013	2.60285e+06	1.19588e+06	531.306
								812.947	2.60285e+06	1.19589e+06	531.294
								815.882	2.60285e+06	1.19589e+06	531.294
								818.817	2.60285e+06	1.19589e+06	531.208
								821.752	2.60286e+06	1.19589e+06	531.128
								824.687	2.60286e+06	1.19589e+06	531.438
								827.622	2.60286e+06	1.19589e+06	531.259
								830.556	2.60286e+06	1.1959e+06	531.237
								833.491	2.60287e+06	1.1959e+06	531.191
								836.426	2.60287e+06	1.1959e+06	531.464
								839.361	2.60287e+06	1.1959e+06	531.17
								842.296	2.60287e+06	1.1959e+06	531.286
								845.231	2.60287e+06	1.19591e+06	531.398
								848.165	2.60288e+06	1.19591e+06	531.431
								851.1	2.60288e+06	1.19591e+06	531.247
								854.035	2.60288e+06	1.19591e+06	531.282
								856.97	2.60288e+06	1.19591e+06	531.269
								859.905	2.60289e+06	1.19592e+06	531.385
								862.839	2.60289e+06	1.19592e+06	531.357
								865.774	2.60289e+06	1.19592e+06	531.431
								868.709	2.60289e+06	1.19592e+06	531.518
								871.644	2.60289e+06	1.19592e+06	531.526
								874.579	2.6029e+06	1.19593e+06	531.477
								877.514	2.6029e+06	1.19593e+06	531.445
								880.448	2.6029e+06	1.19593e+06	531.572
								883.383	2.6029e+06	1.19593e+06	531.702
								886.318	2.60291e+06	1.19593e+06	531.838
								889.253	2.60291e+06	1.19594e+06	531.957
								892.188	2.60291e+06	1.19594e+06	531.852
								895.123	2.60291e+06	1.19594e+06	531.947
								898.057	2.60291e+06	1.19594e+06	531.946
								900.992	2.60292e+06	1.19594e+06	531.842
								903.927	2.60292e+06	1.19594e+06	531.916
								906.862	2.60292e+06	1.19595e+06	532.166
								909.797	2.60292e+06	1.19595e+06	532.094
								912.732	2.60293e+06	1.19595e+06	532.334
								915.666	2.60293e+06	1.19595e+06	532.31
								918.601	2.60293e+06	1.19595e+06	532.34
								921.536	2.60293e+06	1.19596e+06	532.307
								924.471	2.60293e+06	1.19596e+06	532.359
								927.406	2.60294e+06	1.19596e+06	532.399
								930.341	2.60294e+06	1.19596e+06	532.5
								933.275	2.60294e+06	1.19596e+06	532.591
								936.21	2.60294e+06	1.19597e+06	532.458
								939.145	2.60295e+06	1.19597e+06	532.636
								942.08	2.60295e+06	1.19597e+06	532.897
								945.015	2.60295e+06	1.19597e+06	532.85
								947.949	2.60295e+06	1.19597e+06	532.756
								950.884	2.60295e+06	1.19598e+06	532.795
								953.819	2.60296e+06	1.19598e+06	532.857
								956.754	2.60296e+06	1.19598e+06	532.929
								959.689	2.60296e+06	1.19598e+06	532.664
								962.624	2.60296e+06	1.19598e+06	532.497
								965.558	2.60297e+06	1.19599e+06	532.236
								968.493	2.60297e+06	1.19599e+06	531.883
								971.428	2.60297e+06	1.19599e+06	531.213
								974.363	2.60297e+06	1.19599e+06	530.814
								977.298	2.60297e+06	1.19599e+06	530.752
								980.233	2.60298e+06	1.19599e+06	531.089
								983.167	2.60298e+06	1.196e+06	529.867
								986.102	2.60298e+06	1.196e+06	529.279
								989.037	2.60298e+06	1.196e+06	528.191
								991.972	2.60299e+06	1.196e+06	527.644
								994.907	2.60299e+06	1.196e+06	527.438
								997.842	2.60299e+06	1.19601e+06	525.503
								1000.78	2.60299e+06	1.19601e+06	524.966
								1003.71	2.60299e+06	1.19601e+06	525.421
								1006.65	2.603e+06	1.19601e+06	524.221
								1009.58	2.603e+06	1.19601e+06	523.748
								1012.52	2.603e+06	1.19602e+06	522.143
								1015.45	2.603e+06	1.19602e+06	520.565
								1018.39	2.60301e+06	1.19602e+06	519.697
								1021.32	2.60301e+06	1.19602e+06	518.872
								1024.26	2.60301e+06	1.19602e+06	517.263
								1027.19	2.60301e+06	1.19603e+06	515.06
								1030.12	2.60301e+06	1.19603e+06	511.875
								1033.06	2.60302e+06	1.19603e+06	510.542
								1035.99	2.60302e+06	1.19603e+06	509.968
								1038.93	2.60302e+06	1.19603e+06	510.762
								1041.86	2.60302e+06	1.19604e+06	510.4
								1044.8	2.60303e+06	1.19604e+06	509.957
								1047.73	2.60303e+06	1.19604e+06	509.233
								1050.67	2.60303e+06	1.19604e+06	509.018
								1053.6	2.60303e+06	1.19604e+06	508.49
								1056.54	2.60303e+06	1.19604e+06	508.008
								1059.47	2.60304e+06	1.19605e+06	507.819
								1062.41	2.60304e+06	1.19605e+06	507.635
								1065.34	2.60304e+06	1.19605e+06	507.517
								1068.28	2.60304e+06	1.19605e+06	507.313
								1071.21	2.60305e+06	1.19605e+06	507.113
								1074.15	2.60305e+06	1.19606e+06	507.165
								1077.08	2.60305e+06	1.19606e+06	507.169
								1080.02	2.60305e+06	1.19606e+06	506.754
								1082.95	2.60305e+06	1.19606e+06	506.732
								1085.89	2.60306e+06	1.19606e+06	506.853
								1088.82	2.60306e+06	1.19607e+06	506.922
								1091.76	2.60306e+06	1.19607e+06	506.847
								1094.69	2.60306e+06	1.19607e+06	506.734
								1097.63	2.60307e+06	1.19607e+06	506.826
								1100.56	2.60307e+06	1.19607e+06	506.592
								1103.5	2.60307e+06	1.19608e+06	506.875
								1106.43	2.60307e+06	1.19608e+06	506.97
								1109.37	2.60307e+06	1.19608e+06	507.057
								1112.3	2.60308e+06	1.19608e+06	506.968
								1115.23	2.60308e+06	1.19608e+06	507.035
								1118.17	2.60308e+06	1.19609e+06	506.913
								1121.1	2.60308e+06	1.19609e+06	507
								1124.04	2.60309e+06	1.19609e+06	507.052
								1126.97	2.60309e+06	1.19609e+06	507.098
								1129.91	2.60309e+06	1.19609e+06	506.997
								1132.84	2.60309e+06	1.19609e+06	506.785
								1135.78	2.60309e+06	1.1961e+06	506.596
								1138.71	2.6031e+06	1.1961e+06	506.616
								1141.65	2.6031e+06	1.1961e+06	506.848
								1144.58	2.6031e+06	1.1961e+06	506.541
								1147.52	2.6031e+06	1.1961e+06	506.694
								1150.45	2.60311e+06	1.19611e+06	506.473
								1153.39	2.60311e+06	1.19611e+06	506.77
								1156.32	2.60311e+06	1.19611e+06	506.832
								1159.26	2.60311e+06	1.19611e+06	506.757
								1162.19	2.60311e+06	1.19611e+06	506.992
								1165.13	2.60312e+06	1.19612e+06	506.84
								1168.06	2.60312e+06	1.19612e+06	507.028
								1171	2.60312e+06	1.19612e+06	507.028
								1173.93	2.60312e+06	1.19612e+06	506.823
								1176.87	2.60313e+06	1.19612e+06	506.819
								1179.8	2.60313e+06	1.19613e+06	506.935
								1182.74	2.60313e+06	1.19613e+06	506.903
								1185.67	2.60313e+06	1.19613e+06	506.873
								1188.61	2.60313e+06	1.19613e+06	506.737
								1191.54	2.60314e+06	1.19613e+06	506.917
								1194.48	2.60314e+06	1.19614e+06	506.767
								1197.41	2.60314e+06	1.19614e+06	506.746
								1200.34	2.60314e+06	1.19614e+06	506.759
								1203.28	2.60315e+06	1.19614e+06	506.691
								1206.21	2.60315e+06	1.19614e+06	506.587
								1209.15	2.60315e+06	1.19614e+06	506.747
								1212.08	2.60315e+06	1.19615e+06	506.669
								1215.02	2.60315e+06	1.19615e+06	506.739
								1217.95	2.60316e+06	1.19615e+06	506.818
								1220.89	2.60316e+06	1.19615e+06	506.721
								1223.82	2.60316e+06	1.19615e+06	506.697
								1226.76	2.60316e+06	1.19616e+06	506.817
								1229.69	2.60317e+06	1.19616e+06	506.854
								1232.63	2.60317e+06	1.19616e+06	506.937
								1235.56	2.60317e+06	1.19616e+06	507.094
								1238.5	2.60317e+06	1.19616e+06	507.119
								1241.43	2.60317e+06	1.19617e+06	507.276
								1244.37	2.60318e+06	1.19617e+06	506.997
								1247.3	2.60318e+06	1.19617e+06	507.107
								1250.24	2.60318e+06	1.19617e+06	506.989
								1253.17	2.60318e+06	1.19617e+06	507.111
								1256.11	2.60319e+06	1.19618e+06	507.092
								1259.04	2.60319e+06	1.19618e+06	507.085
								1261.98	2.60319e+06	1.19618e+06	506.877
								1264.91	2.60319e+06	1.19618e+06	506.817
								1267.85	2.60319e+06	1.19618e+06	506.817
								1270.78	2.6032e+06	1.19619e+06	506.708
								1273.72	2.6032e+06	1.19619e+06	506.702
								1276.65	2.6032e+06	1.19619e+06	506.733
								1279.59	2.6032e+06	1.19619e+06	506.752
								1282.52	2.6032e+06	1.19619e+06	506.86
								1285.45	2.60321e+06	1.19619e+06	506.857
								1288.39	2.60321e+06	1.1962e+06	506.904
								1291.32	2.60321e+06	1.1962e+06	506.946
								1294.26	2.60321e+06	1.1962e+06	506.869
								1297.19	2.60322e+06	1.1962e+06	507.007
								1300.13	2.60322e+06	1.1962e+06	506.873
								1303.06	2.60322e+06	1.19621e+06	506.901
								1306	2.60322e+06	1.19621e+06	506.973
								1308.93	2.60322e+06	1.19621e+06	506.773
								1311.87	2.60323e+06	1.19621e+06	506.784
								1314.8	2.60323e+06	1.19621e+06	506.871
								1317.74	2.60323e+06	1.19622e+06	507.089
								1320.67	2.60323e+06	1.19622e+06	506.88
								1323.61	2.60324e+06	1.19622e+06	507.013
								1326.54	2.60324e+06	1.19622e+06	506.955
								1329.48	2.60324e+06	1.19622e+06	506.848
								1332.41	2.60324e+06	1.19623e+06	507.109
								1335.35	2.60324e+06	1.19623e+06	506.992
								1338.28	2.60325e+06	1.19623e+06	507.153
								1341.22	2.60325e+06	1.19623e+06	507.358
								1344.15	2.60325e+06	1.19623e+06	507.245
								1347.09	2.60325e+06	1.19624e+06	507.369
								1350.02	2.60326e+06	1.19624e+06	507.342
								1352.96	2.60326e+06	1.19624e+06	507.277
								1355.89	2.60326e+06	1.19624e+06	507.539
								1358.83	2.60326e+06	1.19624e+06	507.608
								1361.76	2.60326e+06	1.19625e+06	507.598
								1364.7	2.60327e+06	1.19625e+06	507.419
								1367.63	2.60327e+06	1.19625e+06	507.563
								1370.56	2.60327e+06	1.19625e+06	507.608
								1373.5	2.60327e+06	1.19625e+06	507.691
								1376.43	2.60328e+06	1.19625e+06	507.878
								1379.37	2.60328e+06	1.19626e+06	507.819
								1382.3	2.60328e+06	1.19626e+06	508.145
								1385.24	2.60328e+06	1.19626e+06	507.52
								1388.17	2.60328e+06	1.19626e+06	507.482
								1391.11	2.60329e+06	1.19626e+06	507.445
								1394.04	2.60329e+06	1.19627e+06	507.612
								1396.98	2.60329e+06	1.19627e+06	507.547
								1399.91	2.60329e+06	1.19627e+06	507.967
								1402.85	2.6033e+06	1.19627e+06	507.929
								1405.78	2.6033e+06	1.19627e+06	507.883
								1408.72	2.6033e+06	1.19628e+06	507.839
								1411.65	2.6033e+06	1.19628e+06	507.95
								1414.59	2.6033e+06	1.19628e+06	507.895
								1417.52	2.60331e+06	1.19628e+06	507.839
								1420.46	2.60331e+06	1.19628e+06	507.614
								1423.39	2.60331e+06	1.19629e+06	507.457
								1426.33	2.60331e+06	1.19629e+06	507.334
								1429.26	2.60332e+06	1.19629e+06	507.467
								1432.2	2.60332e+06	1.19629e+06	507.467
								1435.13	2.60332e+06	1.19629e+06	507.491
								1438.07	2.60332e+06	1.1963e+06	507.387
								1441	2.60332e+06	1.1963e+06	507.313
								1443.94	2.60333e+06	1.1963e+06	507.216
								1446.87	2.60333e+06	1.1963e+06	507.377
								1449.81	2.60333e+06	1.1963e+06	507.283
								1452.74	2.60333e+06	1.1963e+06	507.051
								1455.67	2.60334e+06	1.19631e+06	507.095
								1458.61	2.60334e+06	1.19631e+06	507.205
								1461.54	2.60334e+06	1.19631e+06	507.261
								1464.48	2.60334e+06	1.19631e+06	507.047
								1467.41	2.60334e+06	1.19631e+06	507.634
								1470.35	2.60335e+06	1.19632e+06	507.43
								1473.28	2.60335e+06	1.19632e+06	507.522
								1476.22	2.60335e+06	1.19632e+06	507.431
								1479.15	2.60335e+06	1.19632e+06	507.489
								1482.09	2.60336e+06	1.19632e+06	507.585
								1485.02	2.60336e+06	1.19633e+06	507.497
								1487.96	2.60336e+06	1.19633e+06	507.587
								1490.89	2.60336e+06	1.19633e+06	507.479
								1493.83	2.60336e+06	1.19633e+06	507.332
								1496.76	2.60337e+06	1.19633e+06	507.338
								1499.7	2.60337e+06	1.19634e+06	507.279
								1502.63	2.60337e+06	1.19634e+06	507.389
								1505.57	2.60337e+06	1.19634e+06	507.128
								1508.5	2.60338e+06	1.19634e+06	507.035
								1511.44	2.60338e+06	1.19634e+06	507.107
								1514.37	2.60338e+06	1.19635e+06	506.991
								1517.31	2.60338e+06	1.19635e+06	507.152
								1520.24	2.60338e+06	1.19635e+06	507.16
								1523.18	2.60339e+06	1.19635e+06	507.017
								1526.11	2.60339e+06	1.19635e+06	507.024
								1529.05	2.60339e+06	1.19635e+06	507.078
								1531.98	2.60339e+06	1.19636e+06	507.18
								1534.92	2.6034e+06	1.19636e+06	507.062
								1537.85	2.6034e+06	1.19636e+06	506.949
								1540.78	2.6034e+06	1.19636e+06	506.85
								1543.72	2.6034e+06	1.19636e+06	506.948
								1546.65	2.6034e+06	1.19637e+06	506.963
								1549.59	2.60341e+06	1.19637e+06	507.041
								1552.52	2.60341e+06	1.19637e+06	506.937
								1555.46	2.60341e+06	1.19637e+06	507.032
								1558.39	2.60341e+06	1.19637e+06	507.02
								1561.33	2.60342e+06	1.19638e+06	507
								1564.26	2.60342e+06	1.19638e+06	506.933
								1567.2	2.60342e+06	1.19638e+06	506.975
								1570.13	2.60342e+06	1.19638e+06	506.976
								1573.07	2.60342e+06	1.19638e+06	507.03
								1576	2.60343e+06	1.19639e+06	506.794
								1578.94	2.60343e+06	1.19639e+06	506.853
								1581.87	2.60343e+06	1.19639e+06	506.871
								1584.81	2.60343e+06	1.19639e+06	506.852
								1587.74	2.60344e+06	1.19639e+06	506.818
								1590.68	2.60344e+06	1.1964e+06	506.701
								1593.61	2.60344e+06	1.1964e+06	506.728
								1596.55	2.60344e+06	1.1964e+06	506.712
								1599.48	2.60344e+06	1.1964e+06	506.624
								1602.42	2.60345e+06	1.1964e+06	506.607
								1605.35	2.60345e+06	1.1964e+06	506.689
								1608.29	2.60345e+06	1.19641e+06	506.624
								1611.22	2.60345e+06	1.19641e+06	506.693
								1614.16	2.60346e+06	1.19641e+06	506.641
								1617.09	2.60346e+06	1.19641e+06	506.672
								1620.03	2.60346e+06	1.19641e+06	506.672
								1622.96	2.60346e+06	1.19642e+06	506.758
								1625.89	2.60346e+06	1.19642e+06	506.694
								1628.83	2.60347e+06	1.19642e+06	506.678
								1631.76	2.60347e+06	1.19642e+06	506.622
								1634.7	2.60347e+06	1.19642e+06	506.56
								1637.63	2.60347e+06	1.19643e+06	506.765
								1640.57	2.60348e+06	1.19643e+06	506.655
								1643.5	2.60348e+06	1.19643e+06	506.7
								1646.44	2.60348e+06	1.19643e+06	506.6
								1649.37	2.60348e+06	1.19643e+06	506.746
								1652.31	2.60348e+06	1.19644e+06	506.931
								1655.24	2.60349e+06	1.19644e+06	507.038
								1658.18	2.60349e+06	1.19644e+06	507.276
								1661.11	2.60349e+06	1.19644e+06	507.264
								1664.05	2.60349e+06	1.19644e+06	506.992
								1666.98	2.6035e+06	1.19645e+06	506.704
								1669.92	2.6035e+06	1.19645e+06	506.862
								1672.85	2.6035e+06	1.19645e+06	506.794
								1675.79	2.6035e+06	1.19645e+06	506.745
								1678.72	2.6035e+06	1.19645e+06	506.813
								1681.66	2.60351e+06	1.19645e+06	506.695
								1684.59	2.60351e+06	1.19646e+06	506.676
								1687.53	2.60351e+06	1.19646e+06	506.67
								1690.46	2.60351e+06	1.19646e+06	506.73
								1693.4	2.60352e+06	1.19646e+06	506.804
								1696.33	2.60352e+06	1.19646e+06	506.843
								1699.27	2.60352e+06	1.19647e+06	506.781
								1702.2	2.60352e+06	1.19647e+06	506.82
								1705.14	2.60352e+06	1.19647e+06	506.783
								1708.07	2.60353e+06	1.19647e+06	506.86
								1711	2.60353e+06	1.19647e+06	506.847
								1713.94	2.60353e+06	1.19648e+06	506.847
								1716.87	2.60353e+06	1.19648e+06	506.866
								1719.81	2.60354e+06	1.19648e+06	506.76
								1722.74	2.60354e+06	1.19648e+06	506.865
								1725.68	2.60354e+06	1.19648e+06	506.834
								1728.61	2.60354e+06	1.19649e+06	506.695
								1731.55	2.60354e+06	1.19649e+06	506.711
								1734.48	2.60355e+06	1.19649e+06	506.717
								1737.42	2.60355e+06	1.19649e+06	506.733
								1740.35	2.60355e+06	1.19649e+06	506.892
								1743.29	2.60355e+06	1.1965e+06	506.828
								1746.22	2.60356e+06	1.1965e+06	506.916
								1749.16	2.60356e+06	1.1965e+06	506.934
								1752.09	2.60356e+06	1.1965e+06	506.874
								1755.03	2.60356e+06	1.1965e+06	506.852
								1757.96	2.60356e+06	1.1965e+06	507.026
								1760.9	2.60357e+06	1.19651e+06	507.053
								1763.83	2.60357e+06	1.19651e+06	507.285
								1766.77	2.60357e+06	1.19651e+06	507.412
								1769.7	2.60357e+06	1.19651e+06	507.889
								1772.64	2.60357e+06	1.19651e+06	507.904
								1775.57	2.60358e+06	1.19652e+06	508.106
								1778.51	2.60358e+06	1.19652e+06	508.024
								1781.44	2.60358e+06	1.19652e+06	507.894
								1784.38	2.60358e+06	1.19652e+06	507.934
								1787.31	2.60359e+06	1.19652e+06	508.193
								1790.25	2.60359e+06	1.19653e+06	508.151
								1793.18	2.60359e+06	1.19653e+06	508.162
								1796.11	2.60359e+06	1.19653e+06	508.162
								1799.05	2.60359e+06	1.19653e+06	508.234
								1801.98	2.6036e+06	1.19653e+06	508.065
								1804.92	2.6036e+06	1.19654e+06	508.38
								1807.85	2.6036e+06	1.19654e+06	508.078
								1810.79	2.6036e+06	1.19654e+06	508.035
								1813.72	2.60361e+06	1.19654e+06	507.21
								1816.66	2.60361e+06	1.19654e+06	507.091
								1819.59	2.60361e+06	1.19655e+06	507.1
								1822.53	2.60361e+06	1.19655e+06	507.354
								1825.46	2.60361e+06	1.19655e+06	507.603
								1828.4	2.60362e+06	1.19655e+06	507.788
								1831.33	2.60362e+06	1.19655e+06	508.024
								1834.27	2.60362e+06	1.19655e+06	508.142
								1837.2	2.60362e+06	1.19656e+06	508.583
								1840.14	2.60363e+06	1.19656e+06	508.643
								1843.07	2.60363e+06	1.19656e+06	508.961
								1846.01	2.60363e+06	1.19656e+06	509.153
								1848.94	2.60363e+06	1.19656e+06	509.31
								1851.88	2.60363e+06	1.19657e+06	509.307
								1854.81	2.60364e+06	1.19657e+06	509.344
								1857.75	2.60364e+06	1.19657e+06	509.385
								1860.68	2.60364e+06	1.19657e+06	508.208
								1863.62	2.60364e+06	1.19657e+06	506.566
								1866.55	2.60365e+06	1.19658e+06	506.567
								1869.49	2.60365e+06	1.19658e+06	506.341
								1872.42	2.60365e+06	1.19658e+06	506.268
								1875.36	2.60365e+06	1.19658e+06	506.491
								1878.29	2.60365e+06	1.19658e+06	508.518
								1881.22	2.60366e+06	1.19659e+06	509.296
								1884.16	2.60366e+06	1.19659e+06	508.988
								1887.09	2.60366e+06	1.19659e+06	508.309
								1890.03	2.60366e+06	1.19659e+06	508.339
								1892.96	2.60367e+06	1.19659e+06	508.025
								1895.9	2.60367e+06	1.1966e+06	507.762
								1898.83	2.60367e+06	1.1966e+06	507.47
								1901.77	2.60367e+06	1.1966e+06	507.359
								1904.7	2.60367e+06	1.1966e+06	507.335
								1907.64	2.60368e+06	1.1966e+06	507.02
								1910.57	2.60368e+06	1.1966e+06	507.022
								1913.51	2.60368e+06	1.19661e+06	507.092
								1916.44	2.60368e+06	1.19661e+06	507.047
								1919.38	2.60369e+06	1.19661e+06	507.277
								1922.31	2.60369e+06	1.19661e+06	507.243
								1925.25	2.60369e+06	1.19661e+06	507.048
								1928.18	2.60369e+06	1.19662e+06	506.903
								1931.12	2.60369e+06	1.19662e+06	507.147
								1934.05	2.6037e+06	1.19662e+06	507.02
								1936.99	2.6037e+06	1.19662e+06	507.003
								1939.92	2.6037e+06	1.19662e+06	507.134
								1942.86	2.6037e+06	1.19663e+06	506.942
								1945.79	2.60371e+06	1.19663e+06	506.929
								1948.73	2.60371e+06	1.19663e+06	506.883
								1951.66	2.60371e+06	1.19663e+06	506.914
								1954.6	2.60371e+06	1.19663e+06	506.904
								1957.53	2.60371e+06	1.19664e+06	506.99
								1960.47	2.60372e+06	1.19664e+06	507.061
								1963.4	2.60372e+06	1.19664e+06	507.105
								1966.33	2.60372e+06	1.19664e+06	507.007
								1969.27	2.60372e+06	1.19664e+06	507.276
								1972.2	2.60373e+06	1.19665e+06	507.317
								1975.14	2.60373e+06	1.19665e+06	507.291
								1978.07	2.60373e+06	1.19665e+06	507.458
								1981.01	2.60373e+06	1.19665e+06	507.304
								1983.94	2.60373e+06	1.19665e+06	507.298
								1986.88	2.60374e+06	1.19665e+06	507.48
								1989.81	2.60374e+06	1.19666e+06	507.415
								1992.75	2.60374e+06	1.19666e+06	507.617
								1995.68	2.60374e+06	1.19666e+06	507.7
								1998.62	2.60375e+06	1.19666e+06	507.657
								2001.55	2.60375e+06	1.19666e+06	507.86
								2004.49	2.60375e+06	1.19667e+06	507.456
								2007.42	2.60375e+06	1.19667e+06	507.923
								2010.36	2.60375e+06	1.19667e+06	507.631
								2013.29	2.60376e+06	1.19667e+06	508.051
								2016.23	2.60376e+06	1.19667e+06	507.671
								2019.16	2.60376e+06	1.19668e+06	507.728
								2022.1	2.60376e+06	1.19668e+06	507.683
								2025.03	2.60377e+06	1.19668e+06	507.592
								2027.97	2.60377e+06	1.19668e+06	507.779
								2030.9	2.60377e+06	1.19668e+06	507.726
								2033.84	2.60377e+06	1.19669e+06	507.656
								2036.77	2.60377e+06	1.19669e+06	507.558
								2039.71	2.60378e+06	1.19669e+06	507.437
								2042.64	2.60378e+06	1.19669e+06	507.408
								2045.58	2.60378e+06	1.19669e+06	507.481
								2048.51	2.60378e+06	1.1967e+06	507.531
								2051.44	2.60379e+06	1.1967e+06	507.539
								2054.38	2.60379e+06	1.1967e+06	507.577
								2057.31	2.60379e+06	1.1967e+06	507.663
								2060.25	2.60379e+06	1.1967e+06	507.628
								2063.18	2.60379e+06	1.19671e+06	507.552
								2066.12	2.6038e+06	1.19671e+06	507.65
								2069.05	2.6038e+06	1.19671e+06	507.665
								2071.99	2.6038e+06	1.19671e+06	507.696
								2074.92	2.6038e+06	1.19671e+06	507.731
								2077.86	2.60381e+06	1.19671e+06	507.683
								2080.79	2.60381e+06	1.19672e+06	507.752
								2083.73	2.60381e+06	1.19672e+06	507.706
								2086.66	2.60381e+06	1.19672e+06	507.738
								2089.6	2.60381e+06	1.19672e+06	507.748
								2092.53	2.60382e+06	1.19672e+06	507.569
								2095.47	2.60382e+06	1.19673e+06	507.813
								2098.4	2.60382e+06	1.19673e+06	507.878
								2101.34	2.60382e+06	1.19673e+06	507.932
								2104.27	2.60383e+06	1.19673e+06	508.092
								2107.21	2.60383e+06	1.19673e+06	508.128
								2110.14	2.60383e+06	1.19674e+06	507.999
								2113.08	2.60383e+06	1.19674e+06	508.04
								2116.01	2.60383e+06	1.19674e+06	507.882
								2118.95	2.60384e+06	1.19674e+06	508.129
								2121.88	2.60384e+06	1.19674e+06	508.168
								2124.82	2.60384e+06	1.19675e+06	508.163
								2127.75	2.60384e+06	1.19675e+06	508.012
								2130.69	2.60385e+06	1.19675e+06	508.075
								2133.62	2.60385e+06	1.19675e+06	508.19
								2136.55	2.60385e+06	1.19675e+06	508.257
								2139.49	2.60385e+06	1.19676e+06	508.128
								2142.42	2.60385e+06	1.19676e+06	508.178
								2145.36	2.60386e+06	1.19676e+06	508.436
								2148.29	2.60386e+06	1.19676e+06	508.193
								2151.23	2.60386e+06	1.19676e+06	508.227
								2154.16	2.60386e+06	1.19676e+06	508.376
								2157.1	2.60387e+06	1.19677e+06	508.089
								2160.03	2.60387e+06	1.19677e+06	508.174
								2162.97	2.60387e+06	1.19677e+06	508.216
								2165.9	2.60387e+06	1.19677e+06	508.216
								2168.84	2.60387e+06	1.19677e+06	508.052
								2171.77	2.60388e+06	1.19678e+06	507.995
								2174.71	2.60388e+06	1.19678e+06	507.878
								2177.64	2.60388e+06	1.19678e+06	508.189
								2180.58	2.60388e+06	1.19678e+06	508.117
								2183.51	2.60389e+06	1.19678e+06	507.972
								2186.45	2.60389e+06	1.19679e+06	508.22
								2189.38	2.60389e+06	1.19679e+06	508.081
								2192.32	2.60389e+06	1.19679e+06	508.141
								2195.25	2.60389e+06	1.19679e+06	508.05
								2198.19	2.6039e+06	1.19679e+06	508.325
								2201.12	2.6039e+06	1.1968e+06	508.328
								2204.06	2.6039e+06	1.1968e+06	508.355
								2206.99	2.6039e+06	1.1968e+06	508.285
								2209.93	2.60391e+06	1.1968e+06	508.319
								2212.86	2.60391e+06	1.1968e+06	508.282
								2215.8	2.60391e+06	1.19681e+06	508.2
								2218.73	2.60391e+06	1.19681e+06	508.172
								2221.66	2.60391e+06	1.19681e+06	508.216
								2224.6	2.60392e+06	1.19681e+06	508.384
								2227.53	2.60392e+06	1.19681e+06	508.279
								2230.47	2.60392e+06	1.19681e+06	508.331
								2233.4	2.60392e+06	1.19682e+06	508.418
								2236.34	2.60393e+06	1.19682e+06	508.252
								2239.27	2.60393e+06	1.19682e+06	508.249
								2242.21	2.60393e+06	1.19682e+06	508.352
								2245.14	2.60393e+06	1.19682e+06	508.307
								2248.08	2.60393e+06	1.19683e+06	508.355
								2251.01	2.60394e+06	1.19683e+06	508.237
								2253.95	2.60394e+06	1.19683e+06	508.285
								2256.88	2.60394e+06	1.19683e+06	508.388
								2259.82	2.60394e+06	1.19683e+06	508.388
								2262.75	2.60394e+06	1.19684e+06	508.737
								2265.69	2.60395e+06	1.19684e+06	508.064
								2268.62	2.60395e+06	1.19684e+06	507.89
								2271.56	2.60395e+06	1.19684e+06	507.89
								2274.49	2.60395e+06	1.19684e+06	509.853
								2277.43	2.60396e+06	1.19685e+06	510.763
								2280.36	2.60396e+06	1.19685e+06	510.751
								2283.3	2.60396e+06	1.19685e+06	510.681
								2286.23	2.60396e+06	1.19685e+06	510.631
								2289.17	2.60396e+06	1.19685e+06	510.581
								2292.1	2.60397e+06	1.19686e+06	510.53
								2295.04	2.60397e+06	1.19686e+06	510.48
								2297.97	2.60397e+06	1.19686e+06	510.43
								2300.91	2.60397e+06	1.19686e+06	510.348
								2303.84	2.60398e+06	1.19686e+06	510.329
								2306.77	2.60398e+06	1.19686e+06	510.259
								2309.71	2.60398e+06	1.19687e+06	510.209
								2312.64	2.60398e+06	1.19687e+06	510.159
								2315.58	2.60398e+06	1.19687e+06	510.109
								2318.51	2.60399e+06	1.19687e+06	510.058
								2321.45	2.60399e+06	1.19687e+06	510.008
								2324.38	2.60399e+06	1.19688e+06	509.958
								2327.32	2.60399e+06	1.19688e+06	509.883
								2330.25	2.604e+06	1.19688e+06	509.883
								2333.19	2.604e+06	1.19688e+06	509.787
								2336.12	2.604e+06	1.19688e+06	509.737
								2339.06	2.604e+06	1.19689e+06	509.718
								2341.99	2.604e+06	1.19689e+06	509.668
								2344.93	2.60401e+06	1.19689e+06	509.617
								2347.86	2.60401e+06	1.19689e+06	509.571
								2350.8	2.60401e+06	1.19689e+06	509.959
								2353.73	2.60401e+06	1.1969e+06	510.155
								2356.67	2.60402e+06	1.1969e+06	510.354
								2359.6	2.60402e+06	1.1969e+06	510.425
								2362.54	2.60402e+06	1.1969e+06	510.425
								2365.47	2.60402e+06	1.1969e+06	510.425
								2368.41	2.60402e+06	1.19691e+06	510.443
								2371.34	2.60403e+06	1.19691e+06	510.487
								2374.28	2.60403e+06	1.19691e+06	510.903
								2377.21	2.60403e+06	1.19691e+06	510.753
								2380.15	2.60403e+06	1.19691e+06	510.556
								2383.08	2.60404e+06	1.19691e+06	510.254
								2386.02	2.60404e+06	1.19692e+06	510.224
								2388.95	2.60404e+06	1.19692e+06	510.327
								2391.88	2.60404e+06	1.19692e+06	510.508
								2394.82	2.60404e+06	1.19692e+06	510.828
								2397.75	2.60405e+06	1.19692e+06	510.952
								2400.69	2.60405e+06	1.19693e+06	511.219
								2403.62	2.60405e+06	1.19693e+06	512.673
								2406.56	2.60405e+06	1.19693e+06	514.333
								2409.49	2.60406e+06	1.19693e+06	516.197
								2412.43	2.60406e+06	1.19693e+06	516.382
								2415.36	2.60406e+06	1.19694e+06	516.562
								2418.3	2.60406e+06	1.19694e+06	517.371
								2421.23	2.60406e+06	1.19694e+06	518.238
								2424.17	2.60407e+06	1.19694e+06	519.222
								2427.1	2.60407e+06	1.19694e+06	519.605
								2430.04	2.60407e+06	1.19695e+06	519.803
								2432.97	2.60407e+06	1.19695e+06	520.098
								2435.91	2.60408e+06	1.19695e+06	520.417
								2438.84	2.60408e+06	1.19695e+06	520.811
								2441.78	2.60408e+06	1.19695e+06	520.982
								2444.71	2.60408e+06	1.19696e+06	521.179
								2447.65	2.60408e+06	1.19696e+06	521.429
								2450.58	2.60409e+06	1.19696e+06	521.563
								2453.52	2.60409e+06	1.19696e+06	521.732
								2456.45	2.60409e+06	1.19696e+06	522.034
								2459.39	2.60409e+06	1.19696e+06	522.085
								2462.32	2.6041e+06	1.19697e+06	522.455
								2465.26	2.6041e+06	1.19697e+06	522.783
								2468.19	2.6041e+06	1.19697e+06	522.905
								2471.13	2.6041e+06	1.19697e+06	523.031
								2474.06	2.6041e+06	1.19697e+06	523.505
								2476.99	2.60411e+06	1.19698e+06	523.52
								2479.93	2.60411e+06	1.19698e+06	523.772
								2482.86	2.60411e+06	1.19698e+06	524.086
								2485.8	2.60411e+06	1.19698e+06	524.912
								2488.73	2.60412e+06	1.19698e+06	525.081
								2491.67	2.60412e+06	1.19699e+06	525.368
								2494.6	2.60412e+06	1.19699e+06	525.704
								2497.54	2.60412e+06	1.19699e+06	525.825
								2500.47	2.60412e+06	1.19699e+06	526.001
								2503.41	2.60413e+06	1.19699e+06	526.125
								2506.34	2.60413e+06	1.197e+06	526.205
								2509.28	2.60413e+06	1.197e+06	526.155
								2512.21	2.60413e+06	1.197e+06	526.013
								2515.15	2.60414e+06	1.197e+06	525.896
								2518.08	2.60414e+06	1.197e+06	526.15
								2521.02	2.60414e+06	1.19701e+06	526.512
								2523.95	2.60414e+06	1.19701e+06	526.688
								2526.89	2.60414e+06	1.19701e+06	526.944
								2529.82	2.60415e+06	1.19701e+06	526.82
								2532.76	2.60415e+06	1.19701e+06	527.076
								2535.69	2.60415e+06	1.19701e+06	527.199
								2538.63	2.60415e+06	1.19702e+06	526.757
								2541.56	2.60416e+06	1.19702e+06	526.998
								2544.5	2.60416e+06	1.19702e+06	527.174
								2547.43	2.60416e+06	1.19702e+06	527.564
								2550.37	2.60416e+06	1.19702e+06	527.974
								2553.3	2.60416e+06	1.19703e+06	528.052
								2556.24	2.60417e+06	1.19703e+06	528.131
								2559.17	2.60417e+06	1.19703e+06	528.306
								2562.1	2.60417e+06	1.19703e+06	528.731
								2565.04	2.60417e+06	1.19703e+06	530.51
								2567.97	2.60418e+06	1.19704e+06	531.415
								2570.91	2.60418e+06	1.19704e+06	531.42
								2573.84	2.60418e+06	1.19704e+06	531.161
								2576.78	2.60418e+06	1.19704e+06	531.3
								2579.71	2.60418e+06	1.19704e+06	531.249
								2582.65	2.60419e+06	1.19705e+06	531.452
								2585.58	2.60419e+06	1.19705e+06	531.687
								2588.52	2.60419e+06	1.19705e+06	531.765
								2591.45	2.60419e+06	1.19705e+06	531.747
								2594.39	2.6042e+06	1.19705e+06	532.307
								2597.32	2.6042e+06	1.19706e+06	532.12
								2600.26	2.6042e+06	1.19706e+06	532.914
								2603.19	2.6042e+06	1.19706e+06	533.708
								2606.13	2.6042e+06	1.19706e+06	534.065
								2609.06	2.60421e+06	1.19706e+06	534.693
								2612	2.60421e+06	1.19706e+06	535.365
								2614.93	2.60421e+06	1.19707e+06	535.185
								2617.87	2.60421e+06	1.19707e+06	535.107
								2620.8	2.60422e+06	1.19707e+06	535.145
								2623.74	2.60422e+06	1.19707e+06	535.138
								2626.67	2.60422e+06	1.19707e+06	535.154
								2629.61	2.60422e+06	1.19708e+06	535.17
								2632.54	2.60422e+06	1.19708e+06	535.229
								2635.48	2.60423e+06	1.19708e+06	535.243
								2638.41	2.60423e+06	1.19708e+06	535.334
								2641.35	2.60423e+06	1.19708e+06	535.155
								2644.28	2.60423e+06	1.19709e+06	534.986
								2647.22	2.60424e+06	1.19709e+06	536.128
								2650.15	2.60424e+06	1.19709e+06	536.874
								2653.08	2.60424e+06	1.19709e+06	537.51
								2656.02	2.60424e+06	1.19709e+06	537.957
								2658.95	2.60424e+06	1.1971e+06	538.49
								2661.89	2.60425e+06	1.1971e+06	538.22
								2664.82	2.60425e+06	1.1971e+06	538.066
								2667.76	2.60425e+06	1.1971e+06	538.294
								2670.69	2.60425e+06	1.1971e+06	538.521
								2673.63	2.60426e+06	1.19711e+06	538.748
								2676.56	2.60426e+06	1.19711e+06	539.079
								2679.5	2.60426e+06	1.19711e+06	539.15
								2682.43	2.60426e+06	1.19711e+06	539.055
								2685.37	2.60426e+06	1.19711e+06	538.97
								2688.3	2.60427e+06	1.19711e+06	539.37
								2691.24	2.60427e+06	1.19712e+06	539.795
								2694.17	2.60427e+06	1.19712e+06	540.336
								2697.11	2.60427e+06	1.19712e+06	541.766
								2700.04	2.60428e+06	1.19712e+06	542.003
								2702.98	2.60428e+06	1.19712e+06	542.123
								2705.91	2.60428e+06	1.19713e+06	542.289
								2708.85	2.60428e+06	1.19713e+06	542.89
								2711.78	2.60428e+06	1.19713e+06	543.18
								2714.72	2.60429e+06	1.19713e+06	543.701
								2717.65	2.60429e+06	1.19713e+06	544.028
								2720.59	2.60429e+06	1.19714e+06	544.104
								2723.52	2.60429e+06	1.19714e+06	544.483
								2726.46	2.6043e+06	1.19714e+06	545.763
								2729.39	2.6043e+06	1.19714e+06	545.677
								2732.33	2.6043e+06	1.19714e+06	545.731
								2735.26	2.6043e+06	1.19715e+06	546.269
								2738.19	2.6043e+06	1.19715e+06	546.727
								2741.13	2.60431e+06	1.19715e+06	548.734
								2744.06	2.60431e+06	1.19715e+06	549.066
								2747	2.60431e+06	1.19715e+06	548.76
								2749.93	2.60431e+06	1.19716e+06	549.171
								2752.87	2.60431e+06	1.19716e+06	549.3
								2755.8	2.60432e+06	1.19716e+06	549.365
								2758.74	2.60432e+06	1.19716e+06	550.037
								2761.67	2.60432e+06	1.19716e+06	550.322
								2764.61	2.60432e+06	1.19717e+06	550.875
								2767.54	2.60433e+06	1.19717e+06	552.709
								2770.48	2.60433e+06	1.19717e+06	553.847
								2773.41	2.60433e+06	1.19717e+06	554.489
								2776.35	2.60433e+06	1.19717e+06	554.715
								2779.28	2.60433e+06	1.19717e+06	554.851
								2782.22	2.60434e+06	1.19718e+06	555.388
								2785.15	2.60434e+06	1.19718e+06	555.832
								2788.09	2.60434e+06	1.19718e+06	555.958
								2791.02	2.60434e+06	1.19718e+06	556.266
								2793.96	2.60435e+06	1.19718e+06	556.575
								2796.89	2.60435e+06	1.19719e+06	557.135
								2799.83	2.60435e+06	1.19719e+06	557.477
								2802.76	2.60435e+06	1.19719e+06	557.588
								2805.7	2.60435e+06	1.19719e+06	557.732
								2808.63	2.60436e+06	1.19719e+06	558.44
								2811.57	2.60436e+06	1.1972e+06	558.727
								2814.5	2.60436e+06	1.1972e+06	559.138
								2817.44	2.60436e+06	1.1972e+06	559.208
								2820.37	2.60437e+06	1.1972e+06	559.21
								2823.3	2.60437e+06	1.1972e+06	559.201
								2826.24	2.60437e+06	1.19721e+06	559.275
								2829.17	2.60437e+06	1.19721e+06	559.263
								2832.11	2.60437e+06	1.19721e+06	559.289
								2835.04	2.60438e+06	1.19721e+06	559.331
								2837.98	2.60438e+06	1.19721e+06	559.373
								2840.91	2.60438e+06	1.19722e+06	559.438
								2843.85	2.60438e+06	1.19722e+06	559.457
								2846.78	2.60439e+06	1.19722e+06	559.813
								2849.72	2.60439e+06	1.19722e+06	560.527
								2852.65	2.60439e+06	1.19722e+06	561.929
								2855.59	2.60439e+06	1.19722e+06	562.076
								2858.52	2.60439e+06	1.19723e+06	560.79
								2861.46	2.6044e+06	1.19723e+06	560.581
								2864.39	2.6044e+06	1.19723e+06	560.962
								2867.33	2.6044e+06	1.19723e+06	560.79
								2870.26	2.6044e+06	1.19723e+06	560.904
								2873.2	2.60441e+06	1.19724e+06	561.22
								2876.13	2.60441e+06	1.19724e+06	561.387
								2879.07	2.60441e+06	1.19724e+06	561.386
								2882	2.60441e+06	1.19724e+06	561.385
								2884.94	2.60441e+06	1.19724e+06	561.461
								2887.87	2.60442e+06	1.19725e+06	561.46
								2890.81	2.60442e+06	1.19725e+06	561.459
								2893.74	2.60442e+06	1.19725e+06	561.458
								2896.68	2.60442e+06	1.19725e+06	561.492
								2899.61	2.60443e+06	1.19725e+06	561.492
								2902.55	2.60443e+06	1.19726e+06	562.679
								2905.48	2.60443e+06	1.19726e+06	562.983
								2908.41	2.60443e+06	1.19726e+06	562.94
								2911.35	2.60443e+06	1.19726e+06	562.99
								2914.28	2.60444e+06	1.19726e+06	563.847
								2917.22	2.60444e+06	1.19727e+06	565.175
								2920.15	2.60444e+06	1.19727e+06	565.613
								2923.09	2.60444e+06	1.19727e+06	565.72
								2926.02	2.60445e+06	1.19727e+06	565.909
								2928.96	2.60445e+06	1.19727e+06	566.056
								2931.89	2.60445e+06	1.19727e+06	566.352
								2934.83	2.60445e+06	1.19728e+06	566.493
					End point of the gravity profile on the right			2934.83	2.60445e+06	1.19728e+06	566.493

## Sheet: topo Airport
Bedrock profile								DEM profile
Distance (m)	E (m)	N (m)	Elev. (m)					Distance (m)	E (m)	N (m)	Elev. (m)			Profile's starting coordinates	E (m)	N (m)
0	2.60252e+06	1.1936e+06	825		Begin point of the gravity profile			0	2.60252e+06	1.1936e+06	837.37			And plot origin	2.60252e+06	1.1936e+06
12.0247	2.60253e+06	1.19361e+06	824					4.46117	2.60252e+06	1.19361e+06	837.307
24.0495	2.60254e+06	1.19362e+06	823					8.92235	2.60253e+06	1.19361e+06	837.245			Profile's ending coordinates	E (m)	N (m)
36.0742	2.60255e+06	1.19362e+06	822					13.3835	2.60253e+06	1.19361e+06	837.16				2.60623e+06	1.19607e+06
48.0989	2.60256e+06	1.19363e+06	821					17.8447	2.60253e+06	1.19361e+06	837.11
60.1236	2.60257e+06	1.19364e+06	820					22.3059	2.60254e+06	1.19362e+06	837.058
72.1484	2.60258e+06	1.19364e+06	820					26.767	2.60254e+06	1.19362e+06	836.484
84.1731	2.60259e+06	1.19365e+06	820					31.2282	2.60254e+06	1.19362e+06	836.641
96.1978	2.6026e+06	1.19366e+06	819					35.6894	2.60255e+06	1.19362e+06	837.786
108.223	2.60261e+06	1.19366e+06	819					40.1506	2.60255e+06	1.19363e+06	838.934
120.247	2.60262e+06	1.19367e+06	819					44.6117	2.60256e+06	1.19363e+06	839.356
132.272	2.60263e+06	1.19368e+06	818					49.0729	2.60256e+06	1.19363e+06	839.919
144.297	2.60264e+06	1.19368e+06	818					53.5341	2.60256e+06	1.19363e+06	839.797
156.321	2.60265e+06	1.19369e+06	818					57.9953	2.60257e+06	1.19364e+06	839.958
168.346	2.60266e+06	1.1937e+06	817					62.4564	2.60257e+06	1.19364e+06	839.899
180.371	2.60267e+06	1.1937e+06	817					66.9176	2.60257e+06	1.19364e+06	839.817
192.396	2.60268e+06	1.19371e+06	817					71.3788	2.60258e+06	1.19364e+06	839.188
204.42	2.60269e+06	1.19372e+06	816					75.84	2.60258e+06	1.19365e+06	839.216
216.445	2.6027e+06	1.19372e+06	816					80.3011	2.60259e+06	1.19365e+06	838.787
228.47	2.60271e+06	1.19373e+06	815					84.7623	2.60259e+06	1.19365e+06	838.528
240.495	2.60272e+06	1.19374e+06	814					89.2235	2.60259e+06	1.19365e+06	838.022
252.519	2.60273e+06	1.19374e+06	813					93.6847	2.6026e+06	1.19366e+06	837.776
264.544	2.60274e+06	1.19375e+06	812					98.1458	2.6026e+06	1.19366e+06	837.365
276.569	2.60275e+06	1.19376e+06	811					102.607	2.6026e+06	1.19366e+06	837.105
288.593	2.60276e+06	1.19376e+06	810					107.068	2.60261e+06	1.19366e+06	836.712
300.618	2.60277e+06	1.19377e+06	808					111.529	2.60261e+06	1.19367e+06	836.594
312.643	2.60278e+06	1.19378e+06	806					115.991	2.60262e+06	1.19367e+06	836.487
324.668	2.60279e+06	1.19378e+06	804					120.452	2.60262e+06	1.19367e+06	836.164
336.692	2.6028e+06	1.19379e+06	801					124.913	2.60262e+06	1.19367e+06	836.168
348.717	2.60281e+06	1.1938e+06	799					129.374	2.60263e+06	1.19368e+06	835.765
360.742	2.60282e+06	1.1938e+06	795					133.835	2.60263e+06	1.19368e+06	835.63
372.767	2.60283e+06	1.19381e+06	792					138.296	2.60263e+06	1.19368e+06	835.397
384.791	2.60284e+06	1.19382e+06	790					142.758	2.60264e+06	1.19368e+06	835.345
396.816	2.60285e+06	1.19382e+06	788					147.219	2.60264e+06	1.19369e+06	835.232
408.841	2.60286e+06	1.19383e+06	785					151.68	2.60265e+06	1.19369e+06	835.083
420.865	2.60287e+06	1.19384e+06	783					156.141	2.60265e+06	1.19369e+06	834.94
432.89	2.60288e+06	1.19384e+06	780					160.602	2.60265e+06	1.19369e+06	834.925
444.915	2.60289e+06	1.19385e+06	775					165.063	2.60266e+06	1.1937e+06	834.61
456.94	2.6029e+06	1.19386e+06	771					169.525	2.60266e+06	1.1937e+06	834.189
468.964	2.60291e+06	1.19386e+06	767					173.986	2.60266e+06	1.1937e+06	833.969
480.989	2.60292e+06	1.19387e+06	762					178.447	2.60267e+06	1.1937e+06	833.729
493.014	2.60293e+06	1.19388e+06	759					182.908	2.60267e+06	1.19371e+06	833.115
505.039	2.60294e+06	1.19388e+06	755					187.369	2.60267e+06	1.19371e+06	832.997
517.063	2.60295e+06	1.19389e+06	751					191.83	2.60268e+06	1.19371e+06	832.716
529.088	2.60296e+06	1.1939e+06	748					196.292	2.60268e+06	1.19371e+06	832.442
541.113	2.60297e+06	1.1939e+06	744					200.753	2.60269e+06	1.19372e+06	832.188
553.137	2.60298e+06	1.19391e+06	739					205.214	2.60269e+06	1.19372e+06	831.995
565.162	2.60299e+06	1.19392e+06	735					209.675	2.60269e+06	1.19372e+06	831.681
577.187	2.603e+06	1.19392e+06	729					214.136	2.6027e+06	1.19372e+06	831.49
589.212	2.60301e+06	1.19393e+06	724					218.598	2.6027e+06	1.19373e+06	831.181
601.236	2.60302e+06	1.19394e+06	721					223.059	2.6027e+06	1.19373e+06	830.964
613.261	2.60303e+06	1.19394e+06	716					227.52	2.60271e+06	1.19373e+06	830.956
625.286	2.60304e+06	1.19395e+06	711					231.981	2.60271e+06	1.19373e+06	830.682
637.311	2.60305e+06	1.19396e+06	709					236.442	2.60272e+06	1.19374e+06	830.849
649.335	2.60306e+06	1.19396e+06	705					240.903	2.60272e+06	1.19374e+06	830.598
661.36	2.60307e+06	1.19397e+06	701					245.365	2.60272e+06	1.19374e+06	830.334
673.385	2.60308e+06	1.19398e+06	698					249.826	2.60273e+06	1.19374e+06	829.907
685.409	2.60309e+06	1.19398e+06	694					254.287	2.60273e+06	1.19375e+06	829.692
697.434	2.6031e+06	1.19399e+06	689					258.748	2.60273e+06	1.19375e+06	829.206
709.459	2.60311e+06	1.194e+06	687					263.209	2.60274e+06	1.19375e+06	828.814
721.484	2.60312e+06	1.194e+06	683					267.67	2.60274e+06	1.19375e+06	828.281
733.508	2.60313e+06	1.19401e+06	681					272.132	2.60275e+06	1.19376e+06	827.872
745.533	2.60314e+06	1.19402e+06	680					276.593	2.60275e+06	1.19376e+06	827.371
757.558	2.60315e+06	1.19402e+06	678					281.054	2.60275e+06	1.19376e+06	826.66
769.583	2.60316e+06	1.19403e+06	677					285.515	2.60276e+06	1.19376e+06	826.156
781.607	2.60317e+06	1.19404e+06	676					289.976	2.60276e+06	1.19377e+06	825.394
793.632	2.60318e+06	1.19404e+06	674					294.437	2.60276e+06	1.19377e+06	824.414
805.657	2.60319e+06	1.19405e+06	673					298.899	2.60277e+06	1.19377e+06	822.558
817.681	2.6032e+06	1.19406e+06	672					303.36	2.60277e+06	1.19377e+06	822.066
829.706	2.60321e+06	1.19406e+06	671					307.821	2.60278e+06	1.19378e+06	821.221
841.731	2.60322e+06	1.19407e+06	670					312.282	2.60278e+06	1.19378e+06	820.54
853.756	2.60323e+06	1.19408e+06	669					316.743	2.60278e+06	1.19378e+06	819.723
865.78	2.60324e+06	1.19408e+06	667					321.205	2.60279e+06	1.19378e+06	818.826
877.805	2.60325e+06	1.19409e+06	665					325.666	2.60279e+06	1.19379e+06	818.362
889.83	2.60326e+06	1.1941e+06	663					330.127	2.60279e+06	1.19379e+06	818.12
901.855	2.60327e+06	1.1941e+06	661					334.588	2.6028e+06	1.19379e+06	817.186
913.879	2.60328e+06	1.19411e+06	660					339.049	2.6028e+06	1.19379e+06	816.817
925.904	2.60329e+06	1.19412e+06	659					343.51	2.6028e+06	1.19379e+06	815.846
937.929	2.6033e+06	1.19412e+06	658					347.972	2.60281e+06	1.1938e+06	814.704
949.953	2.60331e+06	1.19413e+06	658					352.433	2.60281e+06	1.1938e+06	813.864
961.978	2.60332e+06	1.19414e+06	657					356.894	2.60282e+06	1.1938e+06	812.775
974.003	2.60333e+06	1.19414e+06	656					361.355	2.60282e+06	1.1938e+06	812.48
986.028	2.60334e+06	1.19415e+06	654					365.816	2.60282e+06	1.19381e+06	809.707
998.052	2.60335e+06	1.19416e+06	653					370.277	2.60283e+06	1.19381e+06	807.925
1010.08	2.60336e+06	1.19416e+06	649					374.739	2.60283e+06	1.19381e+06	804.846
1022.1	2.60337e+06	1.19417e+06	643					379.2	2.60283e+06	1.19381e+06	802.291
1034.13	2.60338e+06	1.19418e+06	640					383.661	2.60284e+06	1.19382e+06	800.066
1046.15	2.60339e+06	1.19418e+06	633					388.122	2.60284e+06	1.19382e+06	797.997
1058.18	2.6034e+06	1.19419e+06	626					392.583	2.60285e+06	1.19382e+06	796.277
1070.2	2.60341e+06	1.1942e+06	621					397.044	2.60285e+06	1.19382e+06	794.456
1082.23	2.60342e+06	1.1942e+06	615					401.506	2.60285e+06	1.19383e+06	791.964
1094.25	2.60343e+06	1.19421e+06	609					405.967	2.60286e+06	1.19383e+06	789.542
1106.27	2.60344e+06	1.19422e+06	605					410.428	2.60286e+06	1.19383e+06	787.23
1118.3	2.60345e+06	1.19422e+06	599					414.889	2.60286e+06	1.19383e+06	784.886
1130.32	2.60346e+06	1.19423e+06	592					419.35	2.60287e+06	1.19384e+06	782.681
1142.35	2.60347e+06	1.19424e+06	589					423.812	2.60287e+06	1.19384e+06	781.26
1154.37	2.60348e+06	1.19424e+06	584					428.273	2.60288e+06	1.19384e+06	779.43
1166.4	2.60349e+06	1.19425e+06	580					432.734	2.60288e+06	1.19384e+06	777.55
1178.42	2.6035e+06	1.19426e+06	578					437.195	2.60288e+06	1.19385e+06	776.2
1190.45	2.60351e+06	1.19426e+06	575					441.656	2.60289e+06	1.19385e+06	774.793
1202.47	2.60352e+06	1.19427e+06	573					446.117	2.60289e+06	1.19385e+06	773.683
1214.5	2.60353e+06	1.19428e+06	572					450.579	2.60289e+06	1.19385e+06	770.873
1226.52	2.60354e+06	1.19428e+06	570					455.04	2.6029e+06	1.19386e+06	769.766
1238.55	2.60355e+06	1.19429e+06	568					459.501	2.6029e+06	1.19386e+06	768.213
1250.57	2.60356e+06	1.1943e+06	567					463.962	2.60291e+06	1.19386e+06	766.332
1262.6	2.60357e+06	1.1943e+06	564					468.423	2.60291e+06	1.19386e+06	765.225
1274.62	2.60358e+06	1.19431e+06	562					472.884	2.60291e+06	1.19387e+06	762.704
1286.65	2.60359e+06	1.19432e+06	560					477.346	2.60292e+06	1.19387e+06	760.849
1298.67	2.6036e+06	1.19432e+06	557					481.807	2.60292e+06	1.19387e+06	759.007
1310.7	2.60361e+06	1.19433e+06	554					486.268	2.60292e+06	1.19387e+06	757.861
1322.72	2.60362e+06	1.19434e+06	552					490.729	2.60293e+06	1.19388e+06	756.054
1334.74	2.60363e+06	1.19434e+06	549					495.19	2.60293e+06	1.19388e+06	753.061
1346.77	2.60364e+06	1.19435e+06	546					499.651	2.60293e+06	1.19388e+06	751.822
1358.79	2.60365e+06	1.19436e+06	545					504.113	2.60294e+06	1.19388e+06	750.307
1370.82	2.60366e+06	1.19436e+06	542					508.574	2.60294e+06	1.19389e+06	748.829
1382.84	2.60367e+06	1.19437e+06	540					513.035	2.60295e+06	1.19389e+06	748.07
1394.87	2.60368e+06	1.19438e+06	539					517.496	2.60295e+06	1.19389e+06	747.459
1406.89	2.60369e+06	1.19438e+06	536					521.957	2.60295e+06	1.19389e+06	746.462
1418.92	2.6037e+06	1.19439e+06	533					526.419	2.60296e+06	1.1939e+06	744.532
1430.94	2.60371e+06	1.1944e+06	531					530.88	2.60296e+06	1.1939e+06	743.623
1442.97	2.60372e+06	1.1944e+06	529					535.341	2.60296e+06	1.1939e+06	742.415
1454.99	2.60373e+06	1.19441e+06	526					539.802	2.60297e+06	1.1939e+06	741.698
1467.02	2.60374e+06	1.19442e+06	524					544.263	2.60297e+06	1.19391e+06	741.056
1479.04	2.60375e+06	1.19442e+06	521					548.724	2.60298e+06	1.19391e+06	741.158
1491.07	2.60376e+06	1.19443e+06	518					553.186	2.60298e+06	1.19391e+06	739.78
1503.09	2.60377e+06	1.19444e+06	516					557.647	2.60298e+06	1.19391e+06	736.303
1515.12	2.60378e+06	1.19444e+06	513					562.108	2.60299e+06	1.19392e+06	732.106
1527.14	2.60379e+06	1.19445e+06	509					566.569	2.60299e+06	1.19392e+06	729.176
1539.17	2.6038e+06	1.19446e+06	507					571.03	2.60299e+06	1.19392e+06	727.551
1551.19	2.60381e+06	1.19446e+06	502					575.491	2.603e+06	1.19392e+06	724.052
1563.21	2.60382e+06	1.19447e+06	499					579.953	2.603e+06	1.19393e+06	723.053
1575.24	2.60383e+06	1.19448e+06	494					584.414	2.60301e+06	1.19393e+06	720.825
1587.26	2.60384e+06	1.19448e+06	489					588.875	2.60301e+06	1.19393e+06	719.022
1599.29	2.60385e+06	1.19449e+06	485					593.336	2.60301e+06	1.19393e+06	718.06
1611.31	2.60386e+06	1.1945e+06	480					597.797	2.60302e+06	1.19394e+06	716.116
1623.34	2.60387e+06	1.1945e+06	474					602.258	2.60302e+06	1.19394e+06	714.669
1635.36	2.60388e+06	1.19451e+06	472					606.72	2.60302e+06	1.19394e+06	713.665
1647.39	2.60389e+06	1.19452e+06	467					611.181	2.60303e+06	1.19394e+06	713.036
1659.41	2.6039e+06	1.19452e+06	461					615.642	2.60303e+06	1.19395e+06	712.862
1671.44	2.60391e+06	1.19453e+06	459					620.103	2.60304e+06	1.19395e+06	712.542
1683.46	2.60392e+06	1.19454e+06	454					624.564	2.60304e+06	1.19395e+06	712.097
1695.49	2.60393e+06	1.19454e+06	449					629.026	2.60304e+06	1.19395e+06	711.849
1707.51	2.60394e+06	1.19455e+06	447					633.487	2.60305e+06	1.19396e+06	711.541
1719.54	2.60395e+06	1.19456e+06	443					637.948	2.60305e+06	1.19396e+06	710.95
1731.56	2.60396e+06	1.19456e+06	438					642.409	2.60305e+06	1.19396e+06	711.188
1743.59	2.60397e+06	1.19457e+06	436					646.87	2.60306e+06	1.19396e+06	712.03
1755.61	2.60398e+06	1.19458e+06	432					651.331	2.60306e+06	1.19397e+06	711.856
1767.63	2.60399e+06	1.19458e+06	429					655.793	2.60306e+06	1.19397e+06	711.635
1779.66	2.604e+06	1.19459e+06	428					660.254	2.60307e+06	1.19397e+06	710.634
1791.68	2.60401e+06	1.1946e+06	425					664.715	2.60307e+06	1.19397e+06	709.119
1803.71	2.60402e+06	1.1946e+06	423					669.176	2.60308e+06	1.19398e+06	706.918
1815.73	2.60403e+06	1.19461e+06	422					673.637	2.60308e+06	1.19398e+06	705.212
1827.76	2.60404e+06	1.19462e+06	421					678.098	2.60308e+06	1.19398e+06	701.685
1839.78	2.60405e+06	1.19462e+06	419					682.56	2.60309e+06	1.19398e+06	699.179
1851.81	2.60406e+06	1.19463e+06	419					687.021	2.60309e+06	1.19399e+06	696.438
1863.83	2.60407e+06	1.19464e+06	417					691.482	2.60309e+06	1.19399e+06	693.505
1875.86	2.60408e+06	1.19464e+06	415					695.943	2.6031e+06	1.19399e+06	692.363
1887.88	2.60409e+06	1.19465e+06	413					700.404	2.6031e+06	1.19399e+06	690.638
1899.91	2.6041e+06	1.19466e+06	410					704.865	2.60311e+06	1.19399e+06	689.33
1911.93	2.60411e+06	1.19466e+06	407					709.327	2.60311e+06	1.194e+06	688.586
1923.96	2.60412e+06	1.19467e+06	405					713.788	2.60311e+06	1.194e+06	687.526
1935.98	2.60413e+06	1.19468e+06	400					718.249	2.60312e+06	1.194e+06	686.962
1948.01	2.60414e+06	1.19468e+06	396					722.71	2.60312e+06	1.194e+06	686.435
1960.03	2.60415e+06	1.19469e+06	394					727.171	2.60312e+06	1.19401e+06	686.255
1972.06	2.60416e+06	1.1947e+06	391					731.633	2.60313e+06	1.19401e+06	685.906
1984.08	2.60417e+06	1.1947e+06	387					736.094	2.60313e+06	1.19401e+06	685.528
1996.1	2.60418e+06	1.19471e+06	385					740.555	2.60314e+06	1.19401e+06	684.931
2008.13	2.60419e+06	1.19472e+06	381					745.016	2.60314e+06	1.19402e+06	684.151
2020.15	2.6042e+06	1.19472e+06	378					749.477	2.60314e+06	1.19402e+06	683.307
2032.18	2.60421e+06	1.19473e+06	377					753.938	2.60315e+06	1.19402e+06	681.322
2044.2	2.60422e+06	1.19474e+06	374					758.4	2.60315e+06	1.19402e+06	680.761
2056.23	2.60423e+06	1.19474e+06	370					762.861	2.60315e+06	1.19403e+06	679.56
2068.25	2.60424e+06	1.19475e+06	369					767.322	2.60316e+06	1.19403e+06	679.459
2080.28	2.60425e+06	1.19476e+06	366					771.783	2.60316e+06	1.19403e+06	679.205
2092.3	2.60426e+06	1.19476e+06	362					776.244	2.60317e+06	1.19403e+06	678.751
2104.33	2.60427e+06	1.19477e+06	360					780.705	2.60317e+06	1.19404e+06	678.445
2116.35	2.60428e+06	1.19478e+06	357					785.167	2.60317e+06	1.19404e+06	677.992
2128.38	2.60429e+06	1.19478e+06	353					789.628	2.60318e+06	1.19404e+06	677.79
2140.4	2.6043e+06	1.19479e+06	352					794.089	2.60318e+06	1.19404e+06	677.176
2152.43	2.60431e+06	1.1948e+06	349					798.55	2.60318e+06	1.19405e+06	677.188
2164.45	2.60432e+06	1.1948e+06	346					803.011	2.60319e+06	1.19405e+06	676.767
2176.48	2.60433e+06	1.19481e+06	344					807.472	2.60319e+06	1.19405e+06	676.353
2188.5	2.60434e+06	1.19482e+06	340					811.934	2.6032e+06	1.19405e+06	676.111
2200.53	2.60435e+06	1.19482e+06	337					816.395	2.6032e+06	1.19406e+06	675.862
2212.55	2.60436e+06	1.19483e+06	335					820.856	2.6032e+06	1.19406e+06	675.714
2224.57	2.60437e+06	1.19484e+06	332					825.317	2.60321e+06	1.19406e+06	675.371
2236.6	2.60438e+06	1.19484e+06	330					829.778	2.60321e+06	1.19406e+06	675.306
2248.62	2.60439e+06	1.19485e+06	329					834.24	2.60321e+06	1.19407e+06	674.908
2260.65	2.6044e+06	1.19486e+06	327					838.701	2.60322e+06	1.19407e+06	674.579
2272.67	2.60441e+06	1.19486e+06	326					843.162	2.60322e+06	1.19407e+06	674.482
2284.7	2.60442e+06	1.19487e+06	325					847.623	2.60322e+06	1.19407e+06	674.294
2296.72	2.60443e+06	1.19488e+06	323					852.084	2.60323e+06	1.19408e+06	673.661
2308.75	2.60444e+06	1.19488e+06	322					856.545	2.60323e+06	1.19408e+06	673.252
2320.77	2.60445e+06	1.19489e+06	321					861.007	2.60324e+06	1.19408e+06	673.326
2332.8	2.60446e+06	1.1949e+06	320					865.468	2.60324e+06	1.19408e+06	673.042
2344.82	2.60447e+06	1.1949e+06	317					869.929	2.60324e+06	1.19409e+06	672.818
2356.85	2.60448e+06	1.19491e+06	315					874.39	2.60325e+06	1.19409e+06	672.531
2368.87	2.60449e+06	1.19492e+06	311					878.851	2.60325e+06	1.19409e+06	672.672
2380.9	2.6045e+06	1.19492e+06	307					883.312	2.60325e+06	1.19409e+06	672.95
2392.92	2.60451e+06	1.19493e+06	305					887.774	2.60326e+06	1.1941e+06	673.026
2404.95	2.60452e+06	1.19494e+06	301					892.235	2.60326e+06	1.1941e+06	673.274
2416.97	2.60453e+06	1.19494e+06	298					896.696	2.60327e+06	1.1941e+06	673.623
2428.99	2.60454e+06	1.19495e+06	297					901.157	2.60327e+06	1.1941e+06	674.228
2441.02	2.60455e+06	1.19496e+06	295					905.618	2.60327e+06	1.19411e+06	674.339
2453.04	2.60456e+06	1.19496e+06	293					910.079	2.60328e+06	1.19411e+06	674.14
2465.07	2.60457e+06	1.19497e+06	293					914.541	2.60328e+06	1.19411e+06	673.382
2477.09	2.60458e+06	1.19498e+06	292					919.002	2.60328e+06	1.19411e+06	671.734
2489.12	2.60459e+06	1.19498e+06	291					923.463	2.60329e+06	1.19412e+06	671.097
2501.14	2.6046e+06	1.19499e+06	290					927.924	2.60329e+06	1.19412e+06	669.387
2513.17	2.60461e+06	1.195e+06	290					932.385	2.6033e+06	1.19412e+06	668.154
2525.19	2.60462e+06	1.195e+06	290					936.847	2.6033e+06	1.19412e+06	667.472
2537.22	2.60463e+06	1.19501e+06	290					941.308	2.6033e+06	1.19413e+06	666.674
2549.24	2.60464e+06	1.19502e+06	290					945.769	2.60331e+06	1.19413e+06	666.136
2561.27	2.60465e+06	1.19502e+06	290					950.23	2.60331e+06	1.19413e+06	665.403
2573.29	2.60466e+06	1.19503e+06	291					954.691	2.60331e+06	1.19413e+06	665.344
2585.32	2.60467e+06	1.19504e+06	291					959.152	2.60332e+06	1.19414e+06	664.357
2597.34	2.60468e+06	1.19504e+06	292					963.614	2.60332e+06	1.19414e+06	662.623
2609.37	2.60469e+06	1.19505e+06	293					968.075	2.60333e+06	1.19414e+06	661.014
2621.39	2.6047e+06	1.19506e+06	294					972.536	2.60333e+06	1.19414e+06	660.223
2633.42	2.60471e+06	1.19506e+06	296					976.997	2.60333e+06	1.19415e+06	659.505
2645.44	2.60472e+06	1.19507e+06	297					981.458	2.60334e+06	1.19415e+06	658.561
2657.46	2.60473e+06	1.19508e+06	299					985.919	2.60334e+06	1.19415e+06	658.242
2669.49	2.60474e+06	1.19508e+06	301					990.381	2.60334e+06	1.19415e+06	657.31
2681.51	2.60475e+06	1.19509e+06	303					994.842	2.60335e+06	1.19416e+06	656.887
2693.54	2.60476e+06	1.1951e+06	307					999.303	2.60335e+06	1.19416e+06	656.026
2705.56	2.60477e+06	1.1951e+06	311					1003.76	2.60335e+06	1.19416e+06	654.512
2717.59	2.60478e+06	1.19511e+06	314					1008.23	2.60336e+06	1.19416e+06	652.667
2729.61	2.60479e+06	1.19512e+06	319					1012.69	2.60336e+06	1.19417e+06	650.191
2741.64	2.6048e+06	1.19512e+06	323					1017.15	2.60337e+06	1.19417e+06	649.099
2753.66	2.60481e+06	1.19513e+06	325					1021.61	2.60337e+06	1.19417e+06	647.367
2765.69	2.60482e+06	1.19514e+06	329					1026.07	2.60337e+06	1.19417e+06	645.15
2777.71	2.60483e+06	1.19514e+06	333					1030.53	2.60338e+06	1.19418e+06	642.591
2789.74	2.60484e+06	1.19515e+06	336					1034.99	2.60338e+06	1.19418e+06	639.664
2801.76	2.60485e+06	1.19516e+06	341					1039.45	2.60338e+06	1.19418e+06	635.867
2813.79	2.60486e+06	1.19516e+06	347					1043.91	2.60339e+06	1.19418e+06	633.663
2825.81	2.60487e+06	1.19517e+06	349					1048.38	2.60339e+06	1.19419e+06	631.791
2837.84	2.60488e+06	1.19518e+06	355					1052.84	2.6034e+06	1.19419e+06	629.949
2849.86	2.60489e+06	1.19518e+06	360					1057.3	2.6034e+06	1.19419e+06	628.426
2861.89	2.6049e+06	1.19519e+06	361					1061.76	2.6034e+06	1.19419e+06	627
2873.91	2.60491e+06	1.1952e+06	365					1066.22	2.60341e+06	1.19419e+06	626.287
2885.93	2.60492e+06	1.1952e+06	368					1070.68	2.60341e+06	1.1942e+06	620.675
2897.96	2.60493e+06	1.19521e+06	369					1075.14	2.60341e+06	1.1942e+06	617.909
2909.98	2.60494e+06	1.19522e+06	372					1079.6	2.60342e+06	1.1942e+06	615.392
2922.01	2.60495e+06	1.19522e+06	376					1084.07	2.60342e+06	1.1942e+06	614.407
2934.03	2.60496e+06	1.19523e+06	378					1088.53	2.60343e+06	1.19421e+06	613.659
2946.06	2.60497e+06	1.19524e+06	381					1092.99	2.60343e+06	1.19421e+06	611.973
2958.08	2.60498e+06	1.19524e+06	384					1097.45	2.60343e+06	1.19421e+06	610.316
2970.11	2.60499e+06	1.19525e+06	385					1101.91	2.60344e+06	1.19421e+06	608.276
2982.13	2.605e+06	1.19526e+06	388					1106.37	2.60344e+06	1.19422e+06	606.302
2994.16	2.60501e+06	1.19526e+06	390					1110.83	2.60344e+06	1.19422e+06	605.73
3006.18	2.60502e+06	1.19527e+06	390					1115.29	2.60345e+06	1.19422e+06	601.109
3018.21	2.60503e+06	1.19528e+06	392					1119.75	2.60345e+06	1.19422e+06	598.883
3030.23	2.60504e+06	1.19528e+06	395					1124.22	2.60346e+06	1.19423e+06	596.403
3042.26	2.60505e+06	1.19529e+06	396					1128.68	2.60346e+06	1.19423e+06	594.88
3054.28	2.60506e+06	1.1953e+06	398					1133.14	2.60346e+06	1.19423e+06	591.634
3066.31	2.60507e+06	1.1953e+06	402					1137.6	2.60347e+06	1.19423e+06	589.478
3078.33	2.60508e+06	1.19531e+06	403					1142.06	2.60347e+06	1.19424e+06	588.47
3090.35	2.60509e+06	1.19532e+06	408					1146.52	2.60347e+06	1.19424e+06	585.961
3102.38	2.6051e+06	1.19532e+06	413					1150.98	2.60348e+06	1.19424e+06	584.786
3114.4	2.60511e+06	1.19533e+06	415					1155.44	2.60348e+06	1.19424e+06	582.383
3126.43	2.60512e+06	1.19534e+06	421					1159.91	2.60348e+06	1.19425e+06	581.146
3138.45	2.60513e+06	1.19534e+06	427					1164.37	2.60349e+06	1.19425e+06	580.292
3150.48	2.60514e+06	1.19535e+06	430					1168.83	2.60349e+06	1.19425e+06	579.349
3162.5	2.60515e+06	1.19536e+06	436					1173.29	2.6035e+06	1.19425e+06	578.818
3174.53	2.60516e+06	1.19536e+06	441					1177.75	2.6035e+06	1.19426e+06	578.321
3186.55	2.60517e+06	1.19537e+06	444					1182.21	2.6035e+06	1.19426e+06	577.636
3198.58	2.60518e+06	1.19538e+06	450					1186.67	2.60351e+06	1.19426e+06	577.042
3210.6	2.60519e+06	1.19538e+06	455					1191.13	2.60351e+06	1.19426e+06	576.189
3222.63	2.6052e+06	1.19539e+06	456					1195.59	2.60351e+06	1.19427e+06	575.695
3234.65	2.60521e+06	1.1954e+06	459					1200.06	2.60352e+06	1.19427e+06	575.082
3246.68	2.60522e+06	1.1954e+06	460					1204.52	2.60352e+06	1.19427e+06	574.95
3258.7	2.60523e+06	1.19541e+06	461					1208.98	2.60353e+06	1.19427e+06	574.841
3270.73	2.60524e+06	1.19542e+06	464					1213.44	2.60353e+06	1.19428e+06	574.694
3282.75	2.60525e+06	1.19542e+06	466					1217.9	2.60353e+06	1.19428e+06	574.54
3294.78	2.60526e+06	1.19543e+06	467					1222.36	2.60354e+06	1.19428e+06	574.43
3306.8	2.60527e+06	1.19543e+06	469					1226.82	2.60354e+06	1.19428e+06	574.32
3318.82	2.60528e+06	1.19544e+06	471					1231.28	2.60354e+06	1.19429e+06	574.183
3330.85	2.60529e+06	1.19545e+06	473					1235.75	2.60355e+06	1.19429e+06	573.622
3342.87	2.6053e+06	1.19545e+06	476					1240.21	2.60355e+06	1.19429e+06	573.255
3354.9	2.60531e+06	1.19546e+06	479					1244.67	2.60356e+06	1.19429e+06	573.546
3366.92	2.60532e+06	1.19547e+06	480					1249.13	2.60356e+06	1.1943e+06	573.881
3378.95	2.60533e+06	1.19547e+06	482					1253.59	2.60356e+06	1.1943e+06	573.938
3390.97	2.60534e+06	1.19548e+06	484					1258.05	2.60357e+06	1.1943e+06	573.976
3403	2.60535e+06	1.19549e+06	485					1262.51	2.60357e+06	1.1943e+06	573.462
3415.02	2.60536e+06	1.19549e+06	487					1266.97	2.60357e+06	1.19431e+06	572.839
3427.05	2.60537e+06	1.1955e+06	488					1271.43	2.60358e+06	1.19431e+06	572.415
3439.07	2.60538e+06	1.19551e+06	489					1275.9	2.60358e+06	1.19431e+06	571.284
3451.1	2.60539e+06	1.19551e+06	490					1280.36	2.60359e+06	1.19431e+06	570.548
3463.12	2.6054e+06	1.19552e+06	490					1284.82	2.60359e+06	1.19432e+06	567.761
3475.15	2.60541e+06	1.19553e+06	491					1289.28	2.60359e+06	1.19432e+06	565.769
3487.17	2.60542e+06	1.19553e+06	491					1293.74	2.6036e+06	1.19432e+06	564.541
3499.2	2.60543e+06	1.19554e+06	492					1298.2	2.6036e+06	1.19432e+06	562.605
3511.22	2.60544e+06	1.19555e+06	493					1302.66	2.6036e+06	1.19433e+06	562.605
3523.25	2.60545e+06	1.19555e+06	494					1307.12	2.60361e+06	1.19433e+06	559.443
3535.27	2.60546e+06	1.19556e+06	495					1311.59	2.60361e+06	1.19433e+06	557.969
3547.29	2.60547e+06	1.19557e+06	496					1316.05	2.60361e+06	1.19433e+06	556.361
3559.32	2.60548e+06	1.19557e+06	497					1320.51	2.60362e+06	1.19434e+06	555.686
3571.34	2.60549e+06	1.19558e+06	498					1324.97	2.60362e+06	1.19434e+06	554.886
3583.37	2.6055e+06	1.19559e+06	498					1329.43	2.60363e+06	1.19434e+06	554.272
3595.39	2.60551e+06	1.19559e+06	499					1333.89	2.60363e+06	1.19434e+06	554.067
3607.42	2.60552e+06	1.1956e+06	501					1338.35	2.60363e+06	1.19435e+06	553.498
3619.44	2.60553e+06	1.19561e+06	502					1342.81	2.60364e+06	1.19435e+06	552.705
3631.47	2.60554e+06	1.19561e+06	505					1347.27	2.60364e+06	1.19435e+06	552.916
3643.49	2.60555e+06	1.19562e+06	508					1351.74	2.60364e+06	1.19435e+06	553.117
3655.52	2.60556e+06	1.19563e+06	509					1356.2	2.60365e+06	1.19436e+06	551.963
3667.54	2.60557e+06	1.19563e+06	511					1360.66	2.60365e+06	1.19436e+06	550.328
3679.57	2.60558e+06	1.19564e+06	512					1365.12	2.60366e+06	1.19436e+06	548.061
3691.59	2.60559e+06	1.19565e+06	513					1369.58	2.60366e+06	1.19436e+06	547.298
3703.62	2.6056e+06	1.19565e+06	514					1374.04	2.60366e+06	1.19437e+06	547.245
3715.64	2.60561e+06	1.19566e+06	516					1378.5	2.60367e+06	1.19437e+06	546.979
3727.67	2.60562e+06	1.19567e+06	517					1382.96	2.60367e+06	1.19437e+06	546.415
3739.69	2.60563e+06	1.19567e+06	518					1387.43	2.60367e+06	1.19437e+06	546.044
3751.71	2.60564e+06	1.19568e+06	519					1391.89	2.60368e+06	1.19438e+06	546.015
3763.74	2.60565e+06	1.19569e+06	520					1396.35	2.60368e+06	1.19438e+06	545.077
3775.76	2.60566e+06	1.19569e+06	521					1400.81	2.60369e+06	1.19438e+06	542.687
3787.79	2.60567e+06	1.1957e+06	523					1405.27	2.60369e+06	1.19438e+06	539.672
3799.81	2.60568e+06	1.19571e+06	525					1409.73	2.60369e+06	1.19439e+06	539.532
3811.84	2.60569e+06	1.19571e+06	527					1414.19	2.6037e+06	1.19439e+06	539.39
3823.86	2.6057e+06	1.19572e+06	529					1418.65	2.6037e+06	1.19439e+06	538.861
3835.89	2.60571e+06	1.19573e+06	530					1423.11	2.6037e+06	1.19439e+06	536.427
3847.91	2.60572e+06	1.19573e+06	533					1427.58	2.60371e+06	1.19439e+06	535.083
3859.94	2.60573e+06	1.19574e+06	536					1432.04	2.60371e+06	1.1944e+06	534.191
3871.96	2.60574e+06	1.19575e+06	538					1436.5	2.60372e+06	1.1944e+06	531.292
3883.99	2.60575e+06	1.19575e+06	540					1440.96	2.60372e+06	1.1944e+06	529.203
3896.01	2.60576e+06	1.19576e+06	541					1445.42	2.60372e+06	1.1944e+06	528.059
3908.04	2.60577e+06	1.19577e+06	543					1449.88	2.60373e+06	1.19441e+06	527.471
3920.06	2.60578e+06	1.19577e+06	544					1454.34	2.60373e+06	1.19441e+06	526.481
3932.09	2.60579e+06	1.19578e+06	545					1458.8	2.60373e+06	1.19441e+06	525.75
3944.11	2.6058e+06	1.19579e+06	546					1463.27	2.60374e+06	1.19441e+06	524.994
3956.14	2.60581e+06	1.19579e+06	547					1467.73	2.60374e+06	1.19442e+06	524.191
3968.16	2.60582e+06	1.1958e+06	548					1472.19	2.60374e+06	1.19442e+06	523.656
3980.18	2.60583e+06	1.19581e+06	549					1476.65	2.60375e+06	1.19442e+06	522.469
3992.21	2.60584e+06	1.19581e+06	549					1481.11	2.60375e+06	1.19442e+06	521.409
4004.23	2.60585e+06	1.19582e+06	550					1485.57	2.60376e+06	1.19443e+06	520.105
4016.26	2.60586e+06	1.19583e+06	551					1490.03	2.60376e+06	1.19443e+06	519.269
4028.28	2.60587e+06	1.19583e+06	552					1494.49	2.60376e+06	1.19443e+06	518.301
4040.31	2.60588e+06	1.19584e+06	553					1498.95	2.60377e+06	1.19443e+06	518.132
4052.33	2.60589e+06	1.19585e+06	555					1503.42	2.60377e+06	1.19444e+06	518.052
4064.36	2.6059e+06	1.19585e+06	556					1507.88	2.60377e+06	1.19444e+06	517.748
4076.38	2.60591e+06	1.19586e+06	557					1512.34	2.60378e+06	1.19444e+06	517.153
4088.41	2.60592e+06	1.19587e+06	558					1516.8	2.60378e+06	1.19444e+06	516.577
4100.43	2.60593e+06	1.19587e+06	559					1521.26	2.60379e+06	1.19445e+06	515.956
4112.46	2.60594e+06	1.19588e+06	559					1525.72	2.60379e+06	1.19445e+06	515.123
4124.48	2.60595e+06	1.19589e+06	560					1530.18	2.60379e+06	1.19445e+06	514.576
4136.51	2.60596e+06	1.19589e+06	559					1534.64	2.6038e+06	1.19445e+06	513.94
4148.53	2.60597e+06	1.1959e+06	558					1539.1	2.6038e+06	1.19446e+06	513.775
4160.56	2.60598e+06	1.19591e+06	559					1543.57	2.6038e+06	1.19446e+06	513.629
4172.58	2.60599e+06	1.19591e+06	559					1548.03	2.60381e+06	1.19446e+06	513.013
4184.61	2.606e+06	1.19592e+06	558					1552.49	2.60381e+06	1.19446e+06	512.664
4196.63	2.60601e+06	1.19593e+06	559					1556.95	2.60382e+06	1.19447e+06	512.199
4208.65	2.60602e+06	1.19593e+06	558					1561.41	2.60382e+06	1.19447e+06	511.949
4220.68	2.60603e+06	1.19594e+06	557					1565.87	2.60382e+06	1.19447e+06	511.498
4232.7	2.60604e+06	1.19595e+06	558					1570.33	2.60383e+06	1.19447e+06	511.154
4244.73	2.60605e+06	1.19595e+06	557					1574.79	2.60383e+06	1.19448e+06	510.953
4256.75	2.60606e+06	1.19596e+06	555					1579.26	2.60383e+06	1.19448e+06	510.898
4268.78	2.60607e+06	1.19597e+06	556					1583.72	2.60384e+06	1.19448e+06	510.661
4280.8	2.60608e+06	1.19597e+06	554					1588.18	2.60384e+06	1.19448e+06	510.395
4292.83	2.60609e+06	1.19598e+06	552					1592.64	2.60385e+06	1.19449e+06	510.354
4304.85	2.6061e+06	1.19599e+06	552					1597.1	2.60385e+06	1.19449e+06	510.511
4316.88	2.60611e+06	1.19599e+06	550					1601.56	2.60385e+06	1.19449e+06	510.466
4328.9	2.60612e+06	1.196e+06	549					1606.02	2.60386e+06	1.19449e+06	510.515
4340.93	2.60613e+06	1.19601e+06	549					1610.48	2.60386e+06	1.1945e+06	510.336
4352.95	2.60614e+06	1.19601e+06	549					1614.94	2.60386e+06	1.1945e+06	510.234
4364.98	2.60615e+06	1.19602e+06	550					1619.41	2.60387e+06	1.1945e+06	510.082
4377	2.60616e+06	1.19603e+06	551					1623.87	2.60387e+06	1.1945e+06	510.416
4389.03	2.60617e+06	1.19603e+06	551					1628.33	2.60387e+06	1.19451e+06	510.164
4401.05	2.60618e+06	1.19604e+06	553					1632.79	2.60388e+06	1.19451e+06	510.125
4413.07	2.60619e+06	1.19605e+06	555					1637.25	2.60388e+06	1.19451e+06	510.357
4425.1	2.6062e+06	1.19605e+06	559					1641.71	2.60389e+06	1.19451e+06	510.228
4437.12	2.60621e+06	1.19606e+06	565					1646.17	2.60389e+06	1.19452e+06	510.365
4449.15	2.60622e+06	1.19607e+06	569					1650.63	2.60389e+06	1.19452e+06	510.278
4461.17	2.60623e+06	1.19607e+06	573					1655.1	2.6039e+06	1.19452e+06	510.132
4461.17	2.60623e+06	1.19607e+06	573					1659.56	2.6039e+06	1.19452e+06	510.141
End point of the gravity profile given above								1664.02	2.6039e+06	1.19453e+06	510.23
								1668.48	2.60391e+06	1.19453e+06	510.183
								1672.94	2.60391e+06	1.19453e+06	510.385
								1677.4	2.60392e+06	1.19453e+06	510.188
								1681.86	2.60392e+06	1.19454e+06	510.429
								1686.32	2.60392e+06	1.19454e+06	510.231
								1690.78	2.60393e+06	1.19454e+06	510.272
								1695.25	2.60393e+06	1.19454e+06	510.398
								1699.71	2.60393e+06	1.19455e+06	510.406
								1704.17	2.60394e+06	1.19455e+06	510.466
								1708.63	2.60394e+06	1.19455e+06	510.37
								1713.09	2.60395e+06	1.19455e+06	510.432
								1717.55	2.60395e+06	1.19456e+06	510.179
								1722.01	2.60395e+06	1.19456e+06	510.23
								1726.47	2.60396e+06	1.19456e+06	510.128
								1730.94	2.60396e+06	1.19456e+06	510.401
								1735.4	2.60396e+06	1.19457e+06	510.158
								1739.86	2.60397e+06	1.19457e+06	510.01
								1744.32	2.60397e+06	1.19457e+06	510.212
								1748.78	2.60398e+06	1.19457e+06	510.419
								1753.24	2.60398e+06	1.19458e+06	510.344
								1757.7	2.60398e+06	1.19458e+06	510.587
								1762.16	2.60399e+06	1.19458e+06	510.504
								1766.62	2.60399e+06	1.19458e+06	510.21
								1771.09	2.60399e+06	1.19459e+06	510.167
								1775.55	2.604e+06	1.19459e+06	510.128
								1780.01	2.604e+06	1.19459e+06	509.999
								1784.47	2.60401e+06	1.19459e+06	509.991
								1788.93	2.60401e+06	1.19459e+06	510.118
								1793.39	2.60401e+06	1.1946e+06	510.126
								1797.85	2.60402e+06	1.1946e+06	510.033
								1802.31	2.60402e+06	1.1946e+06	510.119
								1806.78	2.60402e+06	1.1946e+06	510.08
								1811.24	2.60403e+06	1.19461e+06	510.034
								1815.7	2.60403e+06	1.19461e+06	509.988
								1820.16	2.60403e+06	1.19461e+06	509.974
								1824.62	2.60404e+06	1.19461e+06	510.078
								1829.08	2.60404e+06	1.19462e+06	510.102
								1833.54	2.60405e+06	1.19462e+06	510.192
								1838	2.60405e+06	1.19462e+06	510.164
								1842.46	2.60405e+06	1.19462e+06	510.169
								1846.93	2.60406e+06	1.19463e+06	510.126
								1851.39	2.60406e+06	1.19463e+06	510.196
								1855.85	2.60406e+06	1.19463e+06	510.322
								1860.31	2.60407e+06	1.19463e+06	510.073
								1864.77	2.60407e+06	1.19464e+06	510.131
								1869.23	2.60408e+06	1.19464e+06	510.048
								1873.69	2.60408e+06	1.19464e+06	510.161
								1878.15	2.60408e+06	1.19464e+06	510.384
								1882.62	2.60409e+06	1.19465e+06	510.451
								1887.08	2.60409e+06	1.19465e+06	510.414
								1891.54	2.60409e+06	1.19465e+06	510.398
								1896	2.6041e+06	1.19465e+06	510.48
								1900.46	2.6041e+06	1.19466e+06	510.615
								1904.92	2.60411e+06	1.19466e+06	510.397
								1909.38	2.60411e+06	1.19466e+06	510.479
								1913.84	2.60411e+06	1.19466e+06	510.726
								1918.3	2.60412e+06	1.19467e+06	510.68
								1922.77	2.60412e+06	1.19467e+06	510.326
								1927.23	2.60412e+06	1.19467e+06	510.517
								1931.69	2.60413e+06	1.19467e+06	510.355
								1936.15	2.60413e+06	1.19468e+06	510.68
								1940.61	2.60414e+06	1.19468e+06	510.669
								1945.07	2.60414e+06	1.19468e+06	510.48
								1949.53	2.60414e+06	1.19468e+06	510.646
								1953.99	2.60415e+06	1.19469e+06	510.565
								1958.46	2.60415e+06	1.19469e+06	510.568
								1962.92	2.60415e+06	1.19469e+06	510.648
								1967.38	2.60416e+06	1.19469e+06	510.634
								1971.84	2.60416e+06	1.1947e+06	510.743
								1976.3	2.60416e+06	1.1947e+06	510.739
								1980.76	2.60417e+06	1.1947e+06	510.907
								1985.22	2.60417e+06	1.1947e+06	511.097
								1989.68	2.60418e+06	1.19471e+06	511.277
								1994.14	2.60418e+06	1.19471e+06	511.109
								1998.61	2.60418e+06	1.19471e+06	510.941
								2003.07	2.60419e+06	1.19471e+06	510.773
								2007.53	2.60419e+06	1.19472e+06	510.795
								2011.99	2.60419e+06	1.19472e+06	510.592
								2016.45	2.6042e+06	1.19472e+06	510.565
								2020.91	2.6042e+06	1.19472e+06	510.617
								2025.37	2.60421e+06	1.19473e+06	510.742
								2029.83	2.60421e+06	1.19473e+06	510.961
								2034.3	2.60421e+06	1.19473e+06	511.12
								2038.76	2.60422e+06	1.19473e+06	511.194
								2043.22	2.60422e+06	1.19474e+06	511.096
								2047.68	2.60422e+06	1.19474e+06	511.116
								2052.14	2.60423e+06	1.19474e+06	511.143
								2056.6	2.60423e+06	1.19474e+06	511.181
								2061.06	2.60424e+06	1.19475e+06	511.151
								2065.52	2.60424e+06	1.19475e+06	511.03
								2069.98	2.60424e+06	1.19475e+06	510.977
								2074.45	2.60425e+06	1.19475e+06	511.071
								2078.91	2.60425e+06	1.19476e+06	511.25
								2083.37	2.60425e+06	1.19476e+06	511.05
								2087.83	2.60426e+06	1.19476e+06	511.604
								2092.29	2.60426e+06	1.19476e+06	510.785
								2096.75	2.60427e+06	1.19477e+06	510.771
								2101.21	2.60427e+06	1.19477e+06	510.753
								2105.67	2.60427e+06	1.19477e+06	510.742
								2110.14	2.60428e+06	1.19477e+06	510.735
								2114.6	2.60428e+06	1.19478e+06	510.609
								2119.06	2.60428e+06	1.19478e+06	510.573
								2123.52	2.60429e+06	1.19478e+06	510.589
								2127.98	2.60429e+06	1.19478e+06	510.612
								2132.44	2.60429e+06	1.19479e+06	510.848
								2136.9	2.6043e+06	1.19479e+06	510.67
								2141.36	2.6043e+06	1.19479e+06	510.692
								2145.82	2.60431e+06	1.19479e+06	510.553
								2150.29	2.60431e+06	1.19479e+06	510.565
								2154.75	2.60431e+06	1.1948e+06	510.496
								2159.21	2.60432e+06	1.1948e+06	510.519
								2163.67	2.60432e+06	1.1948e+06	510.643
								2168.13	2.60432e+06	1.1948e+06	510.59
								2172.59	2.60433e+06	1.19481e+06	510.577
								2177.05	2.60433e+06	1.19481e+06	510.552
								2181.51	2.60434e+06	1.19481e+06	510.503
								2185.98	2.60434e+06	1.19481e+06	510.435
								2190.44	2.60434e+06	1.19482e+06	510.392
								2194.9	2.60435e+06	1.19482e+06	510.349
								2199.36	2.60435e+06	1.19482e+06	510.325
								2203.82	2.60435e+06	1.19482e+06	510.307
								2208.28	2.60436e+06	1.19483e+06	510.256
								2212.74	2.60436e+06	1.19483e+06	510.247
								2217.2	2.60437e+06	1.19483e+06	510.212
								2221.66	2.60437e+06	1.19483e+06	510.153
								2226.13	2.60437e+06	1.19484e+06	510.407
								2230.59	2.60438e+06	1.19484e+06	510.775
								2235.05	2.60438e+06	1.19484e+06	511.06
								2239.51	2.60438e+06	1.19484e+06	511.383
								2243.97	2.60439e+06	1.19485e+06	511.384
								2248.43	2.60439e+06	1.19485e+06	511.393
								2252.89	2.6044e+06	1.19485e+06	511.475
								2257.35	2.6044e+06	1.19485e+06	511.492
								2261.82	2.6044e+06	1.19486e+06	511.665
								2266.28	2.60441e+06	1.19486e+06	511.372
								2270.74	2.60441e+06	1.19486e+06	511.578
								2275.2	2.60441e+06	1.19486e+06	510.839
								2279.66	2.60442e+06	1.19487e+06	511.222
								2284.12	2.60442e+06	1.19487e+06	511.335
								2288.58	2.60442e+06	1.19487e+06	511.387
								2293.04	2.60443e+06	1.19487e+06	511.356
[truncated: 487 more rows]

## Sheet: topo Bern 3
Bedrock profile								DEM profile
[truncated: 812 more rows]

[truncated: 3 more sheets: topo Bern 4, topo Wabern 1, topo Wabern 2]
