# Supplementary material for: Overdeepenings in the Swiss plateau: U-shaped geometries underlain by inner gorges
Source: Swiss J Geosci. 2023 Dec 5;116(1):19. doi: 10.1186/s00015-023-00447-y (PMC10698152; doi:10.1186/s00015-023-00447-y)
Supplement: Supplementary file 2 — Additional file 2: Appendix B. Drilling information, regional gravity stations and isolines used for each gravity profile. [file 15_2023_447_MOESM2_ESM.xlsx]

## Sheet: Appendix B Information
APPENDIX B
This file contains all the drilling and regional gravity stations and isoline information used for each profile.
Each profile has one sheet with all of the above mentioned information relevant for it.
The drilling data is from the Canton of Bern database and was extracted through QGIS. Some drilling information were obtained through personal communication.
The regional gravity data is from the swisstopo gravity database and the regional gravity isoline values were linearly interpolated from the regional gravity isolines defined in the Gravimetric Atlas of Switzerland.
The data is also displayed as it is prepared to be added to the input file of the PRISMA routine and for the Bouguer anomaly and residual anomaly plots

## Sheet: Bümpliz
Drillings
BESCHREIB	FELS_KOTE	FELS_TIEFE	FLUR_TIEFE	GW_VORHAND	HINWEIS	OKT	PDF	PIEZODURCH	PROFIL_JN	SOND_DATUM	SOND_KOTE	SOND_TIEFE	STAU_KOTE	STAU_TIEFE	SYMBFELS	SONDTYP	URL	WAWISNR	E_KOORD	N_KOORD
RB3/09, Bhf Niederwangen; K+H (6874)	554.74	12.9	3.73	ja		567.64	595197151.pdf	2	ja	2009-06-15	551.34	16.3	554.94	12.7	1	BKP	https://www.wada.bve.be.ch/geoportal/soussol/595197151.pdf	595/197.151	2595375	1197285
KB 1, Freiburgstrasse 540, Niederwangen; B-I-G (16028)	557.56	10.1	3.51	ja		567.66	595197163.pdf	4.5	ja	2016-12-07	557.16	10.5	557.66	10	1	BKP	https://www.wada.bve.be.ch/geoportal/soussol/595197163.pdf	595/197.163	2595455	1197327
RB 483, A 12 Bern-Freiburg: Stöckacker - Thörishaus; (21661)	556.29	9.95	2.5	ja		566.34	595197006.pdf	0	ja	1970-01-01	551.34	15	5556.84	9.5	1	BKP	https://www.wada.bve.be.ch/geoportal/soussol/595197006.pdf	595/197.6	2595423	1197283
RB 1/P, Coop und PTT Niederwangen; (Gt.131.2662)	563.93	3.2	2.85	ja		567.13	595197111.pdf	4.5	ja	1992-04-01	560.03	7.1	563.93	3.2	1	BKP	https://www.wada.bve.be.ch/geoportal/soussol/595197111.pdf	595/197.111	2595390	1197180
Rb 2, Sammelkanal Wangental; Geotest (69-28)	558.62	8.3	2.8	ja		566.92	595197010.pdf	4	ja	1969-04-02	557.42	9.5	558.62	8.3	1	BKP	https://www.wada.bve.be.ch/geoportal/soussol/595197010.pdf	595/197.10	2595330	1197215
KB 2, Freiburgstrasse 540, Niederwangen; B-I-G (16028)	556.45	8.8	1.06			565.25	595197164.pdf	4.5	ja	2016-12-06	555.25	10	556.45	8.8	1	BKP	https://www.wada.bve.be.ch/geoportal/soussol/595197164.pdf	595/197.164	2595448	1197310
RB2/09, Bhf Niederwangen; K+H (6874)	556.53	9.4	1.45	ja		565.93	595197150.pdf	2	ja	2009-06-09	553.43	12.5	556.78	9.15	1	BKP	https://www.wada.bve.be.ch/geoportal/soussol/595197150.pdf	595/197.150	2595400	1197277
EWS Juchstrasse 54, Niederwangen; B-I-G (99028)	530	54	0			584	595197114.pdf	0	ja	1999-07-26	464	120	0	0	1	BS	https://www.wada.bve.be.ch/geoportal/soussol/595197114.pdf	595/197.114	2595278	1197306
RB 484, A 12 Bern-Freiburg: Stöckacker Thörishaus; (21661)	559.72	8	0			567.72	595197005.pdf	0	ja	1970-01-01	552.72	15	0	0	1	BK	https://www.wada.bve.be.ch/geoportal/soussol/595197005.pdf	595/197.5	2595355	1197311
RB 241, A 12 Freiburg - Bern: Stöckacker Thörishaus; (21660)	568.19	0.3	0			568.49	595197025.pdf	0	ja	1965-01-20	557.29	11.2	0	0	1	BK	https://www.wada.bve.be.ch/geoportal/soussol/595197025.pdf	595/197.25	2595291	1197214
RB 3, Coop und PTT Niederwangen; (Gt.131.2662)	568.75	2.1	0			570.85	595197113.pdf	0	ja	1992-03-31	560.75	10.1	0	0	1	BK	https://www.wada.bve.be.ch/geoportal/soussol/595197113.pdf	595/197.113	2595417	1197145
RB 2, Coop und PTT Niederwangen; (Gt.131.2662)	565.02	2.9	0			567.92	595197112.pdf	0	ja	1992-03-27	559.92	8	0	0	1	BK	https://www.wada.bve.be.ch/geoportal/soussol/595197112.pdf	595/197.112	2595369	1197128
S 1, Planung Ried, Köniz; (Gt.1616)	601	3	0			604	-	0	nein	1973-01-19	601	3	0	0	2	AS		595/197.88	2595590	1197010
Gruben Köniz. Punkt 38. SE 1	622	0	0			624	-	0	nein	1969-06-01	584	0	0	0	2	BS		595/196.2	2595745	1196875
EWS Bottigenstrasse 172; M&P	539	38	0	ja		577	594198037.pdf	0	ja	2007-04-12	307	270	555	22	1	BS	https://www.wada.bve.be.ch/geoportal/soussol/594198037.pdf	594/198.37	2594666	1198512
Kb 01/16, Sport im Ried, Köniz; Geotest (1516010.1)	604.74	6.4	0	ja		611.14	595197158.pdf	0	ja	2016-04-05	599.14	12	604.74	6.4	1	BKP	https://www.wada.bve.be.ch/geoportal/soussol/595197158.pdf	595/197.158	2595996	1197196
FB Herzwilstrasse 162, Niederwangen; ABA-Geol	661.5	4	0	ja		665.5	595196041.pdf	0	ja	2016-04-12	592.1	73.4	0	0	1	FV	https://www.wada.bve.be.ch/geoportal/soussol/595196041.pdf	595/196.41	2595692	1196117
Rehhag drilling (Schwenk et al. 2022a, see main text)	362.5	210
Regional gravity stations
Nr	E LV03	N LV03	H LN02	g abs	Code	E LV95	N LV95	H LHN95	dg Boug ATLAS	dg Boug UM	H over ground	g int	Hint BL	dHint BL	dg int	BA a1	BA e2	Use
024-5042	594290	198769	584	980591	a	2.59429e+06	1.19877e+06	583.959	-89.3	-90.223	0	980591	584.469	-0.51	-0.198	-89.6013	-89.6477	Atlas station
024-3028	595039	197844	574.44	980590	a	2.59504e+06	1.19784e+06	574.398	-91.12	-92.045	0	980590	574.52	-0.121	0.038	-91.4549	-91.4634	Atlas station
024-3049	595056	196742	571.2	980590	a	2.59506e+06	1.19674e+06	571.159	-90.76	-91.626	0	980589	571.126	0.033	0.424	-91.1066	-91.1099	Atlas station
024-3005	595938	197225	609.3	980583	a	2.59594e+06	1.19723e+06	609.262	-90.98	-91.795	0	980583	609.13	0.131	0.232	-91.302	-91.3129	Atlas station
024-3004	595885	195552	674.8	980567	a	2.59589e+06	1.19555e+06	674.769	-92.33	-93.113	0	980567	674.544	0.225	0.053	-92.5654	-92.5862	Atlas station
Data prepared for the input file of the PRISMA routine or Bouguer anomaly and residual anomaly plots
Drillings					Regional gravity stations						Regional gravity isoline values interpolated on the gravity profile
Nb	E (m)	N (m)	Elevation (m)		Nb (m)	E (m)	N (m)	Elevation (m)	Bouguer anomaly (mGal)		Isoline value (mGal)	E (m)	N (m)
1	2595375	1197285	554.74		024-5042	2.59429e+06	1.19877e+06	583.959	-89.6477		-92	2596065	1196028
2	2595455	1197327	557.56		024-3028	2.59504e+06	1.19784e+06	574.398	-91.4634		-90	2594752	1198408
3	2595423	1197283	556.29		024-3049	2.59506e+06	1.19674e+06	571.159	-91.1099
4	2595390	1197180	563.93		024-3005	2.59594e+06	1.19723e+06	609.262	-91.3129
5	2595330	1197215	558.62		024-3004	2.59589e+06	1.19555e+06	674.769	-92.5862
6	2595448	1197310	556.45
7	2595400	1197277	556.53
8	2595278	1197306	530
9	2595355	1197311	559.72
10	2595291	1197214	568.19
11	2595417	1197145	568.75
12	2595369	1197128	565.02
13	2595590	1197010	601
14	2595745	1196875	622
15	2594666	1198512	539
16	2595996	1197196	604.74
17	2595692	1196117	661.5
18	2595232	1197952	362.5

## Sheet: Bremgarten
Drillings
BESCHREIB	FELS_KOTE	FELS_TIEFE	FLUR_TIEFE	GW_VORHAND	HINWEIS	OKT	PDF	PIEZODURCH	PROFIL_JN	SOND_DATUM	SOND_KOTE	SOND_TIEFE	STAU_KOTE	STAU_TIEFE	SYMBFELS	SONDTYP	URL	WAWISNR	E_KOORD	N_KOORD
EWS Bottigenstrasse 172; M&P	539	38	0	ja		577	594198037.pdf	0	ja	2007-04-12	307	270	555	22	1	BS	https://www.wada.bve.be.ch/geoportal/soussol/594198037.pdf	594/198.37	2594666	1198512
EWS Niederbottigenweg 84; B-I-G	538	44	0			582	594198039.pdf	0	ja	2010-04-15	370	212	0	0	1	BS	https://www.wada.bve.be.ch/geoportal/soussol/594198039.pdf	594/198.39	2594915	1198672
EWS Niederbottigenweg 106; SolGeo	535	52	0			587	595198066.pdf	0	ja	2017-09-04	290	300	0	0	1	BS	https://www.wada.bve.be.ch/geoportal/soussol/595198066.pdf	595/198.66	2595081	1198708
EWS Winterfeldweg 54, Bern; Baustofflabor	554	18	0			572	595198063.pdf	0	ja	2013-06-04	432	140	0	0	1	BS	https://www.wada.bve.be.ch/geoportal/soussol/595198063.pdf	595/198.63	2595599	1198961
EWS Winterfeldweg 44, Bern; B-I-G	546	24	0			570	595198061.pdf	0	ja	2010-10-15	450	120	0	0	1	BS	https://www.wada.bve.be.ch/geoportal/soussol/595198061.pdf	595/198.61	2595624	1198993
EWS Wintermattweg 21, Bern; M.Ed. Gerber	524	35	0	ja		559	595199177.pdf	0	ja	2015-10-08	334	225	0	0	1	BS	https://www.wada.bve.be.ch/geoportal/soussol/595199177.pdf	595/199.177	2595694	1199219
EWS Stapfenackerstrasse 80, Bern; Baustofflabor	524	36	0			560	595199179.pdf	0	ja	2017-06-01	380	180	0	0	1	BS	https://www.wada.bve.be.ch/geoportal/soussol/595199179.pdf	595/199.179	2595783	1199133
EWS Stapfenackerstrasse 54, Bern; M&P	522	38	0			560	595199168.pdf	0	ja	2012-09-18	400	160	0	0	1	BS	https://www.wada.bve.be.ch/geoportal/soussol/595199168.pdf	595/199.168	2595818	1199123
EWS Kindergarten Bümplizstr. 86, Bern; B-I-G	469	86	0			555	596199157.pdf	0	ja	2008-07-22	425	130	0	0	1	BS	https://www.wada.bve.be.ch/geoportal/soussol/596199157.pdf	596/199.157	2596360	1199197
Rabbenfluh B	503	31	0			534	599201036.pdf	0	ja	1955-06-10	496.9	37.1	0	0	1	BK	https://www.wada.bve.be.ch/geoportal/soussol/599201036.pdf	599/201.36	2599622	1201970
RB 7, Aaredüker Bremgarten; (Gt. 1452 A)	478.75	0.75	0			479.5	599201010.pdf	0	ja	1972-03-22	467.68	11.82	0	0	1	BK	https://www.wada.bve.be.ch/geoportal/soussol/599201010.pdf	599/201.10	2599695	1201965
RB 6, Aaredüker, Sammelkanäle Bremgarten; (G t.1452 A)	474.3	1.9	0			476.2	599201009.pdf	0	ja	1972-03-24	465	11.2	0	0	1	BK	https://www.wada.bve.be.ch/geoportal/soussol/599201009.pdf	599/201.9	2599715	1201975
RB 5/P, Sammelkanäle Bremgarten; (Gt.1452)	477.77	5.8	1.9	ja		483.57	599201008.pdf	0	ja	1971-01-01	468.32	15.25	477.97	5.6	1	BKP	https://www.wada.bve.be.ch/geoportal/soussol/599201008.pdf	599/201.8	2599750	1201990
Bohr. 9, ARA-Stollen Neubrück; Swissboring	501.88	0	0			501.88	-	0	nein	1960-01-01	421.88	0	0	0	2	BK		599/201.29	2599690	1201910
EWS Zelgstrasse 35, Bern; B-I-G (17022.1)	406	150	0			556	596199175.pdf	0	ja	2017-05-02	356	200	0	0	1	BS	https://www.wada.bve.be.ch/geoportal/soussol/596199175.pdf	596/199.175	2596436	1199676
Regional gravity stations
Nr	E LV03	N LV03	H LN02	g abs	Code	E LV95	N LV95	H LHN95	dg Boug ATLAS	dg Boug UM	H over ground	g int	Hint BL	dHint BL	dg int	BA a1	BA e2	Use
024-5042	594290	198769	584	980591	a	2.59429e+06	1.19877e+06	583.959	-89.3	-90.223	0	980591	584.469	-0.51	-0.198	-89.6013	-89.6477	Atlas station
024-3742	597090	199850	547.81	980597	a	2.59709e+06	1.19985e+06	547.766	-90.99	-91.897	0	980598	547.973	-0.208	-0.303	-91.3345	-91.3574	Atlas station
024-5159	597640	201073	550	980599	a	2.59764e+06	1.20107e+06	549.956	-89.89	-90.833	0	980598	550.166	-0.21	0.781	-90.245	-90.2621	Atlas station
024-5160	598710	201248	554	980599	a	2.59871e+06	1.20125e+06	553.957	-88.99	-89.897	0	980600	553.993	-0.036	-0.399	-89.3585	-89.3626	Atlas station
024-3152	599939	202056	495.12	980611	a	2.59994e+06	1.20206e+06	495.072	-88.46	-89.145	0	980610	494.954	0.118	1.259	-88.775	-88.7898	Atlas station
Data prepared for the input file of the PRISMA routine or Bouguer anomaly and residual anomaly plots
Drillings					Regional gravity stations						Regional gravity isoline values interpolated on the gravity profile
Nb	E (m)	N (m)	Elevation (m)		Nb (m)	E (m)	N (m)	Elevation (m)	Bouguer anomaly (mGal)		Isoline value (mGal)	E (m)	N (m)
1	2594666	1198512	539		024-5042	2.59429e+06	1.19877e+06	583.959	-89.6477		-90	2.59769e+06	1.20055e+06
2	2594915	1198672	538		024-3742	2.59709e+06	1.19985e+06	547.766	-91.3574		-90	2.59536e+06	1.19888e+06
3	2595081	1198708	535		024-5159	2.59764e+06	1.20107e+06	549.956	-90.2621		-89	2599891	1202129
4	2595599	1198961	554		024-5160	2.59871e+06	1.20125e+06	553.957	-89.3626
5	2595624	1198993	546		024-3152	2.59994e+06	1.20206e+06	495.072	-88.7898
6	2595694	1199219	524
7	2595783	1199133	524
8	2595818	1199123	522
9	2596360	1199197	469
10	2599622	1201970	503
11	2599695	1201965	478.75
12	2599715	1201975	474.3
13	2599750	1201990	477.77
14	2599690	1201910	501.88
15	2596436	1199676	406
16	2.59802e+06	1.20004e+06	305.638

## Sheet: Bern1
Drillings
BESCHREIB	FELS_KOTE	FELS_TIEFE	FLUR_TIEFE	GW_VORHAND	HINWEIS	OKT	PDF	PIEZODURCH	PROFIL_JN	SOND_DATUM	SOND_KOTE	SOND_TIEFE	STAU_KOTE	STAU_TIEFE	SYMBFELS	SONDTYP	URL	WAWISNR	E_KOORD	N_KOORD
EWS 13-2 Munzingerstrasse 11, Bern; Geotest	332	218	0			550	598198162.pdf	0	ja	2013-06-21	294	256	0	0	1	BS	https://www.wada.bve.be.ch/geoportal/soussol/598198162.pdf	598/198.162	2598690	1198915
EWS 13-1 Munzingerstrasse 11, Bern; Geotest	322	228	0			550	598198161.pdf	0	ja	2013-05-16	294	256	0	0	1	BS	https://www.wada.bve.be.ch/geoportal/soussol/598198161.pdf	598/198.161	2598712	1198900
EWS 12-1 Munzingerstrasse 11, Bern; Geotest	307	244	0			551	598198157.pdf	0	ja	2012-02-10	295	256	0	0	1	BS	https://www.wada.bve.be.ch/geoportal/soussol/598198157.pdf	598/198.157	2598706	1198932
EWS Finkenhubelweg 6 Bern; Baustofflabor	469	82	0			551	-	0	nein	2017-10-25	321	230	0	0	2	BS		599/199.446	2599420	1199820
EWS Finkenhubelweg 4, Bern; K+H	473	76	0			549	599199414.pdf	0	ja	2014-04-01	349	200	0	0	1	BS	https://www.wada.bve.be.ch/geoportal/soussol/599199414.pdf	599/199.414	2599450	1199830
EWS Finkenhübeliweg 24, Bern; Baustofflabor (16.00518)	484	78	0			562	599199431.pdf	0	ja	2016-06-06	332	230	0	0	1	BS	https://www.wada.bve.be.ch/geoportal/soussol/599199431.pdf	599/199.431	2599383	1199923
B 6/64, Sennweg 2, Bern	518.6	40.2	0			558.8	599200048.pdf	0	ja	1964-01-01	513.6	45.2	0	0	1	BK	https://www.wada.bve.be.ch/geoportal/soussol/599200048.pdf	599/200.48	2599627	1200183
B 7/64, Hallerstrasse 10, Bern	528.46	30.75	16	ja		559.21	599200049.pdf	2	ja	1964-01-01	518.41	40.8	530.61	28.6	1	BKP	https://www.wada.bve.be.ch/geoportal/soussol/599200049.pdf	599/200.49	2599755	1200180
B 8/64, Hallerstrasse 29, Bern	528.99	29.1	10	ja		558.09	599200050.pdf	2	ja	1964-01-01	522.74	35.35	531.09	27	1	BKP	https://www.wada.bve.be.ch/geoportal/soussol/599200050.pdf	599/200.50	2599828	1200285
RB 1/P/14, Mittelstrasse 43, Bern; (Gt. 31.4463)	533.62	24.75	10.28	ja		558.37	599200127.pdf	4.5	ja	2014-01-31	529.07	29.3	542.27	16.1	1	BKP	https://www.wada.bve.be.ch/geoportal/soussol/599200127.pdf	599/200.127	2599743	1200473
RB 5/11, Ausbau Bahnhof RBS, Bern; K+H (7886)	539.76	18	0	ja		557.76	599200124.pdf	2	ja	2011-10-20	517.66	40.1	0	0	1	BKP	https://www.wada.bve.be.ch/geoportal/soussol/599200124.pdf	599/200.124	2599900	1200414
RB 2, Bürogeb. Brückfeldstrasse 16, Bern; CSD (BE 212)	544.14	13.8	8.4	ja		557.94	599200016.pdf	0	ja	1971-06-08	542.44	15.5	549.64	8.3	1	BK	https://www.wada.bve.be.ch/geoportal/soussol/599200016.pdf	599/200.16	2599860	1200495
MRB1, Zentrum Zähringer; (Gt.1951)	539.5	18.4	6.25	ja		557.9	599200103.pdf	0	ja	1970-01-26	527.6	20.3	550.9	7	1	BK	https://www.wada.bve.be.ch/geoportal/soussol/599200103.pdf	599/200.103	2599885	1200515
RB 2/P, Bierhübeliweg 53, Bern; CSD (BE 546)	541.69	15.6	0			557.29	599200005.pdf	2	ja	1973-01-01	541.29	16	0	0	1	BKP	https://www.wada.bve.be.ch/geoportal/soussol/599200005.pdf	599/200.5	2599910	1200530
Fischerweg 22, Bohrung SBZ 5a	539.64	0	0			554.94	-	0	nein	1959-01-01	530.94	0	0	0	2	BK		599/200.23	2599970	1200510
RB 1/P, Brückfeldstr. 16, Bern; (Gt. 1368 )	539.5	18.4	6.23	ja		557.9	599200013.pdf	0	ja	1970-09-01	537.6	20.3	550.1	7.8	1	BKP	https://www.wada.bve.be.ch/geoportal/soussol/599200013.pdf	599/200.13	2599828	1200544
EWS Höheweg 60/60a, Liebefeld; B-I-G	575	34	0			609	597197048.pdf	0	ja	2014-10-22	333	276	0	0	1	BS	https://www.wada.bve.be.ch/geoportal/soussol/597197048.pdf	597/197.48	2597666	1197612
EWS Höheweg 56, Liebefeld; Gerber	593	15	0			608	-	0	nein	2005-04-19	508	100	0	0	2	BS		597/197.16	2597686	1197621
EWS Dahlienweg 21, Liebefeld; B-I-G	582	28	0			610	-	0	nein	2010-09-08	385	225	0	0	2	BS		597/197.27	2597745	1197690
EWS Dahlienweg 19, Liebefeld; B-I-G	584	28	0			612	597197022.pdf	0	ja	2008-10-10	422	190	0	0	1	BS	https://www.wada.bve.be.ch/geoportal/soussol/597197022.pdf	597/197.22	2597745	1197700
Könizstrasse 189	451	109			10.06.2020	560					320	240						non	2598267	1198105
Rosenweg 23	572	32			17.06.2020	604					364	240						non	2597881	1197614
Höheweg 33	541	72			21.05.2021	613					413	200						non	2597874	1197692
Könizstrasse 164	474	82			30.07.2021	556					281	275						non	2598215	1198315
Höheweg 62	559	52			15.11.2021	611					431	180						non	2597641	1197676
Kirchbühlweg 35	256	298			22.11.2021	554					274	280						non	2598777	1199089
Höheweg 34	569	48			04.04.2022	617					392	225						non	2597846	1197735
Zähringerstrasse 7	540	18			16.05.2022	558					298	260						non	2599901	1200260
Rosenweg 28	580	26			14.07.2022	606					376	230						non	2597835	1197631
Kirchbergerstrasse 24	380	176			29.08.2022	556					331	225						non	2598550	1198678
B 02/1, Kinderspital Bern; Geotest (02054)	337	208	0			545	598199152.pdf	0	ja	2002-05-12	329	216	0	0	1	BS	https://www.wada.bve.be.ch/geoportal/soussol/598199152.pdf	598/199.152	2598920	1199560
Regional gravity stations
Nr	E LV03	N LV03	H LN02	g abs	Code	E LV95	N LV95	H LHN95	dg Boug ATLAS	dg Boug UM	H over ground	g int	Hint BL	dHint BL	dg int	BA a1	BA e2	Use
024-5026	597507	197790	628	980579	a	2.59751e+06	1.19779e+06	627.965	-91.89	-92.805	0	980578	628.135	-0.17	0.836	-92.1843	-92.2011	Atlas station
024-3025	598170	198449	563	980592	a	2.59817e+06	1.19845e+06	562.959	-92.18	-93.058	0	980592	562.63	0.329	-0.459	-92.475	-92.5102	Atlas station
024-2741	598670	200035	553.8	980596	a	2.59867e+06	1.20004e+06	553.758	-91.27	-91.991	0	980598	553.733	0.025	-2.082	-91.6684	-91.666	Atlas station
024-5161	599750	201272	575	980594	a	2.59975e+06	1.20127e+06	574.96	-89.76	-90.694	0	980598	574.729	0.231	-4.004	-90.0887	-90.1154	Atlas station
Data prepared for the input file of the PRISMA routine or Bouguer anomaly and residual anomaly plots
Drillings					Regional gravity stations						Regional gravity isoline values interpolated on the gravity profile
Nb	E (m)	N (m)	Elevation (m)		Nb (m)	E (m)	N (m)	Elevation (m)	Bouguer anomaly (mGal)		Isoline value (mGal)	E (m)	N (m)
1	2598690	1198915	332		024-5026	2.59751e+06	1.19779e+06	627.965	-92.2011		-92.5	2.59764e+06	1.19759e+06
2	2598712	1198900	322		024-3025	2.59817e+06	1.19845e+06	562.959	-92.5102		-92	2.59903e+06	1199396
3	2598706	1198932	307		024-2741	2.59867e+06	1.20004e+06	553.758	-91.666		-91	2.59993e+06	1.20056e+06
4	2599420	1199820	469		024-5161	2.59975e+06	1.20127e+06	574.96	-90.1154
5	2599450	1199830	473
6	2599383	1199923	484
7	2599627	1200183	518.6
8	2599755	1200180	528.46
9	2599828	1200285	528.99
10	2599743	1200473	533.62
11	2599900	1200414	539.76
12	2599860	1200495	544.14
13	2599885	1200515	539.5
14	2599910	1200530	541.69
15	2599970	1200510	539.64
16	2599828	1200544	539.5
17	2597666	1197612	575
18	2597686	1197621	593
19	2597745	1197690	582
20	2597745	1197700	584
21	2598267	1198105	451
22	2597881	1197614	572
23	2597874	1197692	541
24	2598215	1198315	474
25	2597641	1197676	559
26	2598777	1199089	256
27	2597846	1197735	569
28	2599901	1200260	540
29	2597835	1197631	580
30	2598550	1198678	380
31	2598920	1199560	337

## Sheet: Bern2
Drillings
BESCHREIB	FELS_KOTE	FELS_TIEFE	FLUR_TIEFE	GW_VORHAND	HINWEIS	OKT	PDF	PIEZODURCH	PROFIL_JN	SOND_DATUM	SOND_KOTE	SOND_TIEFE	STAU_KOTE	STAU_TIEFE	SYMBFELS	SONDTYP	URL	WAWISNR	E_KOORD	N_KOORD
EWS Albitweg 33, Spiegel; Baustofflabor	600	4	0	ja		604	599197134.pdf	0	ja	2014-09-10	369	235	0	0	1	BS	https://www.wada.bve.be.ch/geoportal/soussol/599197134.pdf	599/197.134	2599257	1197448
EWS Steingrubenweg 24, Spiegel; B-I-G	606	4	0			610	599197107.pdf	0	ja	2009-04-01	460	150	0	0	1	BS	https://www.wada.bve.be.ch/geoportal/soussol/599197107.pdf	599/197.107	2599343	1197410
EWS Albitweg 15, Spiegel; B-I-G	598	4	0	ja		602	599197092.pdf	0	ja	2005-03-30	387	215	0	0	1	BS	https://www.wada.bve.be.ch/geoportal/soussol/599197092.pdf	599/197.92	2599247	1197472
EWS Hölzliackerweg 16, Spiegel; B-I-G	600	8	0			608	599197138.pdf	0	ja	2015-10-21	333	275	0	0	1	BS	https://www.wada.bve.be.ch/geoportal/soussol/599197138.pdf	599/197.138	2599378	1197450
EWS Albitweg 25, Spiegel; B-I-G	601	2	0			603	599197089.pdf	0	ja	2003-08-14	388	215	0	0	1	BS	https://www.wada.bve.be.ch/geoportal/soussol/599197089.pdf	599/197.89	2599294	1197480
RB 6, Überbauung Steinhölzli; (Gt.2386)	580.95	7.5	0			588.45	599197114.pdf	0	ja		576.45	12	0	0	1	BK	https://www.wada.bve.be.ch/geoportal/soussol/599197114.pdf	599/197.114	2599275	1197596
EWS Bellevuesteig 3, Spiegel; Baustofflabor	560	8	0			568	599197143.pdf	0	ja	2017-07-11	318	250	0	0	1	BS	https://www.wada.bve.be.ch/geoportal/soussol/599197143.pdf	599/197.143	2599389	1197710
Rb 2, Sammelkanal Köniz - Schönegg; Geotest (69-6)	548.02	17.9	0			565.92	599197023.pdf	0	ja	1969-01-01	547.42	18.5	548.02	17.9	1	BK	https://www.wada.bve.be.ch/geoportal/soussol/599197023.pdf	599/197.23	2599360	1197775
Rb 8, Sammelkanal Köniz - Schönegg; Geotest (69-6)	553.94	9.2	8.5	ja		563.14	599197024.pdf	0	ja	1969-03-27	551.54	11.6	553.94	9.2	1	BKP	https://www.wada.bve.be.ch/geoportal/soussol/599197024.pdf	599/197.24	2599450	1197785
Rb 3, Sammelkanal Köniz - Schönegg; Geotest (69-6)	553.49	8.2	7.96	ja		561.69	599197025.pdf	0	ja	1969-02-27	549.69	549.69	0	0	1	BKP	https://www.wada.bve.be.ch/geoportal/soussol/599197025.pdf	599/197.25	2599500	1197795
EWS Heckenweg 7, Bern-Steinhölzli; B-I-G	492	66	0			558	599197094.pdf	0	ja	2006-02-27	443	115	0	0	1	BS	https://www.wada.bve.be.ch/geoportal/soussol/599197094.pdf	599/197.94	2599515	1197923
EWS Seftigenstrasse 34-44, Bern; Heim Bohrtechnik	373	170	0			543	-	0	nein	2015-03-05	243	300	0	0	2	BS		599/198.157	2599508	1198375
KB102/65, Verkehrssanierung Innerstadt	519.37	13	8.2	ja		532.37	600199276.pdf	0.8	ja	1965-12-01	519.27	13	0	0	1	BKP	https://www.wada.bve.be.ch/geoportal/soussol/600199276.pdf	600/199.276	2600185	1199655
B 15/64, Westtangententunnel, Bern	529.82	5.5	7.3	ja		541.82	600199143.pdf	2	ja	1964-10-30	523.32	18.5	536.32	5.5	1	BKP	https://www.wada.bve.be.ch/geoportal/soussol/600199143.pdf	600/199.143	2600065	1199637
S 1, Warenhaus Loeb	519.81	17.5	1.2	ja		537.31	600199127.pdf	0	ja	1955-01-01	517.51	19.8	0	0	1	BK	https://www.wada.bve.be.ch/geoportal/soussol/600199127.pdf	600/199.127	2600175	1199615
KB 17/64, Westtangenten-Tunnel, Bern	523.91	18.2	11.8	ja		542.11	600199145.pdf	2	ja	1964-11-09	518.91	23.2	526.21	15.9	1	BKP	https://www.wada.bve.be.ch/geoportal/soussol/600199145.pdf	600/199.145	2600090	1199600
Nr.3, Loeb; AG für Grundwasserbauten	515.4	22.7	3.1	ja		538.1	600199123.pdf	0	ja	1963-02-05	504.1	34	0	0	1	BK	https://www.wada.bve.be.ch/geoportal/soussol/600199123.pdf	600/199.123	2600170	1199595
B 16/64, Westtangententunnel, Bern	523.88	17.8	10.69	ja		541.68	600199144.pdf	2	ja	1964-01-01	522.73	18.95	0	0	1	BKP	https://www.wada.bve.be.ch/geoportal/soussol/600199144.pdf	600/199.144	2600090	1199650
KB1, Neugestaltung Bubenbergplatz; Dicht	526.24	15.5	8.14	ja		541.74	600199134.pdf	4	ja	1969-04-17	523.34	18.4	526.24	15.5	1	BKP	https://www.wada.bve.be.ch/geoportal/soussol/600199134.pdf	600/199.134	2600146	1199648
B 8, Hauptbahnhof Bern	532.75	8.55	0			541.3	600199084.pdf	0	ja	1940-01-01	527.34	13.96	0	0	1	BK	https://www.wada.bve.be.ch/geoportal/soussol/600199084.pdf	600/199.84	2600130	1199680
Nr.2, Loeb; AG für Grundwasserbauten	518.09	18.65	8.2	ja		536.74	600199122.pdf	0	ja	1963-02-11	515.89	20.85	0	0	1	BK	https://www.wada.bve.be.ch/geoportal/soussol/600199122.pdf	600/199.122	2600165	1199613
S 2, Warenhaus Loeb	517.41	20.5	3	ja		537.91	600199128.pdf	0	ja	1955-01-01	515.61	22.3	0	0	1	BK	https://www.wada.bve.be.ch/geoportal/soussol/600199128.pdf	600/199.128	2600180	1199595
RB 2/P Neuer Bahnhofplatz; (Gt.31.3501.1)	529	8.2	0			537.2	600199347.pdf	2	ja	2005-09-29	527.7	9.5	0	0	1	BKP	https://www.wada.bve.be.ch/geoportal/soussol/600199347.pdf	600/199.347	2600135	1199652
Nr.4, Loeb; AG für Grundwasserbauten	522.13	14.25	8.8	ja		536.38	600199124.pdf	0	ja	1963-02-27	512.38	24	0	0	1	BK	https://www.wada.bve.be.ch/geoportal/soussol/600199124.pdf	600/199.124	2600217	1199628
B 14/64, Westtangententunnel, Bern	531.13	11.2	9.1	ja		542.36	600199142.pdf	2	ja	1964-10-23	526.36	16	531.16	11.2	1	BKP	https://www.wada.bve.be.ch/geoportal/soussol/600199142.pdf	600/199.142	2600020	1199615
RB 6/P, Aufnahmegebäude HB Bern; (Gt.380)	535.73	5.5	8.3	ja		541.23	600199251.pdf	0	ja	1963-05-22	528.83	12.4	0	0	1	BKP	https://www.wada.bve.be.ch/geoportal/soussol/600199251.pdf	600/199.251	2600090	1199715
RB 12, Aufnahmegebäude HB Bern; (Gt. 380)	535.43	5.3	4.9	ja		540.73	600199253.pdf	0	ja	1963-05-13	529.23	11.5	0	0	1	BK	https://www.wada.bve.be.ch/geoportal/soussol/600199253.pdf	600/199.253	2600085	1199750
B IX, Neuengasse 30, SE-Ecke	532.65	9.5	6.62	ja		542.15	600199019.pdf	0	ja	1918-08-29	527.85	14.3	0	0	1	BK	https://www.wada.bve.be.ch/geoportal/soussol/600199019.pdf	600/199.19	2600230	1199782
B 8, Hauptbahnhof Bern	532.75	8.55	0			541.3	600199084.pdf	0	ja	1940-01-01	527.34	13.96	0	0	1	BK	https://www.wada.bve.be.ch/geoportal/soussol/600199084.pdf	600/199.84	2600130	1199680
Sondierung Nr. VIII, Bahnhofplatz Bern	535.85	4.5	0			540.35	600199120.pdf	0	ja	1918-12-01	535.75	4.6	0	0	1	AS	https://www.wada.bve.be.ch/geoportal/soussol/600199120.pdf	600/199.120	2600150	1199785
B 21	532.1	0	0			538	-	0	nein	1960-12-07	530	0	0	0	2	BK		600/199.106	2600185	1199690
S 3 Hauptbahnhof Bern	536.93	4.15	0			541.08	600199086.pdf	0	ja	1963-07-01	529.58	11.5	0	0	1	BK	https://www.wada.bve.be.ch/geoportal/soussol/600199086.pdf	600/199.86	2600105	1199740
Unterfangungsschacht 9, Schweizerhofpassage; (Gt. 2237)	534.14	7.8	0			541.94	-	0	nein	1984-11-01	531.94	10	0	0	2	AS		600/199.369	2600213	1199724
B 7, Hauptbahnhof Bern	536.9	3.5	0			540.4	600199083.pdf	0	ja	1940-05-09	529.8	10.6	0	0	1	BK	https://www.wada.bve.be.ch/geoportal/soussol/600199083.pdf	600/199.83	2600120	1199770
S 5, Hauptbahnhof Bern	534.6	2.13	0			536.73	600199087.pdf	2	ja	1940-01-01	528.43	8.3	0	0	1	BKP	https://www.wada.bve.be.ch/geoportal/soussol/600199087.pdf	600/199.87	2600095	1199780
RB 6, Treppenaufgang Neuengasse, Bern; (Gt. 380)	535.93	4.4	0			540.33	600199255.pdf	0	ja	1963-01-01	527.58	12.75	0	0	1	BK	https://www.wada.bve.be.ch/geoportal/soussol/600199255.pdf	600/199.255	2600166	1199775
RB 7, Treppenaufgang Neuengasse; (Gt.380)	534.61	5.5	0			540.11	600199256.pdf	0	ja	1963-01-01	531.16	8.95	0	0	1	BK	https://www.wada.bve.be.ch/geoportal/soussol/600199256.pdf	600/199.256	2600165	1199790
RB 1, Aufnahmegebäude HB Bern; (Gt.380)	535.4	5.45	0			540.85	600199085.pdf	0	ja	1954-01-01	533.45	7.4	0	0	1	BK	https://www.wada.bve.be.ch/geoportal/soussol/600199085.pdf	600/199.85	2600140	1199735
B 20	531.15	0	0			538	-	0	nein	1960-12-07	529.4	0	0	0	2	BK		600/199.105	2600200	1199710
B 6 Hauptbahnhof Bern	534.85	5.95	0			540.8	600199082.pdf	0	ja	1940-01-01	531.7	9.1	0	0	1	BK	https://www.wada.bve.be.ch/geoportal/soussol/600199082.pdf	600/199.82	2600068	1199739
KB101/65, Verkehrssanierung Innerstadt	535.28	5.4	0			540.68	600199275.pdf	0	ja	1965-12-01	530.58	10.1	0	0	1	BK	https://www.wada.bve.be.ch/geoportal/soussol/600199275.pdf	600/199.275	2600140	1199726
RB 11, Aufnahmegebäude HB Bern; (Gt. 380)	535	6.15	0			541.15	600199103.pdf	0	ja	1954-01-01	532.6	8.55	0	0	1	BK	https://www.wada.bve.be.ch/geoportal/soussol/600199103.pdf	600/199.103	2600135	1199700
Unterfangungsschacht 25, Schweizerhofpassage; (Gt. 2237)	535.34	6.6	0			541.94	-	0	nein	1984-10-29	530.94	11	0	0	2	AS		600/199.370	2600199	1199738
RB 1/61, Ryfflihof; (Gt. 136)	528.55	7	6.3	ja		535.55	600199169.pdf	0	ja	1961-06-30	526.55	9	0	0	1	BK	https://www.wada.bve.be.ch/geoportal/soussol/600199169.pdf	600/199.169	2600250	1199835
B IX, Neuengasse 30, SE-Ecke	532.65	9.5	6.62	ja		542.15	600199019.pdf	0	ja	1918-08-29	527.85	14.3	0	0	1	BK	https://www.wada.bve.be.ch/geoportal/soussol/600199019.pdf	600/199.19	2600230	1199782
RB 2/61, Ryfflihof; (Gt. 136)	532.6	6.5	0			539.1	600199170.pdf	0	ja	1961-01-01	530	9.1	0	0	1	BK	https://www.wada.bve.be.ch/geoportal/soussol/600199170.pdf	600/199.170	2600235	1199840
RB 2, zweite Etappe Ryfflihof; (Gt. 1350)	526.3	8.3	0			534.6	600199055.pdf	0	ja	1970-01-01	524.6	10	0	0	1	BK	https://www.wada.bve.be.ch/geoportal/soussol/600199055.pdf	600/199.55	2600280	1199835
RB 1/91, Ryfflihof, Bern (Gt.131.2364)	530.97	10	0			540.97	-	0	nein	1991-03-21	524.97	16	0	0	2	BK		600/199.301	2600270	1199780
RB 1, zweite Etappe Ryfflihof; (Gt. 1350)	527.8	13.1	0			540.9	600199054.pdf	0	ja	1970-01-01	526.9	14	535.4	5.5	1	BK	https://www.wada.bve.be.ch/geoportal/soussol/600199054.pdf	600/199.54	2600275	1199805
RB 9/P, Aufnahmegebäude Hauptbahnhof; (Gt. 467/1+380)	531.63	4.74	5.12	ja		536.37	600199088.pdf	2	ja	1963-01-01	527.17	9.2	0	0	1	BKP	https://www.wada.bve.be.ch/geoportal/soussol/600199088.pdf	600/199.88	2600135	1199817
RB 8, Aufnahmegebäude Hauptbahnhof; (Gt. 467/1)	534.75	5	0			539.75	600199254.pdf	0	ja	1954-01-01	532.85	6.9	0	0	1	BK	https://www.wada.bve.be.ch/geoportal/soussol/600199254.pdf	600/199.254	2600140	1199820
RB 4, Innenhof PTT Genfergasse, Bern; CSD (BE 2317)	531.45	9.05	0			540.5	600199298.pdf	0	ja	1988-08-01	527.35	13.15	0	0	1	BK	https://www.wada.bve.be.ch/geoportal/soussol/600199298.pdf	600/199.298	2600185	1199930
RB 2, Innenhof PTT Genfergasse, Bern; CSD (BE 2317)	534.9	5.6	0			540.5	600199296.pdf	0	ja	1989-04-27	533	7.5	0	0	1	BK	https://www.wada.bve.be.ch/geoportal/soussol/600199296.pdf	600/199.296	2600205	1199920
RB 3, Innenhof PTT Genfergasse, Bern; CSD (BE 2317)	531.6	8.9	0			540.5	600199297.pdf	0	ja	1989-04-27	528.5	12	0	0	1	BK	https://www.wada.bve.be.ch/geoportal/soussol/600199297.pdf	600/199.297	2600200	1199940
SB 10/07, Kunstmuseum; Togliani	506.35	22.3	8	ja	Grundwasser gespannt / nappe captive	528.65	600200271.pdf	2	ja	2007-11-23	503.95	24.7	506.35	22.3	1	BKP	https://www.wada.bve.be.ch/geoportal/soussol/600200271.pdf	600/200.271	2600359	1200013
RB 1, Neubau Amtshaus Hodlerstrasse; Geotest (71121)	516.78	17.8	11.98	ja		534.58	600200038.pdf	0	ja	1971-08-31	511.48	23.1	0	0	1	BK	https://www.wada.bve.be.ch/geoportal/soussol/600200038.pdf	600/200.38	2600251	1200017
RB 2, Neubau Amtshaus Hodlerstrasse; Geotest (71121)	519.51	15.3	12.28	ja		534.81	600200039.pdf	0	ja	1971-09-09	514.81	20	0	0	1	BK	https://www.wada.bve.be.ch/geoportal/soussol/600200039.pdf	600/200.39	2600231	1200016
Bohrung Nr. X / RB 40, Hodlerstrasse 22, Bern	519.23	14.4	0			533.63	600200041.pdf	0	ja	1918-08-29	510.83	22.8	0	0	1	BK	https://www.wada.bve.be.ch/geoportal/soussol/600200041.pdf	600/200.41	2600265	1200080
SB 12/09, Kunstmuseum Bern; Togliani	512.06	17.95	0			530.01	600200278.pdf	0	ja	2009-03-25	507.61	22.4	0	0	1	BK	https://www.wada.bve.be.ch/geoportal/soussol/600200278.pdf	600/200.278	2600318	1200022
RB Bürohaus Helvetia, Bollwerk 31, Bern	519.8	14.7	0			534.5	600200040.pdf	0	ja	1960-09-28	518.5	16	0	0	1	BK	https://www.wada.bve.be.ch/geoportal/soussol/600200040.pdf	600/200.40	2600211	1200026
KB Pfahl 14B, Speichergasse 8-16, Bern; Geotest (83045A)	518.4	15.6	0			534	600199108.pdf	0	ja	1984-08-22	511	23	0	0	1	BK	https://www.wada.bve.be.ch/geoportal/soussol/600199108.pdf	600/199.108	2600230	1199980
SB 11/07, Kunstmuseum; Togliani	512.2	16.7	0	ja		528.9	600200272.pdf	0	ja	2007-11-23	505.71	23.19	512.2	16.7	1	BK	https://www.wada.bve.be.ch/geoportal/soussol/600200272.pdf	600/200.272	2600333	1200050
Regional gravity stations
Nr	E LV03	N LV03	H LN02	g abs	Code	E LV95	N LV95	H LHN95	dg Boug ATLAS	dg Boug UM	H over ground	g int	Hint BL	dHint BL	dg int	BA a1	BA e2	Use
553-BES 2	600337	199479	543.732	980596	a	2.60034e+06	1.19948e+06	543.69	0	0	0.3	980596	542.505	1.185	0.062	-92.9693	-93.0719	Levelling station
553-BES 3	600290	199523	542.551	980597	a	2.60029e+06	1.19952e+06	542.509	0	0	0.27	980597	542.212	0.297	-0.102	-92.7258	-92.7287	Levelling station
526-840101	599648	198792	521.769	980598	a	2.59965e+06	1.19879e+06	521.725	0	-94.4256	0.46	980599	521.132	0.594	-0.423	-94.1964	-94.211	Levelling station
024-3017	598604	197631	564.07	980590	a	2.5986e+06	1.19763e+06	564.03	-92.89	-93.703	0	980591	563.993	0.037	-0.42	-93.221	-93.2251	Atlas station
024-3018	599475	197188	626.7	980576	a	2.59947e+06	1.19719e+06	626.668	-94.23	-95.033	0	980576	626.736	-0.068	-0.064	-94.5071	-94.5126	Atlas station
Data prepared for the input file of the PRISMA routine or Bouguer anomaly and residual anomaly plots
Drillings					Regional gravity stations						Regional gravity isoline values interpolated on the gravity profile
Nb	E (m)	N (m)	Elevation (m)		Nb (m)	E (m)	N (m)	Elevation (m)	Bouguer anomaly (mGal)		Isoline value (mGal)	E (m)	N (m)
1	2599257	1197448	600		553-BES 2	2.60034e+06	1.19948e+06	543.69	-93.0719		iso -92.1	2.60029e+06	1.20006e+06
2	2599343	1197410	606		553-BES 3	2.60029e+06	1.19952e+06	542.509	-92.7287		iso -93.85	2.59926e+06	1.19743e+06
3	2599247	1197472	598		526-840101	2.59965e+06	1.19879e+06	521.725	-94.211
4	2599378	1197450	600		024-3017	2.5986e+06	1.19763e+06	564.03	-93.2251
5	2599294	1197480	601		024-3018	2.59947e+06	1.19719e+06	626.668	-94.5126
6	2599275	1197596	580.95
7	2599389	1197710	560
8	2599360	1197775	548.02
9	2599450	1197785	553.94
10	2599500	1197795	553.49
11	2599515	1197923	492
12	2599508	1198375	373
13	2600185	1199655	519.37
14	2600065	1199637	529.82
15	2600175	1199615	519.81
16	2600090	1199600	523.91
17	2600170	1199595	515.4
18	2600090	1199650	523.88
19	2600146	1199648	526.24
20	2600130	1199680	532.75
21	2600165	1199613	518.09
22	2600180	1199595	517.41
23	2600135	1199652	529
24	2600217	1199628	522.13
25	2600020	1199615	531.13
26	2600090	1199715	535.73
27	2600085	1199750	535.43
28	2600230	1199782	532.65
29	2600130	1199680	532.75
30	2600150	1199785	535.85
31	2600185	1199690	532.1
32	2600105	1199740	536.93
33	2600213	1199724	534.14
34	2600120	1199770	536.9
35	2600095	1199780	534.6
36	2600166	1199775	535.93
37	2600165	1199790	534.61
38	2600140	1199735	535.4
39	2600200	1199710	531.15
40	2600068	1199739	534.85
41	2600140	1199726	535.28
42	2600135	1199700	535
43	2600199	1199738	535.34
44	2600250	1199835	528.55
45	2600230	1199782	532.65
46	2600235	1199840	532.6
47	2600280	1199835	526.3
48	2600270	1199780	530.97
49	2600275	1199805	527.8
50	2600135	1199817	531.63
51	2600140	1199820	534.75
52	2600185	1199930	531.45
53	2600205	1199920	534.9
54	2600200	1199940	531.6
55	2600359	1200013	506.35
56	2600251	1200017	516.78
57	2600231	1200016	519.51
58	2600265	1200080	519.23
59	2600318	1200022	512.06
60	2600211	1200026	519.8
61	2600230	1199980	518.4
62	2600333	1200050	512.2

## Sheet: Kerhsatz
Drillings
BESCHREIB	FELS_KOTE	FELS_TIEFE	FLUR_TIEFE	GW_VORHAND	HINWEIS	OKT	PDF	PIEZODURCH	PROFIL_JN	SOND_DATUM	SOND_KOTE	SOND_TIEFE	STAU_KOTE	STAU_TIEFE	SYMBFELS	SONDTYP	URL	WAWISNR	E_KOORD	N_KOORD
EWS Weidliweg 2, Kehrsatz; Geotest	526	50	0			576	602195065.pdf	0	ja	41123	390	186	0	0	1	BS	https://www.wada.bve.be.ch/geoportal/soussol/602195065.pdf	602/195.65	2602273	1195359
RB 2, Weinkellereri Balsiger, Kehrsatz; (Gt. 604)	561.88	9.1	0			570.98	602195042.pdf	0	ja	23862	560.58	10.4	0	0	1	BK	https://www.wada.bve.be.ch/geoportal/soussol/602195042.pdf	602/195.42	2602383	1195465
RB 1, Weinkellereri Balsiger, Kehrsatz; (Gt. 604)	563.19	7.5	0			570.69	602195041.pdf	0	ja	23862	560.29	10.4	0	0	1	BK	https://www.wada.bve.be.ch/geoportal/soussol/602195041.pdf	602/195.41	2602372	1195496
RB 3, Weinkellereri Balsiger, Kehrsatz; (Gt. 604)	559.79	10.3	0			570.09	602195043.pdf	0	ja	23862	558.09	12	0	0	1	BK	https://www.wada.bve.be.ch/geoportal/soussol/602195043.pdf	602/195.43	2602405	1195495
EWS Auweg 9, Muri; H.-P. Weiss	493	33	0			526	604197123.pdf	0	ja	42213	376	150	0	0	1	BS	https://www.wada.bve.be.ch/geoportal/soussol/604197123.pdf	604/197.123	2604150	1197000
EWS Rossimattstrasse 8, Muri; Geotest	502	26	0			528	-	0	nein	39330	302	226	0	0	2	BS		604/197.92	2604163	1197031
EWS Auweg 6, Muri; CSD	496	32	0			528	604197112.pdf	0	ja	40436	358	170	0	0	1	BS	https://www.wada.bve.be.ch/geoportal/soussol/604197112.pdf	604/197.112	2604110	1197010
EWS Auweg 11, Muri; CSD (BE 7520)	493	32	0			525	604196049.pdf	0	ja	40364	335	190	0	0	1	BS	https://www.wada.bve.be.ch/geoportal/soussol/604196049.pdf	604/196.49	2604183	1196974
EWS Auweg 10, Muri; B-I-G	492	30	0			522	604196037.pdf	0	ja		292	230	0	0	1	BS	https://www.wada.bve.be.ch/geoportal/soussol/604196037.pdf	604/196.37	2604150	1196958
EWS Rossimattstrasse 10, Muri; Weiss	495	33	0			528	604197098.pdf	0	ja	39562	368	160	0	0	1	BS	https://www.wada.bve.be.ch/geoportal/soussol/604197098.pdf	604/197.98	2604199	1197008
EWS Oberhausweg 5, Muri; Geotest	520	28	0			548	-	0	nein	40078	388	160	0	0	2	BS		604/197.103	2604240	1197165
EWS Oberhausweg 3, Muri; B-I-G	515	30	0			545	-	0	nein	40015	385	160	0	0	2	BS		604/197.102	2604226	1197171
EWS Dr. Haas-Strasse 11, Muri; Geotest	514	32	0			546	604197118.pdf	0	ja	40331	296	250	0	0	1	BS	https://www.wada.bve.be.ch/geoportal/soussol/604197118.pdf	604/197.118	2604209	1197181
EWS Oberhausweg 12, Muri; Gerber	501	40	0			541	-	0	nein	40865	311	230	0	0	2	BS		604/197.113	2604265	1197130
EWS Kräyigenweg 58, Muri; Weiss	494	63	0			557	604197122.pdf	0	ja	42090	357	200	0	0	1	BS	https://www.wada.bve.be.ch/geoportal/soussol/604197122.pdf	604/197.122	2604365	1197171
EWS Kräyigenweg 63, Muri; B-I-G	478	82	0			560	604197115.pdf	0	ja	41150	335	225	0	0	1	BS	https://www.wada.bve.be.ch/geoportal/soussol/604197115.pdf	604/197.115	2604431	1197149
Rb 9301, Belpmoos, Belp	378.75	129	0	ja	Grundwasser gespannt / nappe captive, Arteser / nappe artésienne	507.75	603195005.pdf	4.5	ja	34270	368.75	139	502.15	5.6	1	BSP	https://www.wada.bve.be.ch/geoportal/soussol/603195005.pdf	603/195.5	2603721	1195735
Rb 9302, Flugplatz, Belp	0	0	0	ja	Grundwasser gespannt / nappe captive, Arteser / nappe artésienne	508.81	604195018.pdf	4.5	ja	34373	308.81	200	0	0	3	BSP	https://www.wada.bve.be.ch/geoportal/soussol/604195018.pdf	604/195.18	2604135	1195863	Did not reach the bedrock
Regional gravity stations
Nr	E LV03	N LV03	H LN02	g abs	Code	E LV95	N LV95	H LHN95	dg Boug ATLAS	dg Boug UM	H over ground	g int	Hint BL	dHint BL	dg int	BA a1	BA e2	Use
651-BES 1102	602459	195387	570.257	980582	a	2.60246e+06	1.19539e+06	570.223	0	0	0	980582	570.105	0.118	-0.047	-96.6411	-96.6541	Levelling station
651-BES 1042	602741	195708	540.578	980588	a	2.60274e+06	1.19571e+06	540.542	0	0	0	980588	540.032	0.51	-0.048	-97.1128	-97.1495	Levelling station
651-BES 520	603200	196637	518.831	980593	a	2.6032e+06	1.19664e+06	518.793	0	0	0.14	980593	518.453	0.34	0.362	-97.5882	-97.6096	Levelling station
024-3630	603351	196733	508.7	980595	a	2.60335e+06	1.19673e+06	508.661	-97.4	-98.131	0	980596	508.72	-0.059	-0.459	-97.7116	-97.7113	Atlas station
Data prepared for the input file of the PRISMA routine or Bouguer anomaly and residual anomaly plots
Drillings					Regional gravity stations						Regional gravity isoline values interpolated on the gravity profile
Nb	E (m)	N (m)	Elevation (m)		Nb (m)	E (m)	N (m)	Elevation (m)	Bouguer anomaly (mGal)		Isoline value (mGal)	E (m)	N (m)
1	2602273	1195359	526		651-BES 1102	2.60246e+06	1.19539e+06	570.223	-96.6541		-97	2602231	1195348
2	2602383	1195465	561.88		651-BES 1042	2.60274e+06	1.19571e+06	540.542	-97.1495		-97	2604426	1197255
3	2602372	1195496	563.19		651-BES 520	2.6032e+06	1.19664e+06	518.793	-97.6096
4	2602405	1195495	559.79		024-3630	2.60335e+06	1.19673e+06	508.661	-97.7113
5	2604150	1197000	493
6	2604163	1197031	502
7	2604110	1197010	496
8	2604183	1196974	493
9	2604150	1196958	492
10	2604199	1197008	495
11	2604240	1197165	520
12	2604226	1197171	515
13	2604209	1197181	514
14	2604265	1197130	501
15	2604365	1197171	494
16	2604431	1197149	478
17	2603721	1195735	378.75
18	2604135	1195863	308.81

## Sheet: Airport
Drillings
BESCHREIB	FELS_KOTE	FELS_TIEFE	FLUR_TIEFE	GW_VORHAND	HINWEIS	OKT	PDF	PIEZODURCH	PROFIL_JN	SOND_DATUM	SOND_KOTE	SOND_TIEFE	STAU_KOTE	STAU_TIEFE	SYMBFELS	SONDTYP	URL	WAWISNR	E_KOORD	N_KOORD
EWS Schliermatt, Belp; CSD	566	6	0			572	-	0	nein	2006-06-30	472	100	0	0	2	BS		603/194.35	2603420	1194500
RB 1-97, Stützmauer Kantonsstrasse; CSD (5422)	541.81	4.3	0			546.11	-	0	nein	1997-02-26	539.41	6.7	0	0	2	BK		603/194.36	2603579	1194475
EWS Feldmattweg 9a, Allmendingen; Baustoff Labor	556	24	0	ja		580	-	0	nein	2011-05-12	410	170	0	0	2	BS		605/196.22	2605996	1196061
EWS Moosweg 15, Allmendingen; B-I-G	554	26	0			580	606196027.pdf	0	ja	2017-11-07	410	170	0	0	1	BS	https://www.wada.bve.be.ch/geoportal/soussol/606196027.pdf	606/196.27	2606069	1196056
EWS Moosweg 10, Allmendingen; B-I-G	550	30	0			580	606196013.pdf	0	ja	2009-04-30	320	260	0	0	1	BS	https://www.wada.bve.be.ch/geoportal/soussol/606196013.pdf	606/196.13	2606150	1196004
EWS Moosweg 4, Allmendingen; H.-P. Weiss	550	29	0			579	606196018.pdf	0	ja	2012-11-15	439	140	0	0	1	BS	https://www.wada.bve.be.ch/geoportal/soussol/606196018.pdf	606/196.18	2606129	1196066
EWS Thunstrasse 14a+b, Allmendingen; B-I-G	574	14	0			588	-	0	nein	2005-07-29	348	240	0	0	2	BS		606/196.10	2606242	1196060
RB4-00/P, Niveauübergang Steinbach; CSD (5422B)	535.53	6.6	0	ja		542.13	-	0	nein	2000-02-10	533.98	8.15	0	0	2	BKP		603/194.40	2603746	1194293
EWS Hof Aebnit, Kehrsatz; B-I-G	670	8	0			678	603194045.pdf	0	ja	2013-08-30	503	175	0	0	1	BS	https://www.wada.bve.be.ch/geoportal/soussol/603194045.pdf	603/194.45	2603116	1194220
Rb 9301, Belpmoos, Belp	378.75	129	0	ja	Grundwasser gespannt / nappe captive, Arteser / nappe artésienne	507.75	603195005.pdf	4.5	ja	1993-10-28	368.75	139	502.15	5.6	1	BSP	https://www.wada.bve.be.ch/geoportal/soussol/603195005.pdf	603/195.5	2603721	1195735
Rb 9302, Flugplatz, Belp	0	0	0	ja	Grundwasser gespannt / nappe captive, Arteser / nappe artésienne	508.81	604195018.pdf	4.5	ja	34373	308.81	200	0	0	3	BSP	https://www.wada.bve.be.ch/geoportal/soussol/604195018.pdf	604/195.18	2604135	1195863	Did not reach the bedrock
Regional gravity stations
Nr	E LV03	N LV03	H LN02	g abs	Code	E LV95	N LV95	H LHN95	dg Boug ATLAS	dg Boug UM	H over ground	g int	Hint BL	dHint BL	dg int	BA a1	BA e2	Use
024-3627	605109	195130	510.8	980590	a	2.60511e+06	1.19513e+06	510.76	-100.62	-101.456	0	980590	510.458	0.302	0.236	-100.89	-100.923	Atlas station
521-830402	606202	196113	586.204	980580	a	2.6062e+06	1.19611e+06	586.17	0	-98.6655	0.65	980580	585.182	0.987	-0.173	-97.981	-98.0163	Levelling station
024-3633	603200	194765	562.5	980582	a	2.6032e+06	1.19476e+06	562.466	-97	-97.757	0	980582	562.435	0.031	-0.375	-97.2344	-97.2373	Atlas station
024-3639	605497	196077	586.3	980579	a	2.6055e+06	1.19608e+06	586.266	-97.75	-98.569	0	980579	586.466	-0.199	0.091	-98.0063	-98.0246	Atlas station
Data prepared for the input file of the PRISMA routine or Bouguer anomaly and residual anomaly plots
Drillings					Regional gravity stations						Regional gravity isoline values interpolated on the gravity profile
Nb	E (m)	N (m)	Elevation (m)		Nb (m)	E (m)	N (m)	Elevation (m)	Bouguer anomaly (mGal)		Isoline value (mGal)	E (m)	N (m)
1	2603420	1194500	566		024-3627	2.60511e+06	1.19513e+06	510.76	-100.923		-98.2	2603427	1194200
2	2603579	1194475	541.81		521-830402	2.6062e+06	1.19611e+06	586.17	-98.0163		-98.3	2606236	1196073
3	2605996	1196061	556		024-3633	2.6032e+06	1.19476e+06	562.466	-97.2373
4	2606069	1196056	554		024-3639	2.6055e+06	1.19608e+06	586.266	-98.0246
5	2606150	1196004	550
6	2606129	1196066	550
7	2606242	1196060	574
8	2603746	1194293	535.53
9	2603116	1194220	670
10	2603721	1195735	378.75
11	2604135	1195863	308.81

## Sheet: Bern3
Drillings
BESCHREIB	FELS_KOTE	FELS_TIEFE	FLUR_TIEFE	GW_VORHAND	HINWEIS	OKT	PDF	PIEZODURCH	PROFIL_JN	SOND_DATUM	SOND_KOTE	SOND_TIEFE	STAU_KOTE	STAU_TIEFE	SYMBFELS	SONDTYP	URL	WAWISNR	E_KOORD	N_KOORD
Bo 1, Turnanlage Schwellenmätteli; (Gt. 2228)	496.4	5.6	0	ja	Grundwasser gespannt / nappe captive	502	600199270.pdf	0	ja	1984-08-13	495	7	496.4	5.6	1	BK	https://www.wada.bve.be.ch/geoportal/soussol/600199270.pdf	600/199.270	2600625	1199315
RB 3, Regenklärbecken Dalmazi; CSD (BE 1307)	501.05	2.15	0			503.2	600199274.pdf	0	ja	1980-12-18	493.9	9.3	0	0	1	BK	https://www.wada.bve.be.ch/geoportal/soussol/600199274.pdf	600/199.274	2600580	1199210
RB 1, Regenklärbecken Dalmazi; CSD (BE 1307)	499.81	2.9	0			502.71	600199272.pdf	0	ja	1980-12-15	498.71	4	0	0	1	BK	https://www.wada.bve.be.ch/geoportal/soussol/600199272.pdf	600/199.272	2600575	1199180
RB 2, Regenklärbecken Dalmazi; CSD (BE 1307)	501.57	1.3	0			502.87	600199273.pdf	0	ja	1980-12-17	501.27	1.6	0	0	1	BK	https://www.wada.bve.be.ch/geoportal/soussol/600199273.pdf	600/199.273	2600575	1199195
Bern, Zieglerspital RB2/P	514.76	0	21.8	ja		554.56	599197003.pdf	0	ja	1970-01-01	503.21	0	0	0	1	BKP	https://www.wada.bve.be.ch/geoportal/soussol/599197003.pdf	599/197.3	2599676	1197873
Bern, Zieglerspital RB5/P	530.75	0	18.5	ja		555.45	599197006.pdf	2	ja	1970-06-10	529.75	0	0	0	1	BKP	https://www.wada.bve.be.ch/geoportal/soussol/599197006.pdf	599/197.6	2599630	1197831
Bern, Zieglerspital RB6/P	543.98	11.9	10	ja		555.88	599197007.pdf	2	ja	1970-01-01	539.88	16	0	0	1	BKP	https://www.wada.bve.be.ch/geoportal/soussol/599197007.pdf	599/197.7	2599610	1197790
Zieglerspital Brunnen 1 PHW; Holinger (B 801 - A)	545.96	11.15	0			557	-	11	nein	1996-12-16	545.81	11.3	545.85	11.15	2	BKP		599/197.78	2599600	1197790
Rb 4, Sammelkanal Köniz - Schönegg; Geotest (69-6)	551.51	6.6	6.08	ja		558.11	599197026.pdf	0	ja	1969-02-27	547.51	10.6	0	0	1	BKP	https://www.wada.bve.be.ch/geoportal/soussol/599197026.pdf	599/197.26	2599615	1197775
Rb 9, Sammelkanal Köniz - Schönegg; Geotest (69-6)	545.63	10.6	4.6	ja		556.23	599197028.pdf	0	ja	1969-03-27	542.23	14	545.63	10.6	1	BKP	https://www.wada.bve.be.ch/geoportal/soussol/599197028.pdf	599/197.28	2599665	1197770
Schachtgrube Sammelkanal Köniz-Schönegg, Kirchstrasse	545.8	11.7	0			557.5	599197013.pdf	0	ja	1973-06-15	545.6	11.9	0	0	1	AS	https://www.wada.bve.be.ch/geoportal/soussol/599197013.pdf	599/197.13	2599650	1197760
Rb 8, Abwasserkanal Köniz, Lerbermatt	558.3	4.2	0			562.5	599197014.pdf	0	ja	1965-12-21	557.5	5	0	0	1	BK	https://www.wada.bve.be.ch/geoportal/soussol/599197014.pdf	599/197.14	2599560	1197730
Rb 3, Sammelkanal Köniz - Schönegg; Geotest (69-6)	553.49	8.2	7.96	ja		561.69	599197025.pdf	0	ja	1969-02-27	549.69	549.69	0	0	1	BKP	https://www.wada.bve.be.ch/geoportal/soussol/599197025.pdf	599/197.25	2599500	1197795
Rb 8, Sammelkanal Köniz - Schönegg; Geotest (69-6)	553.94	9.2	8.5	ja		563.14	599197024.pdf	0	ja	1969-03-27	551.54	11.6	553.94	9.2	1	BKP	https://www.wada.bve.be.ch/geoportal/soussol/599197024.pdf	599/197.24	2599450	1197785
B 1/HGK Aaretal, Marzili Bern	237	266	0	ja	Grundwasser gespannt / nappe captive, Arteser / nappe artésienne	503	600198084.pdf	4.5	ja	1974-08-23	184	319	0	0	1	BS	https://www.wada.bve.be.ch/geoportal/soussol/600198084.pdf	600/198.84	2600340	1198550
Regional gravity stations
Nr	E LV03	N LV03	H LN02	g abs	Code	E LV95	N LV95	H LHN95	dg Boug ATLAS	dg Boug UM	H over ground	g int	Hint BL	dHint BL	dg int	BA a1	BA e2	Use
651-BES 1084	600356	198816	502.808	980602	a	2.60036e+06	1.19882e+06	502.763	0	0	0	980602	502.716	0.048	0.112	-94.1657	-94.1702	Levelling station
553-BES 457	600587	199228	504.018	980604	e	2.60059e+06	1.19923e+06	503.973	0	0	0.4	980602	505.721	-1.748	1.541	-92.2271	-92.3498	Levelling station
Data prepared for the input file of the PRISMA routine or Bouguer anomaly and residual anomaly plots
Drillings					Regional gravity stations						Regional gravity isoline values interpolated on the gravity profile
Nb	E (m)	N (m)	Elevation (m)		Nb (m)	E (m)	N (m)	Elevation (m)	Bouguer anomaly (mGal)		Isoline value (mGal)	E (m)	N (m)
1	2600625	1199315	496.4		651-BES 1084	2.60036e+06	1.19882e+06	502.763	-94.1702		-93.41	2.60062e+06	1.19931e+06
2	2600580	1199210	501.05		553-BES 457	2.60059e+06	1.19923e+06	503.973	-92.3498		-93.87	2.59938e+06	1.19778e+06
3	2600575	1199180	499.81
4	2600575	1199195	501.57
5	2599676	1197873	514.76
6	2599630	1197831	530.75
7	2599610	1197790	543.98
8	2599600	1197790	545.96
9	2599615	1197775	551.51
10	2599665	1197770	545.63
11	2599650	1197760	545.8
12	2599560	1197730	558.3
13	2599500	1197795	553.49
14	2599450	1197785	553.94
15	2600340	1198550	237

## Sheet: Bern4
Drillings
BESCHREIB	FELS_KOTE	FELS_TIEFE	FLUR_TIEFE	GW_VORHAND	HINWEIS	OKT	PDF	PIEZODURCH	PROFIL_JN	SOND_DATUM	SOND_KOTE	SOND_TIEFE	STAU_KOTE	STAU_TIEFE	SYMBFELS	SONDTYP	URL	WAWISNR	E_KOORD	N_KOORD
EWS Steinweg 8, Spiegel; M&P	549	12	0			561	599197133.pdf	0	ja	2013-08-29	341	220	0	0	1	BS	https://www.wada.bve.be.ch/geoportal/soussol/599197133.pdf	599/197.133	2599965	1197593
Rb 12, Abwasserkanal Köniz, Lerbermatt	552.23	11.2	0	ja		563.43	599197019.pdf	0	ja	1965-12-21	551.83	11.6	0	0	1	BK	https://www.wada.bve.be.ch/geoportal/soussol/599197019.pdf	599/197.19	2599920	1197600
Rb 13, Abwasserkanal Köniz, Lerbermatt	557.35	7.4	0			564.75	599197020.pdf	0	ja	1965-12-21	557	7.75	0	0	1	BK	https://www.wada.bve.be.ch/geoportal/soussol/599197020.pdf	599/197.20	2599910	1197570
EWS Haldenstrasse 13a, Wabern; Werner + Partner	573	4	0	ja		577	600197132.pdf	0	ja	2012-11-16	422	155	0	0	1	BS	https://www.wada.bve.be.ch/geoportal/soussol/600197132.pdf	600/197.132	2600042	1197507
EWS Steinweg 7, Wabern; K+H	554	10	0			564	599197106.pdf	0	ja	2008-06-05	458	106	554	10	1	BS	https://www.wada.bve.be.ch/geoportal/soussol/599197106.pdf	599/197.106	2599985	1197590
EWS Steinweg 7, Wabern; K+H	554	10	0			564	599197106.pdf	0	ja	2008-06-05	458	106	554	10	1	BS	https://www.wada.bve.be.ch/geoportal/soussol/599197106.pdf	599/197.106	2599985	1197590
RB 3, Regenklärbecken Dalmazi; CSD (BE 1307)	501.05	2.15	0			503.2	600199274.pdf	0	ja	1980-12-18	493.9	9.3	0	0	1	BK	https://www.wada.bve.be.ch/geoportal/soussol/600199274.pdf	600/199.274	2600580	1199210
RB 1, Regenklärbecken Dalmazi; CSD (BE 1307)	499.81	2.9	0			502.71	600199272.pdf	0	ja	1980-12-15	498.71	4	0	0	1	BK	https://www.wada.bve.be.ch/geoportal/soussol/600199272.pdf	600/199.272	2600575	1199180
RB 2, Regenklärbecken Dalmazi; CSD (BE 1307)	501.57	1.3	0			502.87	600199273.pdf	0	ja	1980-12-17	501.27	1.6	0	0	1	BK	https://www.wada.bve.be.ch/geoportal/soussol/600199273.pdf	600/199.273	2600575	1199195
Bo 1, Turnanlage Schwellenmätteli; (Gt. 2228)	496.4	5.6	0	ja	Grundwasser gespannt / nappe captive	502	600199270.pdf	0	ja	1984-08-13	495	7	496.4	5.6	1	BK	https://www.wada.bve.be.ch/geoportal/soussol/600199270.pdf	600/199.270	2600625	1199315
B 1/HGK Aaretal, Marzili Bern	237	266	0	ja	Grundwasser gespannt / nappe captive, Arteser / nappe artésienne	503	600198084.pdf	4.5	ja	1974-08-23	184	319	0	0	1	BS	https://www.wada.bve.be.ch/geoportal/soussol/600198084.pdf	600/198.84	2600340	1198550
Regional gravity stations
Nr	E LV03	N LV03	H LN02	g abs	Code	E LV95	N LV95	H LHN95	dg Boug ATLAS	dg Boug UM	H over ground	g int	Hint BL	dHint BL	dg int	BA a1	BA e2	Use
651-BES 1084	600356	198816	502.808	980602	a	2.60036e+06	1.19882e+06	502.763	0	0	0	980602	502.716	0.048	0.112	-94.1657	-94.1702	Levelling station
553-BES 457	600587	199228	504.018	980604	e	2.60059e+06	1.19923e+06	503.973	0	0	0.4	980602	505.721	-1.748	1.541	-92.2271	-92.3498	Levelling station
Data prepared for the input file of the PRISMA routine or Bouguer anomaly and residual anomaly plots
Drillings					Regional gravity stations						Regional gravity isoline values interpolated on the gravity profile
Nb	E (m)	N (m)	Elevation (m)		Nb (m)	E (m)	N (m)	Elevation (m)	Bouguer anomaly (mGal)		Isoline value (mGal)	E (m)	N (m)
1	2599965	1197593	549		651-BES 1084	2.60036e+06	1.19882e+06	502.763	-94.1702		-93.41	2.60062e+06	1.19931e+06
2	2599920	1197600	552.23		553-BES 457	2.60059e+06	1.19923e+06	503.973	-92.3498		-94	2.60033e+06	1.19848e+06
3	2599910	1197570	557.35								-94.4	2.59998e+06	1.19747e+06
4	2600042	1197507	573
5	2599985	1197590	554
6	2599985	1197590	554
7	2600580	1199210	501.05
8	2600575	1199180	499.81
9	2600575	1199195	501.57
10	2600625	1199315	496.4
11	2600340	1198550	237

## Sheet: Wabern1
Drillings
BESCHREIB	FELS_KOTE	FELS_TIEFE	FLUR_TIEFE	GW_VORHAND	HINWEIS	OKT	PDF	PIEZODURCH	PROFIL_JN	SOND_DATUM	SOND_KOTE	SOND_TIEFE	STAU_KOTE	STAU_TIEFE	SYMBFELS	SONDTYP	URL	WAWISNR	E_KOORD	N_KOORD
Köniz KB 1	623.66	0	10.4	ja		634.26	-	0	nein	1966-04-01	622.16	0	0	0	2	BK		600/197.48	2600686	1197200
Rb 9501, Gurtenstollen Aaretalwerk-Fernleitung; Geotest (93233)	620.7	17	0	ja		637.7	600197140.pdf	2	ja	1995-04-10	612.4	25.3	0	0	1	BKP	https://www.wada.bve.be.ch/geoportal/soussol/600197140.pdf	600/197.140	2600709	1197237
B 1, Lagerhaus SRK, Wabern; (Gt. 131)	545.87	11.7	9.88	ja		557.57	600197014.pdf	2	ja	1961-01-01	544.07	13.5	546.27	11.3	1	BKP	https://www.wada.bve.be.ch/geoportal/soussol/600197014.pdf	600/197.14	2600910	1197390
B 2, Lagerhaus SRK, Wabern; (Gt. 131)	548.41	9	7.34	ja		557.41	600197015.pdf	2	ja	1961-06-06	546.7	10.71	548.41	9	1	BKP	https://www.wada.bve.be.ch/geoportal/soussol/600197015.pdf	600/197.15	2600880	1197375
RB 1, Parkdeck Gurtenbahn, Wabern; SC+P (BE 370)	578.19	2.3	0			580.49	600197089.pdf	0	ja	1996-08-23	570.39	10.1	0	0	1	BK	https://www.wada.bve.be.ch/geoportal/soussol/600197089.pdf	600/197.89	2600725	1197400
EWS Ensingerstrasse 20, Bern; B-I-G	480	74	0			554	601199170.pdf	0	ja	2008-11-26	294	260	0	0	1	BS	https://www.wada.bve.be.ch/geoportal/soussol/601199170.pdf	601/199.170	2601754	1199039
EWS Thunstrasse 71, Bern; B-I-G	514	40	0			554	601198060.pdf	0	ja	2007-05-21	409	145	516	38	1	BS	https://www.wada.bve.be.ch/geoportal/soussol/601198060.pdf	601/198.60	2601713	1198885
EWS Ensingerstrasse 41, Bern; B-I-G	517	36	0			553	601198067.pdf	0	ja	2011-03-31	393	160	0	0	1	BS	https://www.wada.bve.be.ch/geoportal/soussol/601198067.pdf	601/198.67	2601587	1198968
EWS Seminarstrasse 1, Bern; M&P	467	86	0			553	601199168.pdf	0	ja	2008-07-18	149	404	467	86	1	BS	https://www.wada.bve.be.ch/geoportal/soussol/601199168.pdf	601/199.168	2601705	1199205
Regional gravity stations
Nr	E LV03	N LV03	H LN02	g abs	Code	E LV95	N LV95	H LHN95	dg Boug ATLAS	dg Boug UM	H over ground	g int	Hint BL	dHint BL	dg int	BA a1	BA e2	Use
553-BES 82a	600590	197434	570.709	980586	a	2.60059e+06	1.19743e+06	570.673	0	0	0.33	980585	571.169	-0.496	0.299	-94.8303	-94.87	Levelling station
553-BES 83	600837	197499	554.452	980589	a	2.60084e+06	1.1975e+06	554.415	0	0	0.28	980590	554.199	0.216	-0.434	-95.1452	-95.1372	Levelling station
578-BES 205	601641	199245	553.837	980592	a	2.60164e+06	1.19924e+06	553.799	0	0	0.16	980592	553.496	0.303	-0.24	-95.2161	-95.2325	Levelling station
Data prepared for the input file of the PRISMA routine or Bouguer anomaly and residual anomaly plots
Drillings					Regional gravity stations						Regional gravity isoline values interpolated on the gravity profile
Nb	E (m)	N (m)	Elevation (m)		Nb (m)	E (m)	N (m)	Elevation (m)	Bouguer anomaly (mGal)		Isoline value (mGal)	E (m)	N (m)
1	2600686	1197200	623.66		553-BES 82a	2.60059e+06	1.19743e+06	570.673	-94.87		-95.1	2.60069e+06	1.19723e+06
2	2600709	1197237	620.7		553-BES 83	2.60084e+06	1.1975e+06	554.415	-95.1372		-94.5	2.6017e+06	1.19919e+06
3	2600910	1197390	545.87		578-BES 205	2.60164e+06	1.19924e+06	553.799	-95.2325
4	2600880	1197375	548.41
5	2600725	1197400	578.19
6	2601754	1199039	480
7	2601713	1198885	514
8	2601587	1198968	517
9	2601705	1199205	467

[truncated: 1 more sheets: Wabern2]
